# Supplementary material for: The lupus autoantigen La/Ssb is an Xist-binding protein involved in Xist folding and cloud formation
Source: Nucleic Acids Res. 2021 Nov 1;49(20):11596–613. doi: 10.1093/nar/gkab1003 (PMC8599922; doi:10.1093/nar/gkab1003)
Supplement: gkab1003_Supplemental_Files [file gkab1003_supplemental_files.zip]

Archive with 10 entries (10 files):
- Description of Table S2-6.docx
- Movie S1.avi
- Movie S2.avi
- Movie S3.avi
- Supplementary Materials final submission.pdf
- Table S2.xlsx
- Table S3.xlsx
- Table S4.xlsx
- Table S5.xlsx
- Table S6.xlsx
