# Supplementary material for: The lupus autoantigen La/Ssb is an Xist-binding protein involved in Xist folding and cloud formation
Source: Nucleic Acids Res. 2021 Nov 1;49(20):11596–613. doi: 10.1093/nar/gkab1003 (PMC8599922; doi:10.1093/nar/gkab1003)
Supplement: gkab1003_Supplemental_Files [file gkab1003_supplemental_files.zip › Table S2.xlsx]

## Sheet: S2A. i-Empty
Accession	Protein names	Gene names	MW [kDa]	Protein score	Sequence coverage (%)	# Unique Peptides	# Peptides	# PSMs
P16546	Spectrin alpha chain, non-erythrocytic 1	Sptan1	284.422	3666.93	39.08	83	83	100
Q62261	Spectrin beta chain, non-erythrocytic 1	Sptbn1	274.052	3100.92	33.9	70	70	84
P57780	Alpha-actinin-4	Actn4	104.911	3083.36	55.81	35	49	75
P63260	Actin, cytoplasmic 2	Actg1	41.7658	2437.04	76.27	1	24	65
P60710	Actin, cytoplasmic 1	Actb	41.7097	2398.82	76.27	1	24	64
Q7TPR4	Alpha-actinin-1	Actn1	103.004	1260.88	30.83	11	26	39
P68033	Actin, alpha cardiac muscle 1	Actc1	41.9919	1187.59	31.56	1	13	37
Q8BGD9	Eukaryotic translation initiation factor 4B	Eif4b	68.7992	1064.04	31.26	17	17	27
P09405	Nucleolin	Ncl	76.6768	957.411	30.98	24	24	28
Q01853	Transitional endoplasmic reticulum ATPase	Vcp	89.2657	829.916	31.76	20	20	22
P29341	Polyadenylate-binding protein 1	Pabpc1	70.6259	822.8	24.84	15	15	18
Q6IRU2	Tropomyosin alpha-4 chain	Tpm4	28.4504	640.344	41.53	12	12	15
P58771	Tropomyosin alpha-1 chain	Tpm1	32.6607	616.145	33.45	4	12	17
Q91WK0	Leucine-rich repeat flightless-interacting protein 2	Lrrfip2	47.119	590.91	28.67	13	13	17
P63017	Heat shock cognate 71 kDa protein	Hspa8	70.8272	583.874	24.92	11	12	15
P97351	40S ribosomal protein S3a	Rps3a	29.8657	572.545	47.73	13	13	19
P13020	Gelsolin	Gsn	85.8881	571.627	22.18	15	15	15
P14869	60S acidic ribosomal protein P0	Rplp0	34.1948	551.985	40.06	10	10	14
P21107	Tropomyosin alpha-3 chain	Tpm3	32.9738	540.043	32.63	5	11	17
Q3V3R1	Monofunctional C1-tetrahydrofolate synthase, mitochondrial	Mthfd1l	105.662	535.249	18.63	18	18	19
P26231	Catenin alpha-1	Ctnna1	100.044	516.387	19.54	12	12	13
P42932	T-complex protein 1 subunit theta	Cct8	59.5175	502.803	28.28	13	13	13
P62960	Nuclease-sensitive element-binding protein 1	Ybx1	35.7086	501.266	34.47	5	9	9
P80314	T-complex protein 1 subunit beta	Cct2	57.4411	473.171	17.94	7	7	9
P68373	Tubulin alpha-1C chain	Tuba1c	49.8775	466.253	29.18	1	11	13
P35979	60S ribosomal protein L12	Rpl12	17.7935	460.706	54.55	8	8	12
P05213	Tubulin alpha-1B chain	Tuba1b	50.1196	458.03	29.05	1	11	13
P80315	T-complex protein 1 subunit delta	Cct4	58.0297	456.007	26.53	13	13	14
O88990	Alpha-actinin-3	Actn3	102.978	431.202	11.33	2	10	11
P47757	F-actin-capping protein subunit beta	Capzb	31.3258	413.748	25.27	7	7	10
P62270	40S ribosomal protein S18	Rps18	17.7079	413.451	49.34	10	10	11
P01837	Ig kappa chain C region	---	11.7706	399.51	49.06	5	5	8
P47754	F-actin-capping protein subunit alpha-2	Capza2	32.9466	398.707	53.15	8	10	11
P10126	Elongation factor 1-alpha 1	Eef1a1	50.0821	394.824	20.35	9	9	13
P56480	ATP synthase subunit beta, mitochondrial	Atp5b	56.2655	391.237	17.01	7	7	9
P80318	T-complex protein 1 subunit gamma	Cct3	60.5914	390.342	19.82	10	10	10
P62889	60S ribosomal protein L30	Rpl30	12.7757	362.076	63.48	6	6	8
Q03265	ATP synthase subunit alpha, mitochondrial	Atp5a1	59.7156	351.099	17.72	9	9	11
P62301	40S ribosomal protein S13	Rps13	17.2117	346.778	48.34	9	9	11
P99024	Tubulin beta-5 chain	Tubb5	49.639	346.355	25	2	9	10
Q62318	Transcription intermediary factor 1-beta	Trim28	88.7905	345.143	11.99	8	8	8
P68372	Tubulin beta-4B chain	Tubb4b	49.799	344.05	21.57	1	8	9
Q3THE2	Myosin regulatory light chain 12B	Myl12b	19.7665	342.542	40.12	6	6	9
P14131	40S ribosomal protein S16	Rps16	16.435	340.436	52.05	8	8	10
P38647	Stress-70 protein, mitochondrial	Hspa9	73.4156	339.955	13.7	8	8	9
P62204	Calmodulin	Calm1	16.8268	338.228	38.26	6	6	8
Q60605	Myosin light polypeptide 6	Myl6	16.9191	337.436	55.63	8	8	9
P62702	40S ribosomal protein S4, X isoform	Rps4x	29.5791	328.495	35.36	11	11	12
P49312	Heterogeneous nuclear ribonucleoprotein A1	Hnrnpa1	34.1753	325.612	15.31	2	4	8
P58774	Tropomyosin beta chain	Tpm2	32.8166	322.484	15.14	2	7	8
Q60598	Src substrate cortactin	Cttn	61.2124	305.02	19.41	10	10	10
Q8VDM4	26S proteasome non-ATPase regulatory subunit 2	Psmd2	100.139	301.799	9.8	7	7	8
Q7TMM9	Tubulin beta-2A chain	Tubb2a	49.875	299.436	18.88	1	7	8
Q9CZX8	40S ribosomal protein S19	Rps19	16.0756	294.093	49.66	9	9	10
P20029	78 kDa glucose-regulated protein	Hspa5	72.3775	293.695	14.96	6	7	7
P80316	T-complex protein 1 subunit epsilon	Cct5	59.5859	290.964	14.97	6	6	6
Q9JJI8	60S ribosomal protein L38	Rpl38	8.19872	281.332	35.71	4	4	6
P63038	60 kDa heat shock protein, mitochondrial	Hspd1	60.9174	279.614	13.79	7	7	7
P11499	Heat shock protein HSP 90-beta	Hsp90ab1	83.2291	279.332	10.77	4	7	8
D3Z6H8	S-adenosylmethionine decarboxylase proenzyme 2	Amd2	38.2699	268.555	15.57	6	6	7
O88477	Insulin-like growth factor 2 mRNA-binding protein 1	Igf2bp1	63.4112	267.743	10.75	5	5	6
P60122	RuvB-like 1	Ruvbl1	50.1823	264.884	24.78	8	8	8
P62806	Histone H4	Hist1h4a	11.3604	260.566	50.49	5	5	7
P97461	40S ribosomal protein S5	Rps5	22.875	259.051	28.43	7	7	8
P16858	Glyceraldehyde-3-phosphate dehydrogenase	Gapdh	35.7872	258.163	20.42	5	5	5
P32067	Lupus La protein homolog	Ssb	47.727	257.924	16.14	6	6	6
P47753	F-actin-capping protein subunit alpha-1	Capza1	32.9193	256.389	36.01	5	7	7
Q8BG05	Heterogeneous nuclear ribonucleoprotein A3	Hnrnpa3	39.6276	248.753	13.98	4	5	7
P63325	40S ribosomal protein S10	Rps10	18.9038	248.709	38.18	6	6	9
Q8CIG8	Protein arginine N-methyltransferase 5	Prmt5	72.6336	246.234	10.99	6	6	7
P80317	T-complex protein 1 subunit zeta	Cct6a	57.9677	243.919	14.5	6	6	6
Q3TXS7	26S proteasome non-ATPase regulatory subunit 1	Psmd1	105.663	239.308	8.71	7	7	7
P62137	Serine/threonine-protein phosphatase PP1-alpha catalytic subunit	Ppp1ca	37.5158	235.914	28.18	2	7	7
P80313	T-complex protein 1 subunit eta	Cct7	59.6141	230.838	16.36	8	8	8
P62852	40S ribosomal protein S25	Rps25	13.7337	230.046	29.6	5	5	6
Q9JKB3	Y-box-binding protein 3	Ybx3	38.7903	222.866	14.4	1	5	5
P25444	40S ribosomal protein S2	Rps2	31.2117	222.763	27.3	8	8	8
O88569	Heterogeneous nuclear ribonucleoproteins A2/B1	Hnrnpa2b1	37.3797	220.709	15.86	3	5	8
P28656	Nucleosome assembly protein 1-like 1	Nap1l1	45.3169	218.063	17.65	7	7	8
P62908	40S ribosomal protein S3	Rps3	26.6574	217.733	26.75	6	6	6
P63087	Serine/threonine-protein phosphatase PP1-gamma catalytic subunit	Ppp1cc	36.9597	217.51	22.91	1	6	6
Q99020	Heterogeneous nuclear ribonucleoprotein A/B	Hnrnpab	30.8123	216.472	18.6	4	5	5
P14206	40S ribosomal protein SA	Rpsa	32.8174	215.645	22.03	4	4	4
Q9D7S7	60S ribosomal protein L22-like 1	Rpl22l1	14.4586	212.143	19.67	2	2	4
Q8QZY1	Eukaryotic translation initiation factor 3 subunit L	Eif3l	66.5703	209.78	8.87	5	5	5
P07901	Heat shock protein HSP 90-alpha	Hsp90aa1	84.7348	209.248	10.23	4	7	7
Q8BG32	26S proteasome non-ATPase regulatory subunit 11	Psmd11	47.407	208.35	13.03	5	5	5
Q9CQU1	Microfibrillar-associated protein 1	Mfap1	51.9227	208.052	12.07	4	4	4
P62281	40S ribosomal protein S11	Rps11	18.419	203.373	32.91	6	6	6
Q9JHJ0	Tropomodulin-3	Tmod3	39.4783	195.17	18.75	5	6	6
P68254	14-3-3 protein theta	Ywhaq	27.7608	193.964	17.55	2	4	4
Q99JI4	26S proteasome non-ATPase regulatory subunit 6	Psmd6	45.5072	189.45	15.17	6	6	6
Q9DBR7	Protein phosphatase 1 regulatory subunit 12A	Ppp1r12a	114.927	185.99	5.44	4	4	4
P61982	14-3-3 protein gamma	Ywhag	28.2849	182.615	16.6	2	4	4
P61255	60S ribosomal protein L26	Rpl26	17.2475	180.247	33.1	7	7	7
Q8CCF0	U4/U6 small nuclear ribonucleoprotein Prp31	Prpf31	55.3953	180.039	9.22	5	5	5
P57776	Elongation factor 1-delta	Eef1d	31.2739	177.866	21.71	4	4	4
P14685	26S proteasome non-ATPase regulatory subunit 3	Psmd3	60.6803	174.723	11.13	6	6	6
Q9D8N0	Elongation factor 1-gamma	Eef1g	50.0292	173.582	5.95	3	3	5
P70372	ELAV-like protein 1	Elavl1	36.1461	168.438	9.51	3	3	3
Q61937	Nucleophosmin	Npm1	32.5398	166.923	15.75	5	5	5
Q8VC57	BTB/POZ domain-containing protein KCTD5	Kctd5	26.147	166.012	21.37	3	3	4
P63276	40S ribosomal protein S17	Rps17	15.5144	164.247	22.96	4	4	5
Q9D0E1	Heterogeneous nuclear ribonucleoprotein M	Hnrnpm	77.5974	163.692	6.86	5	5	5
P62082	40S ribosomal protein S7	Rps7	22.1133	156.161	30.41	5	5	5
P84099	60S ribosomal protein L19	Rpl19	23.4512	154.275	21.94	4	4	4
Q9ESZ8	General transcription factor II-I	Gtf2i	112.195	154.124	6.41	5	5	5
Q9CXW4	60S ribosomal protein L11	Rpl11	20.2396	153.72	24.16	4	4	4
P62858	40S ribosomal protein S28	Rps28	7.8362	150.743	33.33	2	2	2
Q9QYC0	Alpha-adducin	Add1	80.5963	150.617	6.94	3	3	3
Q91VJ4	Serine/threonine-protein kinase 38	Stk38	54.1394	150.377	7.96	3	3	3
Q9WVJ2	26S proteasome non-ATPase regulatory subunit 13	Psmd13	42.7821	149.914	13.3	5	5	5
Q9ERG0	LIM domain and actin-binding protein 1	Lima1	84.0081	148.272	5.44	4	4	4
P59999	Actin-related protein 2/3 complex subunit 4	Arpc4	19.6543	146.646	22.62	4	4	4
P18760	Cofilin-1	Cfl1	18.5477	146.499	34.34	4	4	4
P14602	Heat shock protein beta-1	Hspb1	22.9997	146.445	26.79	4	4	5
P51881	ADP/ATP translocase 2	Slc25a5	32.9102	145.809	20.47	6	6	6
P61979	Heterogeneous nuclear ribonucleoprotein K	Hnrnpk	50.9444	145.663	8.42	3	3	3
P62264	40S ribosomal protein S14	Rps14	16.2625	144.071	22.52	3	3	3
Q8BG81	Polymerase delta-interacting protein 3	Poldip3	46.1037	143.783	11.9	4	4	4
P62751	60S ribosomal protein L23a	Rpl23a	17.6841	143.588	21.15	3	3	3
Q61656	Probable ATP-dependent RNA helicase DDX5	Ddx5	69.2468	143.433	4.72	3	3	3
P01631	Ig kappa chain V-II region 26-10	---	12.2652	139.265	20.35	3	3	3
O35737	Heterogeneous nuclear ribonucleoprotein H	Hnrnph1	49.1684	139.15	8.91	3	3	3
Q9D898	Actin-related protein 2/3 complex subunit 5-like protein	Arpc5l	16.9698	138.488	20.26	3	3	3
P10853	Histone H2B type 1-F/J/L	Hist1h2bf	13.9276	138.14	40.48	5	5	5
P60867	40S ribosomal protein S20	Rps20	13.3643	137.787	19.33	2	2	3
P51410	60S ribosomal protein L9	Rpl9	21.8678	137.576	21.88	4	4	4
P17182	Alpha-enolase	Eno1	47.1112	135.433	8.53	3	3	3
P62259	14-3-3 protein epsilon	Ywhae	29.1554	135.063	16.08	2	4	4
Q99JX4	Eukaryotic translation initiation factor 3 subunit M	Eif3m	42.4899	135.055	13.1	3	3	3
P60229	Eukaryotic translation initiation factor 3 subunit E	Eif3e	52.1874	134.987	9.44	4	4	4
Q99J09	Methylosome protein 50	Wdr77	36.9192	133.827	17.25	4	4	4
Q9QYB5	Gamma-adducin	Add3	78.7277	133.673	6.09	4	4	4
Q8CCS6	Polyadenylate-binding protein 2	Pabpn1	32.2768	132.994	8.94	2	2	2
Q8CGP6	Histone H2A type 1-H	Hist1h2ah	13.9418	132.778	27.34	3	3	4
P46471	26S protease regulatory subunit 7	Psmc2	48.6171	132.057	5.77	2	2	2
P97379	Ras GTPase-activating protein-binding protein 2	G3bp2	54.0548	129.176	7.88	3	3	3
Q9CX86	Heterogeneous nuclear ribonucleoprotein A0	Hnrnpa0	30.5117	125.383	12.46	2	3	5
Q6ZWN5	40S ribosomal protein S9	Rps9	22.5776	124.962	22.68	5	5	5
P47963	60S ribosomal protein L13	Rpl13	24.2905	124.724	17.06	4	4	4
P62900	60S ribosomal protein L31	Rpl31	14.4539	124.094	30.4	4	4	4
P63101	14-3-3 protein zeta/delta	Ywhaz	27.7537	123.521	17.55	2	4	4
Q8VEK3	Heterogeneous nuclear ribonucleoprotein U	Hnrnpu	87.8627	123.36	4.13	2	2	2
Q64331	Unconventional myosin-VI	Myo6	146.317	123.174	2.29	3	3	3
Q08288	Cell growth-regulating nucleolar protein	Lyar	43.7085	121.928	9.28	3	3	4
Q9DCH4	Eukaryotic translation initiation factor 3 subunit F	Eif3f	37.9603	121.621	6.93	2	2	2
Q60972	Histone-binding protein RBBP4	Rbbp4	47.6261	120.498	4.94	2	2	2
P67984	60S ribosomal protein L22	Rpl22	14.7498	112.167	18.75	2	2	2
Q8R1B4	Eukaryotic translation initiation factor 3 subunit C	Eif3c	105.465	111.669	3.18	3	3	3
Q80Y19	Rho GTPase-activating protein 11A	Arhgap11a	108.368	109.853	2.84	2	2	2
Q9JKK7	Tropomodulin-2	Tmod2	39.4866	109.817	5.98	1	2	2
P43274	Histone H1.4	Hist1h1e	21.964	109.12	14.61	3	3	3
P62196	26S protease regulatory subunit 8	Psmc5	45.5971	108.68	3.2	1	1	1
P01868	Ig gamma-1 chain C region secreted form	Ighg1	35.6817	107.682	11.73	3	3	3
Q6ZWX6	Eukaryotic translation initiation factor 2 subunit 1	Eif2s1	36.0854	103.738	6.03	2	2	2
P61514	60S ribosomal protein L37a	Rpl37a	10.2685	103.01	26.09	3	3	3
P57784	U2 small nuclear ribonucleoprotein A'	Snrpa1	28.3401	100.387	12.16	2	2	2
Q9CPR4	60S ribosomal protein L17	Rpl17	21.4094	97.3768	17.93	3	3	3
Q9WTM5	RuvB-like 2	Ruvbl2	51.0805	97.2752	7.13	2	2	2
Q9Z204	Heterogeneous nuclear ribonucleoproteins C1/C2	Hnrnpc	34.3639	96.58	6.71	2	2	2
Q62191	E3 ubiquitin-protein ligase TRIM21	Trim21	54.1399	96.4957	6.81	3	3	3
P0CG49	Polyubiquitin-B	Ubb	34.3475	96.1507	44.59	3	3	3
P06151	L-lactate dehydrogenase A chain	Ldha	36.4752	96.092	9.04	3	3	3
Q99JY9	Actin-related protein 3	Actr3	47.327	95.289	5.98	2	2	2
Q8BJY1	26S proteasome non-ATPase regulatory subunit 5	Psmd5	55.9369	93.4885	4.37	2	2	2
P24547	Inosine-5'-monophosphate dehydrogenase 2	Impdh2	55.7798	90.7283	3.89	2	2	2
Q91WK2	Eukaryotic translation initiation factor 3 subunit H	Eif3h	39.807	89.25	5.4	1	1	1
Q9WTX5	S-phase kinase-associated protein 1	Skp1	18.6603	89.1009	12.27	2	2	2
Q9QZD9	Eukaryotic translation initiation factor 3 subunit I	Eif3i	36.4376	87.3967	6.77	2	2	2
P68040	Guanine nucleotide-binding protein subunit beta-2-like 1	Gnb2l1	35.0546	86.2972	11.36	3	3	3
P11440	Cyclin-dependent kinase 1	Cdk1	34.085	85.8029	7.41	2	2	2
Q3UEB3	Poly(U)-binding-splicing factor PUF60	Puf60	60.2108	84.8524	4.61	2	2	2
Q9D0T1	NHP2-like protein 1	Nhp2l1	14.1646	84.752	18.75	2	2	2
P62274	40S ribosomal protein S29	Rps29	6.6723	84.4021	19.64	1	1	2
Q99K85	Phosphoserine aminotransferase	Psat1	40.4467	83.8673	6.49	2	2	2
Q9EQX4	Allograft inflammatory factor 1-like	Aif1l	17.0126	81.9683	12	2	2	2
P61358	60S ribosomal protein L27	Rpl27	15.7877	81.7312	11.76	2	2	2
Q8BJL1	F-box only protein 30	Fbxo30	82.6338	81.4374	3.49	3	3	3
P63168	Dynein light chain 1, cytoplasmic	Dynll1	10.3591	81.3377	24.72	2	2	3
Q61879	Myosin-10	Myh10	228.855	81.1	0.71	1	1	1
P62317	Small nuclear ribonucleoprotein Sm D2	Snrpd2	13.5182	80.9974	14.41	2	2	2
P06330	Ig heavy chain V region AC38 205.12	---	12.9262	80.26	11.86	1	1	1
O35286	Pre-mRNA-splicing factor ATP-dependent RNA helicase DHX15	Dhx15	90.9492	79.6098	2.77	2	2	2
Q8BTM8	Filamin-A	Flna	281.046	79.028	0.83	2	2	2
P62242	40S ribosomal protein S8	Rps8	24.1902	77.82	6.25	1	1	1
P62830	60S ribosomal protein L23	Rpl23	14.8561	77.06	14.29	1	1	1
Q9CX56	26S proteasome non-ATPase regulatory subunit 8	Psmd8	39.905	76.1807	5.1	2	2	2
P62245	40S ribosomal protein S15a	Rps15a	14.83	74.3232	13.85	2	2	2
P50580	Proliferation-associated protein 2G4	Pa2g4	43.6712	74.1432	7.36	2	2	2
Q9Z130	Heterogeneous nuclear ribonucleoprotein D-like	Hnrnpdl	33.5381	73.7331	5.98	1	2	2
Q9CRB9	MICOS complex subunit Mic19	Chchd3	26.3182	72.96	3.96	1	1	1
Q9D4J1	EF-hand domain-containing protein D1	Efhd1	26.9828	72.4053	10	2	2	2
P58252	Elongation factor 2	Eef2	95.2529	72.1661	2.45	2	2	2
P19253	60S ribosomal protein L13a	Rpl13a	23.4493	71.74	5.42	1	1	1
P56959	RNA-binding protein FUS	Fus	52.6415	70.49	1.74	1	1	1
Q9QYJ0	DnaJ homolog subfamily A member 2	Dnaja2	45.7166	68.4096	3.64	2	2	2
P62843	40S ribosomal protein S15	Rps15	17.0292	65.43	6.9	1	1	1
Q6ZWU9	40S ribosomal protein S27	Rps27	9.45484	65.37	9.52	1	1	1
O35226	26S proteasome non-ATPase regulatory subunit 4	Psmd4	40.6782	65.2698	6.65	2	2	2
P26516	26S proteasome non-ATPase regulatory subunit 7	Psmd7	36.5172	64.36	3.43	1	1	1
P09242	Alkaline phosphatase, tissue-nonspecific isozyme	Alpl	57.4778	64.2344	4.39	2	2	2
Q6ZWV7	60S ribosomal protein L35	Rpl35	14.5436	64.21	8.13	1	1	1
Q9DB20	ATP synthase subunit O, mitochondrial	Atp5o	23.3487	64.15	5.16	1	1	1
P14115	60S ribosomal protein L27a	Rpl27a	16.595	64.05	7.43	1	1	1
P63323	40S ribosomal protein S12	Rps12	14.5156	63.99	7.58	1	1	1
Q9R1P4	Proteasome subunit alpha type-1	Psma1	29.5278	63.94	7.98	2	2	2
Q9QUM9	Proteasome subunit alpha type-6	Psma6	27.3548	63.93	5.28	1	1	1
Q99KP6	Pre-mRNA-processing factor 19	Prpf19	55.2044	63.9087	3.57	2	2	2
P62827	GTP-binding nuclear protein Ran	Ran	24.4076	63.56	5.09	1	1	1
P60335	Poly(rC)-binding protein 1	Pcbp1	37.4739	63.4065	7.58	2	2	2
Q8BP67	60S ribosomal protein L24	Rpl24	17.7679	63.1786	10.83	2	2	2
Q9CXY6	Interleukin enhancer-binding factor 2	Ilf2	43.0352	62.77	4.1	1	1	1
Q9Z0N1	Eukaryotic translation initiation factor 2 subunit 3, X-linked	Eif2s3x	51.0332	62.71	2.97	1	1	1
Q9Z0U1	Tight junction protein ZO-2	Tjp2	131.2	62.23	1.11	1	1	1
Q8VI63	MOB kinase activator 2	Mob2	26.8343	62.14	4.68	1	1	1
B2RRE7	OTU domain-containing protein 4	Otud4	122.979	61.75	1.08	1	1	1
P11031	Activated RNA polymerase II transcriptional coactivator p15	Sub1	14.4184	61.6311	22.83	2	2	2
Q8BJS4	SUN domain-containing protein 2	Sun2	81.5554	61.41	1.64	1	1	1
Q62189	U1 small nuclear ribonucleoprotein A	Snrpa	31.8145	60.8729	5.57	2	2	2
P14148	60S ribosomal protein L7	Rpl7	31.3998	60.84	4.07	1	1	1
Q9D8E6	60S ribosomal protein L4	Rpl4	47.124	57.89	2.86	1	1	1
Q8CHP5	Partner of Y14 and mago	Wibg	22.676	57.88	5.42	1	1	1
Q921M3	Splicing factor 3B subunit 3	Sf3b3	135.465	57.8	1.64	2	2	2
O88685	26S protease regulatory subunit 6A	Psmc3	49.5176	57.34	2.26	1	1	1
P05064	Fructose-bisphosphate aldolase A	Aldoa	39.3313	56.8	3.02	1	1	1
Q8CF89	TGF-beta-activated kinase 1 and MAP3K7-binding protein 1	Tab1	54.5822	56.4	2.19	1	1	1
Q9JJ28	Protein flightless-1 homolog	Flii	144.712	56.33	0.87	1	1	1
P97855	Ras GTPase-activating protein-binding protein 1	G3bp1	51.7969	55.49	2.37	1	1	1
Q9R1P0	Proteasome subunit alpha type-4	Psma4	29.4522	55.2	3.83	1	1	1
Q9WTI7	Unconventional myosin-Ic	Myo1c	121.868	55.2	1.03	1	1	1
P42669	Transcriptional activator protein Pur-alpha	Pura	34.8624	55.08	2.8	1	1	1
P11983	T-complex protein 1 subunit alpha	Tcp1	60.4107	52.84	1.8	1	1	1
P99026	Proteasome subunit beta type-4	Psmb4	29.0973	51.88	3.79	1	1	1
P17897	Lysozyme C-1	Lyz1	16.7834	51.76	8.11	1	1	1
Q9Z2U1	Proteasome subunit alpha type-5	Psma5	26.3942	51.43	7.88	1	1	1
P60843	Eukaryotic initiation factor 4A-I	Eif4a1	46.1246	51.25	3.94	1	1	1
Q4VBE8	WD repeat-containing protein 18	Wdr18	47.181	51.12	3.02	1	1	1
P86048	60S ribosomal protein L10-like	Rpl10l	24.5419	51.04	5.61	1	1	1
O08810	116 kDa U5 small nuclear ribonucleoprotein component	Eftud2	109.291	50.52	0.93	1	1	1
Q8JZQ9	Eukaryotic translation initiation factor 3 subunit B	Eif3b	91.3131	49.91	1.62	1	1	1
Q8BMB3	Eukaryotic translation initiation factor 4E type 2	Eif4e2	28.2451	48.75	4.08	1	1	1
Q61553	Fascin	Fscn1	54.4739	48.69	3.25	1	1	1
P35700	Peroxiredoxin-1	Prdx1	22.1624	48.61	5.03	1	1	1
O88746	Target of Myb protein 1	Tom1	54.2912	48.3	1.42	1	1	1
P24369	Peptidyl-prolyl cis-trans isomerase B	Ppib	23.6986	48.25	3.7	1	1	1
Q9CS42	Ribose-phosphate pyrophosphokinase 2	Prps2	34.764	48.16	5.35	1	1	1
P52480	Pyruvate kinase PKM	Pkm	57.808	47.71	2.07	1	1	1
Q9CQU0	Thioredoxin domain-containing protein 12	Txndc12	19.0365	47.34	5.29	1	1	1
Q9CY58	Plasminogen activator inhibitor 1 RNA-binding protein	Serbp1	44.6873	46.39	2.7	1	1	1
Q60692	Proteasome subunit beta type-6	Psmb6	25.3625	46.21	4.62	1	1	1
P02301	Histone H3.3C	H3f3c	15.3055	45.84	5.15	1	1	1
Q9CQQ7	ATP synthase F(0) complex subunit B1, mitochondrial	Atp5f1	28.9304	45.56	3.13	1	1	1
P53026	60S ribosomal protein L10a	Rpl10a	24.9006	45.48	5.99	1	1	1
P17225	Polypyrimidine tract-binding protein 1	Ptbp1	56.443	45.2	3.8	1	1	1
Q60817	Nascent polypeptide-associated complex subunit alpha	Naca	23.3697	44.59	6.05	1	1	1
P27048	Small nuclear ribonucleoprotein-associated protein B	Snrpb	23.6402	44.15	3.46	1	1	1
P62334	26S protease regulatory subunit 10B	Psmc6	44.1451	44.05	1.54	1	1	1
P17751	Triosephosphate isomerase	Tpi1	32.1713	44.03	4.01	1	1	1
Q60865	Caprin-1	Caprin1	78.1208	43.9	0.99	1	1	1
Q62095	ATP-dependent RNA helicase DDX3Y	Ddx3y	73.3822	43.21	2.13	1	1	1
Q7TMK9	Heterogeneous nuclear ribonucleoprotein Q	Syncrip	69.5896	43.06	1.28	1	1	1
Q61584	Fragile X mental retardation syndrome-related protein 1	Fxr1	76.1753	42.69	1.18	1	1	1
Q08943	FACT complex subunit SSRP1	Ssrp1	80.8103	42.58	2.12	1	1	1
P09103	Protein disulfide-isomerase	P4hb	57.0228	42.5	1.57	1	1	1
Q8C854	Myelin expression factor 2	Myef2	63.2543	42.38	1.69	1	1	1
Q7SIG6	Arf-GAP with SH3 domain, ANK repeat and PH domain-containing protein 2	Asap2	106.738	42.3	0.84	1	1	1
O55234	Proteasome subunit beta type-5	Psmb5	28.5142	42.28	4.92	1	1	1
Q61990	Poly(rC)-binding protein 2	Pcbp2	38.1974	42.09	3.87	1	1	1
P62918	60S ribosomal protein L8	Rpl8	28.0073	41.98	4.28	1	1	1
Q9CQS8	Protein transport protein Sec61 subunit beta	Sec61b	9.9521	41.17	15.63	1	1	1
P54775	26S protease regulatory subunit 6B	Psmc4	47.3786	40.74	2.15	1	1	1
Q2KN98	Cytospin-A	Specc1l	124.412	40.5	0.98	1	1	1
Q3UMU9	Hepatoma-derived growth factor-related protein 2	Hdgfrp2	74.2464	40.38	2.24	1	1	1
Q9JI13	Something about silencing protein 10	Utp3	53.3666	40.27	1.92	1	1	1
Q9R0Q6	Actin-related protein 2/3 complex subunit 1A	Arpc1a	41.5997	40.26	2.16	1	1	1
P62892	60S ribosomal protein L39	Rpl39	6.40265	39.89	19.61	1	1	1
Q8R4U7	Leucine zipper protein 1	Luzp1	119.239	39.84	0.94	1	1	1
Q9DBG6	Dolichyl-diphosphooligosaccharide--protein glycosyltransferase subunit 2	Rpn2	69.02	39.2	1.9	1	1	1
P28658	Ataxin-10	Atxn10	53.6725	39.02	3.16	1	1	1
Q8BG73	SH3 domain-binding glutamic acid-rich-like protein 2	Sh3bgrl2	12.2471	38.89	13.08	1	1	1
P47915	60S ribosomal protein L29	Rpl29	17.5759	38.45	6.88	1	1	1
O70405	Serine/threonine-protein kinase ULK1	Ulk1	112.392	38.43	0.67	1	1	1
P23116	Eukaryotic translation initiation factor 3 subunit A	Eif3a	161.838	38.17	0.6	1	1	1
Q9DBY5	Chromobox protein homolog 6	Cbx6	44.4324	37.57	1.45	1	1	1
O54825	Bystin	Bysl	49.752	37.44	1.83	1	1	1
P47964	60S ribosomal protein L36	Rpl36	12.2078	37.05	9.52	1	1	1
Q9CVB6	Actin-related protein 2/3 complex subunit 2	Arpc2	34.3355	35.24	3	1	1	1
Q9D903	Probable rRNA-processing protein EBP2	Ebna1bp2	34.6812	35.08	3.27	1	1	1
Q02248	Catenin beta-1	Ctnnb1	85.4162	34.29	0.9	1	1	1

## Sheet: S2B. i-FLAG-Xist
Accession	Protein names	Gene names	MW [kDa]	Protein score	Sequence coverage (%)	# Unique Peptides	# Peptides	# PSMs
P16546	Spectrin alpha chain, non-erythrocytic 1	Sptan1	284.422	8559.98	61.37	148	148	215
Q62261	Spectrin beta chain, non-erythrocytic 1	Sptbn1	274.052	7108.85	57.51	120	120	181
P63260	Actin, cytoplasmic 2	Actg1	41.7658	5330.01	77.07	1	26	149
P60710	Actin, cytoplasmic 1	Actb	41.7097	5304.84	77.07	1	26	149
P57780	Alpha-actinin-4	Actn4	104.911	3653.71	62.39	32	52	91
Q8VDD5	Myosin-9	Myh9	226.232	3577.24	38.72	53	68	90
P68033	Actin, alpha cardiac muscle 1	Actc1	41.9919	3096.91	32.36	1	15	95
Q7TPR4	Alpha-actinin-1	Actn1	103.004	2350.82	50.34	21	42	64
Q8BFZ3	Beta-actin-like protein 2	Actbl2	41.977	2240.81	31.65	1	12	64
Q9QXZ0	Microtubule-actin cross-linking factor 1	Macf1	831.362	1483.73	6.74	41	41	44
Q61879	Myosin-10	Myh10	228.855	1432.76	20.45	20	33	41
Q8BGD9	Eukaryotic translation initiation factor 4B	Eif4b	68.7992	1133.18	37.32	19	19	32
P09405	Nucleolin	Ncl	76.6768	1126.57	30.27	24	24	27
Q80X90	Filamin-B	Flnb	277.651	1124.01	13.18	23	27	30
Q61553	Fascin	Fscn1	54.4739	979.585	46.65	19	19	25
Q9JI91	Alpha-actinin-2	Actn2	103.768	944.953	17.34	1	16	23
Q8BTM8	Filamin-A	Flna	281.046	882.752	12.66	23	27	29
Q01853	Transitional endoplasmic reticulum ATPase	Vcp	89.2657	871.585	34.12	21	21	22
P58771	Tropomyosin alpha-1 chain	Tpm1	32.6607	816.531	52.11	5	18	23
O88990	Alpha-actinin-3	Actn3	102.978	773.029	16.78	3	16	20
P21107	Tropomyosin alpha-3 chain	Tpm3	32.9738	769.999	44.21	4	14	28
P05213	Tubulin alpha-1B chain	Tuba1b	50.1196	754.319	34.59	1	12	19
P68373	Tubulin alpha-1C chain	Tuba1c	49.8775	745.885	34.74	1	12	19
P63017	Heat shock cognate 71 kDa protein	Hspa8	70.8272	724.564	29.1	13	14	17
P35979	60S ribosomal protein L12	Rpl12	17.7935	606.449	63.64	9	9	14
Q6IRU2	Tropomyosin alpha-4 chain	Tpm4	28.4504	605.794	41.94	12	12	15
Q62318	Transcription intermediary factor 1-beta	Trim28	88.7905	587.572	25.54	14	14	16
Q3THE2	Myosin regulatory light chain 12B	Myl12b	19.7665	587.126	62.79	9	9	14
P26231	Catenin alpha-1	Ctnna1	100.044	586.105	15.56	10	10	12
P29341	Polyadenylate-binding protein 1	Pabpc1	70.6259	569.761	22.01	11	11	13
P13020	Gelsolin	Gsn	85.8881	539.554	21.54	13	13	15
P58774	Tropomyosin beta chain	Tpm2	32.8166	531.919	31.69	4	12	14
P99024	Tubulin beta-5 chain	Tubb5	49.639	483.772	33.11	2	11	15
P80314	T-complex protein 1 subunit beta	Cct2	57.4411	475.745	20.56	7	7	8
P47754	F-actin-capping protein subunit alpha-2	Capza2	32.9466	475.014	51.4	9	11	12
P56480	ATP synthase subunit beta, mitochondrial	Atp5b	56.2655	466.183	20.6	8	8	10
Q61937	Nucleophosmin	Npm1	32.5398	465.768	60.27	11	11	12
P97351	40S ribosomal protein S3a	Rps3a	29.8657	459.935	32.58	12	12	16
Q9WTI7	Unconventional myosin-Ic	Myo1c	121.868	454.825	11.57	9	9	9
Q9DBR7	Protein phosphatase 1 regulatory subunit 12A	Ppp1r12a	114.927	453.582	9.72	9	9	12
Q6URW6	Myosin-14	Myh14	228.446	453.34	4.65	2	9	11
P62960	Nuclease-sensitive element-binding protein 1	Ybx1	35.7086	435.747	36.02	6	9	9
P68372	Tubulin beta-4B chain	Tubb4b	49.799	416.54	29.66	1	10	13
P80315	T-complex protein 1 subunit delta	Cct4	58.0297	414.085	22.26	11	11	12
Q9Z0U1	Tight junction protein ZO-2	Tjp2	131.2	411.39	13.54	13	13	14
Q64331	Unconventional myosin-VI	Myo6	146.317	409.481	8.77	10	10	11
P10126	Elongation factor 1-alpha 1	Eef1a1	50.0821	407.297	30.09	10	10	14
P38647	Stress-70 protein, mitochondrial	Hspa9	73.4156	404.296	20.18	11	11	11
Q9JMH9	Unconventional myosin-XVIIIa	Myo18a	232.611	404.034	6.59	11	11	11
P14869	60S acidic ribosomal protein P0	Rplp0	34.1948	394.752	38.17	9	9	11
Q03265	ATP synthase subunit alpha, mitochondrial	Atp5a1	59.7156	393.726	19.17	9	9	10
Q60605	Myosin light polypeptide 6	Myl6	16.9191	391.459	55.63	7	8	9
P62270	40S ribosomal protein S18	Rps18	17.7079	389.786	44.74	9	9	10
P32067	Lupus La protein homolog	Ssb	47.727	381.454	23.86	8	8	9
Q8QZY1	Eukaryotic translation initiation factor 3 subunit L	Eif3l	66.5703	379.21	18.26	9	9	10
P62204	Calmodulin	Calm1	16.8268	371.889	38.26	6	6	8
Q7TMM9	Tubulin beta-2A chain	Tubb2a	49.875	371.551	26.97	1	9	12
P01837	Ig kappa chain C region	---	11.7706	363.009	49.06	5	5	7
Q9CZX8	40S ribosomal protein S19	Rps19	16.0756	361.232	42.76	9	9	11
Q91WK0	Leucine-rich repeat flightless-interacting protein 2	Lrrfip2	47.119	359.292	22.89	9	9	10
P14131	40S ribosomal protein S16	Rps16	16.435	354.87	52.05	8	8	10
Q3V3R1	Monofunctional C1-tetrahydrofolate synthase, mitochondrial	Mthfd1l	105.662	343.301	14.94	13	13	13
Q8VDM4	26S proteasome non-ATPase regulatory subunit 2	Psmd2	100.139	340.909	8.92	6	6	9
P47753	F-actin-capping protein subunit alpha-1	Capza1	32.9193	336.659	35.31	5	7	8
Q3TXS7	26S proteasome non-ATPase regulatory subunit 1	Psmd1	105.663	333.716	12.07	9	9	9
Q9JKF1	Ras GTPase-activating-like protein IQGAP1	Iqgap1	188.624	332.871	7.97	11	11	11
Q9ERG0	LIM domain and actin-binding protein 1	Lima1	84.0081	332.578	13.68	9	9	10
P47757	F-actin-capping protein subunit beta	Capzb	31.3258	327.427	22.02	6	6	8
P14206	40S ribosomal protein SA	Ruvbl2	32.8174	326.28	27.12	5	5	5
P49312	Heterogeneous nuclear ribonucleoprotein A1	Hnrnpa1	34.1753	322.327	23.13	4	6	10
P62889	60S ribosomal protein L30	Rpl30	12.7757	322.13	63.48	6	6	7
Q91Z67	SLIT-ROBO Rho GTPase-activating protein 2	Srgap2	120.723	318.772	9.99	8	8	8
Q8CIG8	Protein arginine N-methyltransferase 5	Prmt5	72.6336	316.653	13.03	7	7	8
P20029	78 kDa glucose-regulated protein	Hspa5	72.3775	310.994	11.3	5	6	7
P62141	Serine/threonine-protein phosphatase PP1-beta catalytic subunit	Ppp1cb	37.1626	310.844	23.85	2	7	8
P63325	40S ribosomal protein S10	Rps10	18.9038	298.626	38.18	6	6	9
P60122	RuvB-like 1	Ruvbl1	50.1823	291.149	19.3	6	6	8
P16858	Glyceraldehyde-3-phosphate dehydrogenase	Gapdh	35.7872	288.883	25.23	5	5	5
P97461	40S ribosomal protein S5	Rps5	22.875	288.354	24.02	5	5	7
O70318	Band 4.1-like protein 2	Epb41l2	109.873	287.813	9.51	8	8	8
P80318	T-complex protein 1 subunit gamma	Cct3	60.5914	283.152	15.05	8	8	8
Q9JKB3	Y-box-binding protein 3	Ybx3	38.7903	282.336	26.87	3	6	6
Q60598	Src substrate cortactin	Cttn	61.2124	279.214	18.68	10	10	10
P62301	40S ribosomal protein S13	Rps13	17.2117	277.725	43.71	6	6	8
Q9QYC0	Alpha-adducin	Add1	80.5963	276.528	13.61	7	7	7
P10853	Histone H2B type 1-F/J/L	Hist1h2bf	13.9276	275.841	41.27	6	6	8
Q8VEK3	Heterogeneous nuclear ribonucleoprotein U	Hnrnpu	87.8627	275.43	9.88	6	6	6
Q7TPV4	Myb-binding protein 1A	Mybbp1a	151.942	275.199	7.66	8	8	8
P11499	Heat shock protein HSP 90-beta	Hsp90ab1	83.2291	271.269	12.02	6	8	8
Q8BG05	Heterogeneous nuclear ribonucleoprotein A3	Hnrnpa3	39.6276	270.554	13.98	4	5	7
P07901	Heat shock protein HSP 90-alpha	Hsp90aa1	84.7348	264.265	10.1	5	7	7
P62137	Serine/threonine-protein phosphatase PP1-alpha catalytic subunit	Ppp1ca	37.5158	255.087	22.73	1	6	7
Q68FD5	Clathrin heavy chain 1	Cltc	191.435	245.93	6.81	9	9	9
P63038	60 kDa heat shock protein, mitochondrial	Hspd1	60.9174	245.132	15.88	7	7	7
O88477	Insulin-like growth factor 2 mRNA-binding protein 1	Igf2bp1	63.4112	244.321	13.34	7	7	7
Q5NBX1	Protein cordon-bleu	Cobl	143.777	239.853	5.76	7	7	7
Q99J09	Methylosome protein 50	Wdr77	36.9192	239.144	21.93	5	5	6
P80316	T-complex protein 1 subunit epsilon	Cct5	59.5859	238.93	14.79	6	6	6
P63276	40S ribosomal protein S17	Rps17	15.5144	237.743	40	6	6	7
P42932	T-complex protein 1 subunit theta	Cct8	59.5175	235.464	13.87	7	7	7
Q91VJ4	Serine/threonine-protein kinase 38	Stk38	54.1394	234.737	15.91	6	6	6
Q9JJI8	60S ribosomal protein L38	Rpl38	8.19872	232.055	18.57	2	2	4
P25444	40S ribosomal protein S2	Rps2	31.2117	231.371	23.21	7	7	7
Q99JI4	26S proteasome non-ATPase regulatory subunit 6	Psmd6	45.5072	228.328	10.8	4	4	6
P14602	Heat shock protein beta-1	Hspb1	22.9997	224.909	31.58	5	5	5
Q9D0E1	Heterogeneous nuclear ribonucleoprotein M	Hnrnpm	77.5974	224.602	8.78	6	6	6
P17182	Alpha-enolase	Eno1	47.1112	224.043	18.43	6	6	6
D3Z6H8	S-adenosylmethionine decarboxylase proenzyme 2	Amd2	38.2699	219.919	13.17	4	4	5
Q9Z2X1	Heterogeneous nuclear ribonucleoprotein F	Hnrnpf	45.7009	219.571	12.05	2	3	4
Q8BG81	Polymerase delta-interacting protein 3	Poldip3	46.1037	219.058	15.95	5	5	6
Q99020	Heterogeneous nuclear ribonucleoprotein A/B	Hnrnpab	30.8123	215.804	29.47	6	7	7
E9Q634	Unconventional myosin-Ie	Myo1e	126.738	208.707	5.51	5	5	5
P62852	40S ribosomal protein S25	Rps25	13.7337	207.889	30.4	5	5	5
P28656	Nucleosome assembly protein 1-like 1	Nap1l1	45.3169	205.208	17.39	4	5	6
P68254	14-3-3 protein theta	Ywhaq	27.7608	204.067	17.96	2	4	4
P62702	40S ribosomal protein S4, X isoform	Rps4x	29.5791	203.682	25.86	7	7	7
P60229	Eukaryotic translation initiation factor 3 subunit E	Eif3e	52.1874	201.705	9.44	4	4	6
P62908	40S ribosomal protein S3	Rps3	26.6574	199.207	32.92	8	8	8
P61514	60S ribosomal protein L37a	Rpl37a	10.2685	198.468	45.65	4	4	4
Q9ESZ8	General transcription factor II-I	Gtf2i	112.195	197.975	8.52	7	7	7
P80313	T-complex protein 1 subunit eta	Cct7	59.6141	195.897	9.93	6	6	6
P57776	Elongation factor 1-delta	Eef1d	31.2739	193.687	24.91	5	5	5
Q8R4U7	Leucine zipper protein 1	Luzp1	119.239	187.492	5.43	4	4	4
P26516	26S proteasome non-ATPase regulatory subunit 7	Psmd7	36.5172	182.495	12.46	3	3	4
Q9JHJ0	Tropomodulin-3	Tmod3	39.4783	179.602	15.34	5	5	6
Q60972	Histone-binding protein RBBP4	Rbbp4	47.6261	179.136	11.53	4	4	4
Q9QYB5	Gamma-adducin	Add3	78.7277	178.274	8.07	5	5	5
P62281	40S ribosomal protein S11	Rps11	18.419	177.394	32.91	5	5	5
Q9CQU1	Microfibrillar-associated protein 1	Mfap1	51.9227	174.939	13.44	4	4	4
P61255	60S ribosomal protein L26	Rpl26	17.2475	171.801	33.1	6	6	6
O88569	Heterogeneous nuclear ribonucleoproteins A2/B1	Hnrnpa2b1	37.3797	171.8	11.61	2	4	8
Q8VC57	BTB/POZ domain-containing protein KCTD5	Kctd5	26.147	170.037	26.92	4	4	5
P62751	60S ribosomal protein L23a	Rpl23a	17.6841	168.841	21.15	3	3	4
P84099	60S ribosomal protein L19	Rpl19	23.4512	168.651	16.84	3	3	3
Q8BG32	26S proteasome non-ATPase regulatory subunit 11	Psmd11	47.407	166.388	13.98	5	5	5
Q8CCF0	U4/U6 small nuclear ribonucleoprotein Prp31	Prpf31	55.3953	165.251	14.23	6	6	7
P62858	40S ribosomal protein S28	Rps28	7.8362	162.506	33.33	2	2	2
Q99KP6	Pre-mRNA-processing factor 19	Prpf19	55.2044	162.217	10.71	5	5	5
Q61656	Probable ATP-dependent RNA helicase DDX5	Ddx5	69.2468	161.249	6.35	4	4	4
P61979	Heterogeneous nuclear ribonucleoprotein K	Hnrnpk	50.9444	160.127	7.99	3	3	3
P47963	60S ribosomal protein L13	Rpl13	24.2905	159.314	25.12	6	6	6
Q9DBD5	Proline-, glutamic acid- and leucine-rich protein 1	Pelp1	117.995	158.382	4.36	4	4	4
P62806	Histone H4	Hist1h4a	11.3604	158.228	29.13	3	3	4
P59999	Actin-related protein 2/3 complex subunit 4	Arpc4	19.6543	157.911	35.12	6	6	6
P68040	Guanine nucleotide-binding protein subunit beta-2-like 1	Gnb2l1	35.0546	153.488	11.04	3	3	3
P17225	Polypyrimidine tract-binding protein 1	Ptbp1	56.443	153.475	11.2	3	3	3
Q9CXW4	60S ribosomal protein L11	Rpl11	20.2396	150.721	21.35	4	4	4
P70372	ELAV-like protein 1	Elavl1	36.1461	150.189	9.51	3	3	3
P61982	14-3-3 protein gamma	Ywhag	28.2849	149.321	21.05	3	5	5
Q8CGP6	Histone H2A type 1-H	Hist1h2ah	13.9418	149.17	27.34	3	3	4
Q9D8N0	Elongation factor 1-gamma	Eef1g	50.0292	148.872	15.1	6	6	6
P23116	Eukaryotic translation initiation factor 3 subunit A	Eif3a	161.838	147.553	3.2	4	4	4
P01868	Ig gamma-1 chain C region secreted form	Ighg1	35.6817	145.235	24.38	4	4	5
P62259	14-3-3 protein epsilon	Ywhae	29.1554	143.226	13.33	2	3	3
P39447	Tight junction protein ZO-1	Tjp1	194.622	140.716	2.46	3	3	3
P14685	26S proteasome non-ATPase regulatory subunit 3	Psmd3	60.6803	140.621	9.81	5	5	5
Q60817	Nascent polypeptide-associated complex subunit alpha	Naca	23.3697	139.009	13.02	2	2	3
Q99JY9	Actin-related protein 3	Actr3	47.327	138.421	8.13	3	3	4
O35737	Heterogeneous nuclear ribonucleoprotein H	Hnrnph1	49.1684	136.578	8.91	2	3	3
Q78ZA7	Nucleosome assembly protein 1-like 4	Nap1l4	42.6529	134.794	6.67	1	2	3
P11031	Activated RNA polymerase II transcriptional coactivator p15	Sub1	14.4184	133.268	27.56	3	3	3
Q9CX86	Heterogeneous nuclear ribonucleoprotein A0	Hnrnpa0	30.5117	132.497	19.02	3	4	6
Q9D4J1	EF-hand domain-containing protein D1	Efhd1	26.9828	129.229	17.08	3	3	3
P01631	Ig kappa chain V-II region 26-10	---	12.2652	129.005	17.7	2	2	4
P59242	Cingulin	Cgn	136.365	128.886	3.19	4	4	4
Q9WVJ2	26S proteasome non-ATPase regulatory subunit 13	Psmd13	42.7821	127.954	8.24	3	3	3
Q9WTM5	RuvB-like 2	Ruvbl2	51.0805	127.632	7.99	3	3	3
Q9D7S7	60S ribosomal protein L22-like 1	Rpl22l1	14.4586	126.67	19.67	2	2	2
P47962	60S ribosomal protein L5	Rpl5	34.3787	125.624	13.47	3	3	3
P60867	40S ribosomal protein S20	Rps20	13.3643	124.209	19.33	2	2	3
P46735	Unconventional myosin-Ib	Myo1b	128.483	122.725	4.52	4	4	4
P18760	Cofilin-1	Cfl1	18.5477	120.569	25.9	3	3	3
Q921M3	Splicing factor 3B subunit 3	Sf3b3	135.465	120.032	4.19	3	3	3
P06151	L-lactate dehydrogenase A chain	Ldha	36.4752	117.646	9.34	3	3	3
Q6ZWN5	40S ribosomal protein S9	Rps9	22.5776	117.034	18.56	5	5	5
Q9D898	Actin-related protein 2/3 complex subunit 5-like protein	Arpc5l	16.9698	116.981	16.34	2	2	2
P14148	60S ribosomal protein L7	Rpl7	31.3998	115.754	11.11	3	3	3
P62242	40S ribosomal protein S8	Rps8	24.1902	115.243	20.67	4	4	4
P35980	60S ribosomal protein L18	Rpl18	21.6312	114.453	11.7	2	2	2
P17751	Triosephosphate isomerase	Tpi1	32.1713	114.404	9.03	2	2	2
Q8BQ30	Phostensin	Ppp1r18	65.5901	114.186	6.57	4	4	4
P48962	ADP/ATP translocase 1	Slc25a4	32.8831	111.05	10.4	1	3	3
P51410	60S ribosomal protein L9	Rpl9	21.8678	110.292	11.98	3	3	3
Q6R891	Neurabin-2	Ppp1r9b	89.4657	107.689	4.04	3	3	3
Q8CCS6	Polyadenylate-binding protein 2	Pabpn1	32.2768	107.62	8.94	2	2	2
P62264	40S ribosomal protein S14	Rps14	16.2625	104.886	15.89	2	2	2
Q99JX4	Eukaryotic translation initiation factor 3 subunit M	Eif3m	42.4899	104.397	10.43	2	2	2
Q9CPR4	60S ribosomal protein L17	Rpl17	21.4094	100.812	17.93	3	3	3
P62900	60S ribosomal protein L31	Rpl31	14.4539	100.615	24	3	3	3
O35129	Prohibitin-2	Phb2	33.2759	100.516	9.7	2	2	2
P51881	ADP/ATP translocase 2	Slc25a5	32.9102	100.506	10.4	1	3	3
Q9CY58	Plasminogen activator inhibitor 1 RNA-binding protein	Serbp1	44.6873	100.435	6.63	2	2	2
Q60865	Caprin-1	Caprin1	78.1208	99.6341	4.81	3	3	3
O88685	26S protease regulatory subunit 6A	Psmc3	49.5176	99.0468	5.66	2	2	2
P62082	40S ribosomal protein S7	Rps7	22.1133	97.6909	14.95	3	3	3
P05064	Fructose-bisphosphate aldolase A	Aldoa	39.3313	97.6125	9.34	3	3	3
Q08288	Cell growth-regulating nucleolar protein	Lyar	43.7085	96.8875	9.28	3	3	3
P67984	60S ribosomal protein L22	Rpl22	14.7498	96.8418	18.75	2	2	2
P26369	Splicing factor U2AF 65 kDa subunit	U2af2	53.4832	96.6985	3.79	2	2	2
P62274	40S ribosomal protein S29	Rps29	6.6723	95.6564	19.64	1	1	2
P46471	26S protease regulatory subunit 7	Psmc2	48.6171	95.2988	5.77	2	2	2
P97379	Ras GTPase-activating protein-binding protein 2	G3bp2	54.0548	93.1588	7.88	3	3	3
Q9CPP0	Nucleoplasmin-3	Npm3	19.0113	92.05	9.14	1	1	1
P57784	U2 small nuclear ribonucleoprotein A'	Snrpa1	28.3401	91.7995	14.51	3	3	3
P43274	Histone H1.4	Hist1h1e	21.964	91.1928	9.59	2	2	2
Q8K3Y3	Protein lin-28 homolog A	Lin28a	22.7052	91.1495	11.96	2	2	2
Q6ZWX6	Eukaryotic translation initiation factor 2 subunit 1	Eif2s1	36.0854	91.1289	8.57	3	3	3
Q8CI43	Myosin light chain 6B	Myl6b	22.7347	89.1155	13.04	1	2	2
P80317	T-complex protein 1 subunit zeta	Cct6a	57.9677	88.8006	7.91	3	3	3
Q9D8E6	60S ribosomal protein L4	Rpl4	47.124	88.7309	7.4	3	3	3
Q9JJ28	Protein flightless-1 homolog	Flii	144.712	86.9221	1.49	2	2	2
P62196	26S protease regulatory subunit 8	Psmc5	45.5971	86.818	6.4	2	2	2
P35700	Peroxiredoxin-1	Prdx1	22.1624	85.7741	12.56	3	3	3
P62830	60S ribosomal protein L23	Rpl23	14.8561	81.3637	20	2	2	2
Q8JZQ9	Eukaryotic translation initiation factor 3 subunit B	Eif3b	91.3131	81.2102	2.74	2	2	2
Q62189	U1 small nuclear ribonucleoprotein A	Snrpa	31.8145	80.3856	9.06	3	3	3
P63323	40S ribosomal protein S12	Rps12	14.5156	80.2121	13.64	2	2	2
P62911	60S ribosomal protein L32	Rpl32	15.8498	80.0417	14.81	2	2	2
P50580	Proliferation-associated protein 2G4	Pa2g4	43.6712	79.8604	7.36	2	2	2
Q60668	Heterogeneous nuclear ribonucleoprotein D0	Hnrnpd	38.3303	79.7459	8.45	2	3	3
P97855	Ras GTPase-activating protein-binding protein 1	G3bp1	51.7969	79.5988	6.45	2	2	2
P23242	Gap junction alpha-1 protein	Gja1	42.9769	78.8475	6.02	2	2	3
P63168	Dynein light chain 1, cytoplasmic	Dynll1	10.3591	78.8227	24.72	2	2	3
P53026	60S ribosomal protein L10a	Rpl10a	24.9006	78.2996	15.67	3	3	3
P14115	60S ribosomal protein L27a	Rpl27a	16.595	77.4799	15.54	2	2	2
Q9DB20	ATP synthase subunit O, mitochondrial	Atp5o	23.3487	77.1444	11.74	2	2	2
P47915	60S ribosomal protein L29	Rpl29	17.5759	76.7446	18.75	3	3	3
P06330	Ig heavy chain V region AC38 205.12	---	12.9262	76.49	11.86	1	1	1
Q8BP67	60S ribosomal protein L24	Rpl24	17.7679	74.9443	11.46	2	2	2
Q9Z2N8	Actin-like protein 6A	Actl6a	47.4173	74.78	2.33	1	1	1
Q9CQF3	Cleavage and polyadenylation specificity factor subunit 5	Nudt21	26.2237	74.0598	10.57	2	2	2
P58252	Elongation factor 2	Eef2	95.2529	73.7809	2.45	2	2	2
P62245	40S ribosomal protein S15a	Rps15a	14.83	72.612	13.08	2	2	2
Q9JKK7	Tropomodulin-2	Tmod2	39.4866	70.73	4.27	1	1	1
P56959	RNA-binding protein FUS	Fus	52.6415	70.57	1.74	1	1	1
Q02248	Catenin beta-1	Ctnnb1	85.4162	69.0753	1.92	2	2	2
P24369	Peptidyl-prolyl cis-trans isomerase B	Ppib	23.6986	68.08	3.7	1	1	1
B2RRE7	OTU domain-containing protein 4	Otud4	122.979	67.53	1.08	1	1	1
P61358	60S ribosomal protein L27	Rpl27	15.7877	67.1888	12.5	2	2	2
O70251	Elongation factor 1-beta	Eef1b	24.6782	66.98	6.67	1	1	1
P62827	GTP-binding nuclear protein Ran	Ran	24.4076	66.9425	11.57	2	2	2
P62267	40S ribosomal protein S23	Rps23	15.7977	66.17	7.69	1	1	1
Q91WK2	Eukaryotic translation initiation factor 3 subunit H	Eif3h	39.807	65.6536	8.81	2	2	2
P63101	14-3-3 protein zeta/delta	Ywhaz	27.7537	63.5165	9.8	1	2	2
Q3U1J4	DNA damage-binding protein 1	Ddb1	126.772	62.2	2.11	1	1	1
Q4VBE8	WD repeat-containing protein 18	Wdr18	47.181	61.5277	6.03	2	2	2
Q6ZWV7	60S ribosomal protein L35	Rpl35	14.5436	61.18	10.57	1	1	1
P62843	40S ribosomal protein S15	Rps15	17.0292	61.07	6.9	1	1	1
P02301	Histone H3.3C	H3f3c	15.3055	60.8351	11.76	2	2	2
O54931	A-kinase anchor protein 2	Akap2	98.5186	59.7202	1.68	2	2	2
Q9CX56	26S proteasome non-ATPase regulatory subunit 8	Psmd8	39.905	59.66	2.27	1	1	1
O09167	60S ribosomal protein L21	Rpl21	18.5501	59.53	9.38	1	1	1
P11983	T-complex protein 1 subunit alpha	Tcp1	60.4107	59.0511	2.52	2	2	2
Q2KN98	Cytospin-A	Specc1l	124.412	58.51	0.98	1	1	1
P62862	40S ribosomal protein S30	Fau	6.64382	58.16	16.95	1	1	1
O35226	26S proteasome non-ATPase regulatory subunit 4	Psmd4	40.6782	57.8411	3.99	2	2	2
Q9WTX5	S-phase kinase-associated protein 1	Skp1	18.6603	56.86	7.36	1	1	1
Q9D8W5	26S proteasome non-ATPase regulatory subunit 12	Psmd12	52.8615	56.8294	4.17	2	2	2
O54825	Bystin	Bysl	49.752	56.73	2.06	1	1	1
Q921F2	TAR DNA-binding protein 43	Tardbp	44.5193	56.55	2.66	1	1	1
Q9QXS6	Drebrin	Dbn1	77.2392	55.6385	3.54	2	2	2
P19253	60S ribosomal protein L13a	Rpl13a	23.4493	54.73	5.42	1	1	1
P70168	Importin subunit beta-1	Kpnb1	97.1221	54.6037	1.83	1	1	2
Q8BJY1	26S proteasome non-ATPase regulatory subunit 5	Psmd5	55.9369	54.26	1.79	1	1	1
P62717	60S ribosomal protein L18a	Rpl18a	20.7189	53.84	7.39	1	1	1
O88844	Isocitrate dehydrogenase [NADP] cytoplasmic	Idh1	46.6445	53.53	3.14	1	1	1
P12970	60S ribosomal protein L7a	Rpl7a	29.958	53.2929	9.4	2	2	2
O09106	Histone deacetylase 1	Hdac1	55.0397	53.24	2.49	1	1	1
P09242	Alkaline phosphatase, tissue-nonspecific isozyme	Alpl	57.4778	53.24	2.1	1	1	1
Q9WVE8	Protein kinase C and casein kinase substrate in neurons protein 2	Pacsin2	55.7982	53.23	1.85	1	1	1
O35286	Pre-mRNA-splicing factor ATP-dependent RNA helicase DHX15	Dhx15	90.9492	53.09	1.38	1	1	1
Q62191	E3 ubiquitin-protein ligase TRIM21	Trim21	54.1399	52.64	2.77	1	1	1
P0CG49	Polyubiquitin-B	Ubb	34.3475	52.64	11.8	1	1	1
Q9R0P5	Destrin	Dstn	18.5095	52.36	6.67	1	1	1
Q9CVB6	Actin-related protein 2/3 complex subunit 2	Arpc2	34.3355	51.8128	6.67	2	2	2
O88735	Ensconsin	Map7	81.9724	51.65	0.96	1	1	1
Q9R0Q9	Mannose-P-dolichol utilization defect 1 protein	Mpdu1	26.4803	51.4	4.45	1	1	1
Q9D0T1	NHP2-like protein 1	Nhp2l1	14.1646	50.69	9.38	1	1	1
Q62095	ATP-dependent RNA helicase DDX3Y	Ddx3y	73.3822	50.37	2.13	1	1	1
P41105	60S ribosomal protein L28	Rpl28	15.7237	49.13	8.03	1	1	1
Q61316	Heat shock 70 kDa protein 4	Hspa4	94.0733	47.68	1.78	1	1	1
Q99LL5	Periodic tryptophan protein 1 homolog	Pwp1	55.5521	47.4	2	1	1	1
Q9CQU0	Thioredoxin domain-containing protein 12	Txndc12	19.0365	47.33	5.29	1	1	1
Q9QZD9	Eukaryotic translation initiation factor 3 subunit I	Eif3i	36.4376	47.18	2.77	1	1	1
P17809	Solute carrier family 2, facilitated glucose transporter member 1	Slc2a1	53.9495	46.95	1.63	1	1	1
Q9QUM9	Proteasome subunit alpha type-6	Psma6	27.3548	46.91	4.88	1	1	1
Q9JKV1	Proteasomal ubiquitin receptor ADRM1	Adrm1	42.0337	46.55	3.93	1	1	1
P47911	60S ribosomal protein L6	Rpl6	33.4889	46.37	5.07	1	1	1
Q8BFR5	Elongation factor Tu, mitochondrial	Tufm	49.477	46.18	4.2	1	1	1
P62892	60S ribosomal protein L39	Rpl39	6.40265	46.13	19.61	1	1	1
Q7TMK9	Heterogeneous nuclear ribonucleoprotein Q	Syncrip	69.5896	45.84	1.28	1	1	1
Q9CQQ7	ATP synthase F(0) complex subunit B1, mitochondrial	Atp5f1	28.9304	45.45	3.13	1	1	1
Q9CRB9	MICOS complex subunit Mic19	Chchd3	26.3182	44.68	3.96	1	1	1
Q9Z204	Heterogeneous nuclear ribonucleoproteins C1/C2	Hnrnpc	34.3639	44.49	3.51	1	1	1
P52480	Pyruvate kinase PKM	Pkm	57.808	44.25	2.07	1	1	1
Q8BMB3	Eukaryotic translation initiation factor 4E type 2	Eif4e2	28.2451	43.79	4.49	1	1	1
P47964	60S ribosomal protein L36	Rpl36	12.2078	43.62	9.52	1	1	1
Q9DCH4	Eukaryotic translation initiation factor 3 subunit F	Eif3f	37.9603	43.22	3.05	1	1	1
O55234	Proteasome subunit beta type-5	Psmb5	28.5142	42.89	4.92	1	1	1
P09103	Protein disulfide-isomerase	P4hb	57.0228	42.26	1.57	1	1	1
Q6P9R2	Serine/threonine-protein kinase OSR1	Oxsr1	58.1771	41.97	1.33	1	1	1
Q9CZS1	Aldehyde dehydrogenase X, mitochondrial	Aldh1b1	57.5165	41.32	1.54	1	1	1
P28658	Ataxin-10	Atxn10	53.6725	41.02	1.26	1	1	1
Q9R0Q6	Actin-related protein 2/3 complex subunit 1A	Arpc1a	41.5997	40.78	2.7	1	1	1
Q9QYJ0	DnaJ homolog subfamily A member 2	Dnaja2	45.7166	40.45	1.94	1	1	1
P27048	Small nuclear ribonucleoprotein-associated protein B	Snrpb	23.6402	40.31	3.46	1	1	1
P62855	40S ribosomal protein S26	Rps26	13.0071	40.18	7.83	1	1	1
Q7TMK6	Protein Hook homolog 2	Hook2	83.3146	39.84	0.98	1	1	1
Q80Y19	Rho GTPase-activating protein 11A	Arhgap11a	108.368	39.49	1.52	1	1	1
P53996	Cellular nucleic acid-binding protein	Cnbp	19.5786	39.21	8.43	1	1	1
Q8BJM7	S-adenosyl-L-methionine-dependent tRNA 4-demethylwyosine synthase	Tyw1	81.5468	39.11	0.83	1	1	1
Q7SIG6	Arf-GAP with SH3 domain, ANK repeat and PH domain-containing protein 2	Asap2	106.738	39.05	0.84	1	1	1
P60335	Poly(rC)-binding protein 1	Pcbp1	37.4739	38.91	3.65	1	1	1
P45376	Aldose reductase	Akr1b1	35.7095	38.83	2.53	1	1	1
Q80U78	Pumilio homolog 1	Pum1	126.541	38.26	0.84	1	1	1
P62918	60S ribosomal protein L8	Rpl8	28.0073	37.17	2.72	1	1	1
Q9JI13	Something about silencing protein 10	Utp3	53.3666	37.1	1.92	1	1	1
Q8BG73	SH3 domain-binding glutamic acid-rich-like protein 2	Sh3bgrl2	12.2471	35.85	13.08	1	1	1
Q9DBY5	Chromobox protein homolog 6	Cbx6	44.4324	35.77	1.45	1	1	1

## Sheet: S2C. i-FLAG-Xist only
Accession	Protein names	Gene names	MW [kDa]	Protein score	Sequence coverage (%)	# Unique Peptides	# Peptides	# PSMs
Q8BFZ3	Beta-actin-like protein 2	Actbl2	41.977	2240.81	31.65	1	12	64
Q9Z2N8	Actin-like protein 6A	Actl6a	47.4173	74.78	2.33	1	1	1
Q9JI91	Alpha-actinin-2	Actn2	103.768	944.953	17.34	1	16	23
Q9JKV1	Proteasomal ubiquitin receptor ADRM1	Adrm1	42.0337	46.55	3.93	1	1	1
O54931	A-kinase anchor protein 2	Akap2	98.5186	59.7202	1.68	2	2	2
P45376	Aldose reductase	Akr1b1	35.7095	38.83	2.53	1	1	1
Q9CZS1	Aldehyde dehydrogenase X, mitochondrial	Aldh1b1	57.5165	41.32	1.54	1	1	1
P59242	Cingulin	Cgn	136.365	128.886	3.19	4	4	4
Q68FD5	Clathrin heavy chain 1	Cltc	191.435	245.93	6.81	9	9	9
P53996	Cellular nucleic acid-binding protein	Cnbp	19.5786	39.21	8.43	1	1	1
Q5NBX1	Protein cordon-bleu	Cobl	143.777	239.853	5.76	7	7	7
Q9QXS6	Drebrin	Dbn1	77.2392	55.6385	3.54	2	2	2
Q3U1J4	DNA damage-binding protein 1	Ddb1	126.772	62.2	2.11	1	1	1
Q9R0P5	Destrin	Dstn	18.5095	52.36	6.67	1	1	1
O70251	Elongation factor 1-beta	Eef1b	24.6782	66.98	6.67	1	1	1
O70318	Band 4.1-like protein 2	Epb41l2	109.873	287.813	9.51	8	8	8
P62862	40S ribosomal protein S30	Fau	6.64382	58.16	16.95	1	1	1
Q80X90	Filamin-B	Flnb	277.651	1124.01	13.18	23	27	30
P23242	Gap junction alpha-1 protein	Gja1	42.9769	78.8475	6.02	2	2	3
O09106	Histone deacetylase 1	Hdac1	55.0397	53.24	2.49	1	1	1
Q60668	Heterogeneous nuclear ribonucleoprotein D0	Hnrnpd	38.3303	79.7459	8.45	2	3	3
Q9Z2X1	Heterogeneous nuclear ribonucleoprotein F	Hnrnpf	45.7009	219.571	12.05	2	3	4
Q7TMK6	Protein Hook homolog 2	Hook2	83.3146	39.84	0.98	1	1	1
Q61316	Heat shock 70 kDa protein 4	Hspa4	94.0733	47.68	1.78	1	1	1
O88844	Isocitrate dehydrogenase [NADP] cytoplasmic	Idh1	46.6445	53.53	3.14	1	1	1
Q9JKF1	Ras GTPase-activating-like protein IQGAP1	Iqgap1	188.624	332.871	7.97	11	11	11
P70168	Importin subunit beta-1	Kpnb1	97.1221	54.6037	1.83	1	1	2
Q8K3Y3	Protein lin-28 homolog A	Lin28a	22.7052	91.1495	11.96	2	2	2
Q9QXZ0	Microtubule-actin cross-linking factor 1	Macf1	831.362	1483.73	6.74	41	41	44
O88735	Ensconsin	Map7	81.9724	51.65	0.96	1	1	1
Q9R0Q9	Mannose-P-dolichol utilization defect 1 protein	Mpdu1	26.4803	51.4	4.45	1	1	1
Q7TPV4	Myb-binding protein 1A	Mybbp1a	151.942	275.199	7.66	8	8	8
Q6URW6	Myosin-14	Myh14	228.446	453.34	4.65	2	9	11
Q8VDD5	Myosin-9	Myh9	226.232	3577.24	38.72	53	68	90
Q8CI43	Myosin light chain 6B	Myl6b	22.7347	89.1155	13.04	1	2	2
Q9JMH9	Unconventional myosin-XVIIIa	Myo18a	232.611	404.034	6.59	11	11	11
P46735	Unconventional myosin-Ib	Myo1b	128.483	122.725	4.52	4	4	4
E9Q634	Unconventional myosin-Ie	Myo1e	126.738	208.707	5.51	5	5	5
Q78ZA7	Nucleosome assembly protein 1-like 4	Nap1l4	42.6529	134.794	6.67	1	2	3
Q9CPP0	Nucleoplasmin-3	Npm3	19.0113	92.05	9.14	1	1	1
Q9CQF3	Cleavage and polyadenylation specificity factor subunit 5	Nudt21	26.2237	74.0598	10.57	2	2	2
Q6P9R2	Serine/threonine-protein kinase OSR1	Oxsr1	58.1771	41.97	1.33	1	1	1
Q9WVE8	Protein kinase C and casein kinase substrate in neurons protein 2	Pacsin2	55.7982	53.23	1.85	1	1	1
Q9DBD5	Proline-, glutamic acid- and leucine-rich protein 1	Pelp1	117.995	158.382	4.36	4	4	4
O35129	Prohibitin-2	Phb2	33.2759	100.516	9.7	2	2	2
P62141	Serine/threonine-protein phosphatase PP1-beta catalytic subunit	Ppp1cb	37.1626	310.844	23.85	2	7	8
Q8BQ30	Phostensin	Ppp1r18	65.5901	114.186	6.57	4	4	4
Q6R891	Neurabin-2	Ppp1r9b	89.4657	107.689	4.04	3	3	3
Q9D8W5	26S proteasome non-ATPase regulatory subunit 12	Psmd12	52.8615	56.8294	4.17	2	2	2
Q80U78	Pumilio homolog 1	Pum1	126.541	38.26	0.84	1	1	1
Q99LL5	Periodic tryptophan protein 1 homolog	Pwp1	55.5521	47.4	2	1	1	1
P35980	60S ribosomal protein L18	Rpl18	21.6312	114.453	11.7	2	2	2
P62717	60S ribosomal protein L18a	Rpl18a	20.7189	53.84	7.39	1	1	1
O09167	60S ribosomal protein L21	Rpl21	18.5501	59.53	9.38	1	1	1
P41105	60S ribosomal protein L28	Rpl28	15.7237	49.13	8.03	1	1	1
P62911	60S ribosomal protein L32	Rpl32	15.8498	80.0417	14.81	2	2	2
P47962	60S ribosomal protein L5	Rpl5	34.3787	125.624	13.47	3	3	3
P47911	60S ribosomal protein L6	Rpl6	33.4889	46.37	5.07	1	1	1
P12970	60S ribosomal protein L7a	Rpl7a	29.958	53.2929	9.4	2	2	2
P62267	40S ribosomal protein S23	Rps23	15.7977	66.17	7.69	1	1	1
P62855	40S ribosomal protein S26	Rps26	13.0071	40.18	7.83	1	1	1
P48962	ADP/ATP translocase 1	Slc25a4	32.8831	111.05	10.4	1	3	3
P17809	Solute carrier family 2, facilitated glucose transporter member 1	Slc2a1	53.9495	46.95	1.63	1	1	1
Q91Z67	SLIT-ROBO Rho GTPase-activating protein 2	Srgap2	120.723	318.772	9.99	8	8	8
Q921F2	TAR DNA-binding protein 43	Tardbp	44.5193	56.55	2.66	1	1	1
P39447	Tight junction protein ZO-1	Tjp1	194.622	140.716	2.46	3	3	3
Q8BFR5	Elongation factor Tu, mitochondrial	Tufm	49.477	46.18	4.2	1	1	1
Q8BJM7	S-adenosyl-L-methionine-dependent tRNA 4-demethylwyosine synthase	Tyw1	81.5468	39.11	0.83	1	1	1
P26369	Splicing factor U2AF 65 kDa subunit	U2af2	53.4832	96.6985	3.79	2	2	2

## Sheet: S2D. Ranking Gain
					i-Empty						i-FLAG-Xist
Accession	Protein names	Gene names	MW [kDa]	Ranking gain	Protein score	Sequence coverage (%)	# Unique Peptides	# Peptides	# PSMs	Ranking number	Protein score	Sequence coverage (%)	# Unique Peptides	# Peptides	# PSMs	Ranking number
Q61553	Fascin	Fscn1	54.4739	206	48.69	3.25	1	1	1	217	979.585	46.65	19	19	25	11
Q9WTI7	Unconventional myosin-Ic	Myo1c	121.868	178	55.2	1.03	1	1	1	212	454.825	11.57	9	9	9	34
Q61879	Myosin-10	Myh10	228.855	165	81.1	0.71	1	1	1	173	1432.76	20.45	20	33	41	8
Q8BTM8	Filamin-A	Flna	281.046	164	79.028	0.83	2	2	2	176	882.752	12.66	23	27	29	12
Q9Z0U1	Tight junction protein ZO-2	Tjp2	131.2	162	62.23	1.11	1	1	1	201	411.39	13.54	13	13	14	39
Q8R4U7	Leucine zipper protein 1	Luzp1	119.239	134	39.84	0.94	1	1	1	241	187.492	5.43	4	4	4	107
P23116	Eukaryotic translation initiation factor 3 subunit A	Eif3a	161.838	110	38.17	0.6	1	1	1	245	147.553	3.2	4	4	4	135
Q64331	Unconventional myosin-VI	Myo6	146.317	104	123.174	2.29	3	3	3	144	409.481	8.77	10	10	11	40
P17225	Polypyrimidine tract-binding protein 1	Ptbp1	56.443	97	45.2	3.8	1	1	1	226	153.475	11.2	3	3	3	129
Q60817	Nascent polypeptide-associated complex subunit alpha	Naca	23.3697	88	44.59	6.05	1	1	1	227	139.009	13.02	2	2	3	139
P26516	26S proteasome non-ATPase regulatory subunit 7	Psmd7	36.5172	82	64.36	3.43	1	1	1	190	182.495	12.46	3	3	4	108
Q99KP6	Pre-mRNA-processing factor 19	Prpf19	55.2044	75	63.9087	3.57	2	2	2	197	162.217	10.71	5	5	5	122
P17751	Triosephosphate isomerase	Tpi1	32.1713	72	44.03	4.01	1	1	1	229	114.404	9.03	2	2	2	157
Q61937	Nucleophosmin	Npm1	32.5398	68	166.923	15.75	5	5	5	100	465.768	60.27	11	11	12	32
Q8VEK3	Heterogeneous nuclear ribonucleoprotein U	Hnrnpu	87.8627	67	123.36	4.13	2	2	2	143	275.43	9.88	6	6	6	76
Q60865	Caprin-1	Caprin1	78.1208	64	43.9	0.99	1	1	1	230	99.6341	4.81	3	3	3	166
P11031	Activated RNA polymerase II transcriptional coactivator p15	Sub1	14.4184	61	61.6311	22.83	2	2	2	203	133.268	27.56	3	3	3	142
Q9CY58	Plasminogen activator inhibitor 1 RNA-binding protein	Serbp1	44.6873	57	46.39	2.7	1	1	1	222	100.435	6.63	2	2	2	165
Q9DBR7	Protein phosphatase 1 regulatory subunit 12A	Ppp1r12a	114.927	57	185.99	5.44	4	4	4	92	453.582	9.72	9	9	12	35
Q921M3	Splicing factor 3B subunit 3	Sf3b3	135.465	56	57.8	1.64	2	2	2	207	120.032	4.19	3	3	3	151
Q9ERG0	LIM domain and actin-binding protein 1	Lima1	84.0081	53	148.272	5.44	4	4	4	112	332.578	13.68	9	9	10	59
P61514	60S ribosomal protein L37a	Rpl37a	10.2685	52	103.01	26.09	3	3	3	155	198.468	45.65	4	4	4	103
P47915	60S ribosomal protein L29	Rpl29	17.5759	51	38.45	6.88	1	1	1	244	76.7446	18.75	3	3	3	193
P10853	Histone H2B type 1-F/J/L	Hist1h2bf	13.9276	50	138.14	40.48	5	5	5	125	275.841	41.27	6	6	8	75
P14148	60S ribosomal protein L7	Rpl7	31.3998	50	60.84	4.07	1	1	1	205	115.754	11.11	3	3	3	155
Q02248	Catenin beta-1	Ctnnb1	85.4162	50	34.29	0.9	1	1	1	250	69.0753	1.92	2	2	2	200
Q99J09	Methylosome protein 50	Wdr77	36.9192	49	133.827	17.25	4	4	4	132	239.144	21.93	5	5	6	83
O88685	26S protease regulatory subunit 6A	Psmc3	49.5176	41	57.34	2.26	1	1	1	208	99.0468	5.66	2	2	2	167
P05064	Fructose-bisphosphate aldolase A	Aldoa	39.3313	40	56.8	3.02	1	1	1	209	97.6125	9.34	3	3	3	169
P68040	Guanine nucleotide-binding protein subunit beta-2-like 1	Gnb2l1	35.0546	40	86.2972	11.36	3	3	3	168	153.488	11.04	3	3	3	128
Q9D4J1	EF-hand domain-containing protein D1	Efhd1	26.9828	39	72.4053	10	2	2	2	183	129.229	17.08	3	3	3	144
Q60972	Histone-binding protein RBBP4	Rbbp4	47.6261	37	120.498	4.94	2	2	2	147	179.136	11.53	4	4	4	110
P35700	Peroxiredoxin-1	Prdx1	22.1624	36	48.61	5.03	1	1	1	218	85.7741	12.56	3	3	3	182
Q8QZY1	Eukaryotic translation initiation factor 3 subunit L	Eif3l	66.5703	36	209.78	8.87	5	5	5	84	379.21	18.26	9	9	10	48
P17182	Alpha-enolase	Eno1	47.1112	35	135.433	8.53	3	3	3	128	224.043	18.43	6	6	6	93
P53026	60S ribosomal protein L10a	Rpl10a	24.9006	35	45.48	5.99	1	1	1	225	78.2996	15.67	3	3	3	190
Q9QYC0	Alpha-adducin	Add1	80.5963	35	150.617	6.94	3	3	3	109	276.528	13.61	7	7	7	74
O54825	Bystin	Bysl	49.752	31	37.44	1.83	1	1	1	247	56.73	2.06	1	1	1	216
Q8JZQ9	Eukaryotic translation initiation factor 3 subunit B	Eif3b	91.3131	31	49.91	1.62	1	1	1	215	81.2102	2.74	2	2	2	184
P60229	Eukaryotic translation initiation factor 3 subunit E	Eif3e	52.1874	30	134.987	9.44	4	4	4	131	201.705	9.44	4	4	6	101
Q9JJ28	Protein flightless-1 homolog	Flii	144.712	30	56.33	0.87	1	1	1	210	86.9221	1.49	2	2	2	180
Q9D8E6	60S ribosomal protein L4	Rpl4	47.124	27	57.89	2.86	1	1	1	206	88.7309	7.4	3	3	3	179
Q9CVB6	Actin-related protein 2/3 complex subunit 2	Arpc2	34.3355	26	35.24	3	1	1	1	249	51.8128	6.67	2	2	2	223
P14602	Heat shock protein beta-1	Hspb1	22.9997	24	146.445	26.79	4	4	5	115	224.909	31.58	5	5	5	91
Q2KN98	Cytospin-A	Specc1l	124.412	24	40.5	0.98	1	1	1	237	58.51	0.98	1	1	1	213
Q8BG81	Polymerase delta-interacting protein 3	Poldip3	46.1037	24	143.783	11.9	4	4	4	119	219.058	15.95	5	5	6	95
P58774	Tropomyosin beta chain	Tpm2	32.8166	23	322.484	15.14	2	7	8	50	531.919	31.69	4	12	14	27
P97855	Ras GTPase-activating protein-binding protein 1	G3bp1	51.7969	23	55.49	2.37	1	1	1	211	79.5988	6.45	2	2	2	188
Q91VJ4	Serine/threonine-protein kinase 38	Stk38	54.1394	23	150.377	7.96	3	3	3	110	234.737	15.91	6	6	6	87
Q99JY9	Actin-related protein 3	Actr3	47.327	23	95.289	5.98	2	2	2	163	138.421	8.13	3	3	4	140
Q9QYB5	Gamma-adducin	Add3	78.7277	22	133.673	6.09	4	4	4	133	178.274	8.07	5	5	5	111
P14206	40S ribosomal protein SA	Rpsa	32.8174	21	215.645	22.03	4	4	4	82	326.28	27.12	5	5	5	61
P62242	40S ribosomal protein S8	Rps8	24.1902	21	77.82	6.25	1	1	1	177	115.243	20.67	4	4	4	156
Q3THE2	Myosin regulatory light chain 12B	Myl12b	19.7665	20	342.542	40.12	6	6	9	43	587.126	62.79	9	9	14	23
P32067	Lupus La protein homolog	Ssb	47.727	19	257.924	16.14	6	6	6	66	381.454	23.86	8	8	9	47
Q62189	U1 small nuclear ribonucleoprotein A	Snrpa	31.8145	19	60.8729	5.57	2	2	2	204	80.3856	9.06	3	3	3	185
Q62318	Transcription intermediary factor 1-beta	Trim28	88.7905	19	345.143	11.99	8	8	8	41	587.572	25.54	14	14	16	22
P24369	Peptidyl-prolyl cis-trans isomerase B	Ppib	23.6986	18	48.25	3.7	1	1	1	219	68.08	3.7	1	1	1	201
P01868	Ig gamma-1 chain C region secreted form	Ighg1	35.6817	17	107.682	11.73	3	3	3	153	145.235	24.38	4	4	5	136
P63276	40S ribosomal protein S17	Rps17	15.5144	17	164.247	22.96	4	4	5	102	237.743	40	6	6	7	85
P47963	60S ribosomal protein L13	Rpl13	24.2905	15	124.724	17.06	4	4	4	140	159.314	25.12	6	6	6	125
O88990	Alpha-actinin-3	Actn3	102.978	14	431.202	11.33	2	10	11	29	773.029	16.78	3	16	20	15
Q3TXS7	26S proteasome non-ATPase regulatory subunit 1	Psmd1	105.663	14	239.308	8.71	7	7	7	72	333.716	12.07	9	9	9	58
P02301	Histone H3.3C	H3f3c	15.3055	13	45.84	5.15	1	1	1	223	60.8351	11.76	2	2	2	210
P47964	60S ribosomal protein L36	Rpl36	12.2078	12	37.05	9.52	1	1	1	248	43.62	9.52	1	1	1	236
P99024	Tubulin beta-5 chain	Tubb5	49.639	12	346.355	25	2	9	10	40	483.772	33.11	2	11	15	28
P62892	60S ribosomal protein L39	Rpl39	6.40265	11	39.89	19.61	1	1	1	240	46.13	19.61	1	1	1	229
Q9D0E1	Heterogeneous nuclear ribonucleoprotein M	Hnrnpm	77.5974	11	163.692	6.86	5	5	5	103	224.602	8.78	6	6	6	92
Q9WTM5	RuvB-like 2	Ruvbl2	51.0805	11	97.2752	7.13	2	2	2	158	127.632	7.99	3	3	3	147
P05213	Tubulin alpha-1B chain	Tuba1b	50.1196	10	458.03	29.05	1	11	13	27	754.319	34.59	1	12	19	17
P06151	L-lactate dehydrogenase A chain	Ldha	36.4752	10	96.092	9.04	3	3	3	162	117.646	9.34	3	3	3	152
P47753	F-actin-capping protein subunit alpha-1	Capza1	32.9193	10	256.389	36.01	5	7	7	67	336.659	35.31	5	7	8	57
P63323	40S ribosomal protein S12	Rps12	14.5156	9	63.99	7.58	1	1	1	195	80.2121	13.64	2	2	2	186
P68373	Tubulin alpha-1C chain	Tuba1c	49.8775	7	466.253	29.18	1	11	13	25	745.885	34.74	1	12	19	18
Q4VBE8	WD repeat-containing protein 18	Wdr18	47.181	7	51.12	3.02	1	1	1	214	61.5277	6.03	2	2	2	207
P07901	Heat shock protein HSP 90-alpha	Hsp90aa1	84.7348	6	209.248	10.23	4	7	7	85	264.265	10.1	5	7	7	79
P35979	60S ribosomal protein L12	Rpl12	17.7935	6	460.706	54.55	8	8	12	26	606.449	63.64	9	9	14	20
Q62095	ATP-dependent RNA helicase DDX3Y	Ddx3y	73.3822	6	43.21	2.13	1	1	1	231	50.37	2.13	1	1	1	225
Q8CIG8	Protein arginine N-methyltransferase 5	Prmt5	72.6336	6	246.234	10.99	6	6	7	70	316.653	13.03	7	7	8	64
P68372	Tubulin beta-4B chain	Tubb4b	49.799	5	344.05	21.57	1	8	9	42	416.54	29.66	1	10	13	37
Q8BP67	60S ribosomal protein L24	Rpl24	17.7679	5	63.1786	10.83	2	2	2	200	74.9443	11.46	2	2	2	195
Q9JKB3	Y-box-binding protein 3	Ybx3	38.7903	5	222.866	14.4	1	5	5	76	282.336	26.87	3	6	6	71
P56480	ATP synthase subunit beta, mitochondrial	Atp5b	56.2655	4	391.237	17.01	7	7	9	35	466.183	20.6	8	8	10	31
P14115	60S ribosomal protein L27a	Rpl27a	16.595	3	64.05	7.43	1	1	1	194	77.4799	15.54	2	2	2	191
P21107	Tropomyosin alpha-3 chain	Tpm3	32.9738	3	540.043	32.63	5	11	17	19	769.999	44.21	4	14	28	16
P38647	Stress-70 protein, mitochondrial	Hspa9	73.4156	3	339.955	13.7	8	8	9	45	404.296	20.18	11	11	11	42
P47754	F-actin-capping protein subunit alpha-2	Capza2	32.9466	3	398.707	53.15	8	10	11	33	475.014	51.4	9	11	12	30
P62751	60S ribosomal protein L23a	Rpl23a	17.6841	3	143.588	21.15	3	3	3	120	168.841	21.15	3	3	4	117
P63325	40S ribosomal protein S10	Rps10	18.9038	3	248.709	38.18	6	6	9	69	298.626	38.18	6	6	9	66
Q7TMM9	Tubulin beta-2A chain	Tubb2a	49.875	3	299.436	18.88	1	7	8	53	371.551	26.97	1	9	12	50
P28658	Ataxin-10	Atxn10	53.6725	2	39.02	3.16	1	1	1	242	41.02	1.26	1	1	1	240
Q60605	Myosin light polypeptide 6	Myl6	16.9191	2	337.436	55.63	8	8	9	47	391.459	55.63	7	8	9	45
Q7TMK9	Heterogeneous nuclear ribonucleoprotein Q	Syncrip	69.5896	2	43.06	1.28	1	1	1	232	45.84	1.28	1	1	1	230
Q8CGP6	Histone H2A type 1-H	Hist1h2ah	13.9418	2	132.778	27.34	3	3	4	135	149.17	27.34	3	3	4	133
Q9CZX8	40S ribosomal protein S19	Rps19	16.0756	2	294.093	49.66	9	9	10	54	361.232	42.76	9	9	11	52
Q9ESZ8	General transcription factor II-I	Gtf2i	112.195	2	154.124	6.41	5	5	5	106	197.975	8.52	7	7	7	104
P11983	T-complex protein 1 subunit alpha	Tcp1	60.4107	1	52.84	1.8	1	1	1	213	59.0511	2.52	2	2	2	212
P60710	Actin, cytoplasmic 1	Actb	41.7097	1	2398.82	76.27	1	24	64	5	5304.84	77.07	1	26	149	4
P63260	Actin, cytoplasmic 2	Actg1	41.7658	1	2437.04	76.27	1	24	65	4	5330.01	77.07	1	26	149	3
P68033	Actin, alpha cardiac muscle 1	Actc1	41.9919	1	1187.59	31.56	1	13	37	7	3096.91	32.36	1	15	95	6
Q99JI4	26S proteasome non-ATPase regulatory subunit 6	Psmd6	45.5072	1	189.45	15.17	6	6	6	91	228.328	10.8	4	4	6	90
Q9DB20	ATP synthase subunit O, mitochondrial	Atp5o	23.3487	1	64.15	5.16	1	1	1	193	77.1444	11.74	2	2	2	192
B2RRE7	OTU domain-containing protein 4	Otud4	122.979	0	61.75	1.08	1	1	1	202	67.53	1.08	1	1	1	202
P16546	Spectrin alpha chain, non-erythrocytic 1	Sptan1	284.422	0	3666.93	39.08	83	83	100	1	8559.98	61.37	148	148	215	1
Q62261	Spectrin beta chain, non-erythrocytic 1	Sptbn1	274.052	0	3100.92	33.9	70	70	84	2	7108.85	57.51	120	120	181	2
P09405	Nucleolin	Ncl	76.6768	-1	957.411	30.98	24	24	28	9	1126.57	30.27	24	24	27	10
P58771	Tropomyosin alpha-1 chain	Tpm1	32.6607	-1	616.145	33.45	4	12	17	13	816.531	52.11	5	18	23	14
Q7TPR4	Alpha-actinin-1	Actn1	103.004	-1	1260.88	30.83	11	26	39	6	2350.82	50.34	21	42	64	7
Q8BGD9	Eukaryotic translation initiation factor 4B	Eif4b	68.7992	-1	1064.04	31.26	17	17	27	8	1133.18	37.32	19	19	32	9
P57780	Alpha-actinin-4	Actn4	104.911	-2	3083.36	55.81	35	49	75	3	3653.71	62.39	32	52	91	5
P62274	40S ribosomal protein S29	Rps29	6.6723	-2	84.4021	19.64	1	1	2	170	95.6564	19.64	1	1	2	172
Q61656	Probable ATP-dependent RNA helicase DDX5	Ddx5	69.2468	-2	143.433	4.72	3	3	3	121	161.249	6.35	4	4	4	123
Q9R0Q6	Actin-related protein 2/3 complex subunit 1A	Arpc1a	41.5997	-2	40.26	2.16	1	1	1	239	40.78	2.7	1	1	1	241
O55234	Proteasome subunit beta type-5	Psmb5	28.5142	-3	42.28	4.92	1	1	1	235	42.89	4.92	1	1	1	238
P16858	Glyceraldehyde-3-phosphate dehydrogenase	Gapdh	35.7872	-3	258.163	20.42	5	5	5	65	288.883	25.23	5	5	5	68
P26231	Catenin alpha-1	Ctnna1	100.044	-3	516.387	19.54	12	12	13	21	586.105	15.56	10	10	12	24
P62204	Calmodulin	Calm1	16.8268	-3	338.228	38.26	6	6	8	46	371.889	38.26	6	6	8	49
Q01853	Transitional endoplasmic reticulum ATPase	Vcp	89.2657	-3	829.916	31.76	20	20	22	10	871.585	34.12	21	21	22	13
P63017	Heat shock cognate 71 kDa protein	Hspa8	70.8272	-4	583.874	24.92	11	12	15	15	724.564	29.1	13	14	17	19
Q8VDM4	26S proteasome non-ATPase regulatory subunit 2	Psmd2	100.139	-4	301.799	9.8	7	7	8	52	340.909	8.92	6	6	9	56
Q9DBY5	Chromobox protein homolog 6	Cbx6	44.4324	-4	37.57	1.45	1	1	1	246	35.77	1.45	1	1	1	250
P60122	RuvB-like 1	Ruvbl1	50.1823	-5	264.884	24.78	8	8	8	62	291.149	19.3	6	6	8	67
P62830	60S ribosomal protein L23	Rpl23	14.8561	-5	77.06	14.29	1	1	1	178	81.3637	20	2	2	2	183
P80314	T-complex protein 1 subunit beta	Cct2	57.4411	-5	473.171	17.94	7	7	9	24	475.745	20.56	7	7	8	29
P97461	40S ribosomal protein S5	Rps5	22.875	-5	259.051	28.43	7	7	8	64	288.354	24.02	5	5	7	69
Q9CPR4	60S ribosomal protein L17	Rpl17	21.4094	-5	97.3768	17.93	3	3	3	157	100.812	17.93	3	3	3	162
Q9CQU0	Thioredoxin domain-containing protein 12	Txndc12	19.0365	-5	47.34	5.29	1	1	1	221	47.33	5.29	1	1	1	226
Q9CX86	Heterogeneous nuclear ribonucleoprotein A0	Hnrnpa0	30.5117	-5	125.383	12.46	2	3	5	138	132.497	19.02	3	4	6	143
P09103	Protein disulfide-isomerase	P4hb	57.0228	-6	42.5	1.57	1	1	1	233	42.26	1.57	1	1	1	239
P50580	Proliferation-associated protein 2G4	Pa2g4	43.6712	-6	74.1432	7.36	2	2	2	181	79.8604	7.36	2	2	2	187
P62827	GTP-binding nuclear protein Ran	Ran	24.4076	-6	63.56	5.09	1	1	1	198	66.9425	11.57	2	2	2	204
Q03265	ATP synthase subunit alpha, mitochondrial	Atp5a1	59.7156	-6	351.099	17.72	9	9	11	38	393.726	19.17	9	9	10	44
Q8BG73	SH3 domain-binding glutamic acid-rich-like protein 2	Sh3bgrl2	12.2471	-6	38.89	13.08	1	1	1	243	35.85	13.08	1	1	1	249
P10126	Elongation factor 1-alpha 1	Eef1a1	50.0821	-7	394.824	20.35	9	9	13	34	407.297	30.09	10	10	14	41
P61979	Heterogeneous nuclear ribonucleoprotein K	Hnrnpk	50.9444	-7	145.663	8.42	3	3	3	117	160.127	7.99	3	3	3	124
P62137	Serine/threonine-protein phosphatase PP1-alpha catalytic subunit	Ppp1ca	37.5158	-7	235.914	28.18	2	7	7	73	255.087	22.73	1	6	7	80
Q9CQQ7	ATP synthase F(0) complex subunit B1, mitochondrial	Atp5f1	28.9304	-7	45.56	3.13	1	1	1	224	45.45	3.13	1	1	1	231
P62259	14-3-3 protein epsilon	Ywhae	29.1554	-8	135.063	16.08	2	4	4	129	143.226	13.33	2	3	3	137
P13020	Gelsolin	Gsn	85.8881	-9	571.627	22.18	15	15	15	17	539.554	21.54	13	13	15	26
P68254	14-3-3 protein theta	Ywhaq	27.7608	-9	193.964	17.55	2	4	4	90	204.067	17.96	2	4	4	99
Q6IRU2	Tropomyosin alpha-4 chain	Tpm4	28.4504	-9	640.344	41.53	12	12	15	12	605.794	41.94	12	12	15	21
P14131	40S ribosomal protein S16	Rps16	16.435	-10	340.436	52.05	8	8	10	44	354.87	52.05	8	8	10	54
P20029	78 kDa glucose-regulated protein	Hspa5	72.3775	-10	293.695	14.96	6	7	7	55	310.994	11.3	5	6	7	65
P57776	Elongation factor 1-delta	Eef1d	31.2739	-10	177.866	21.71	4	4	4	96	193.687	24.91	5	5	5	106
P80315	T-complex protein 1 subunit delta	Cct4	58.0297	-10	456.007	26.53	13	13	14	28	414.085	22.26	11	11	12	38
Q8BG05	Heterogeneous nuclear ribonucleoprotein A3	Hnrnpa3	39.6276	-10	248.753	13.98	4	5	7	68	270.554	13.98	4	5	7	78
Q9JI13	Something about silencing protein 10	Utp3	53.3666	-10	40.27	1.92	1	1	1	238	37.1	1.92	1	1	1	248
P62918	60S ribosomal protein L8	Rpl8	28.0073	-11	41.98	4.28	1	1	1	236	37.17	2.72	1	1	1	247
Q7SIG6	Arf-GAP with SH3 domain, ANK repeat and PH domain-containing protein 2	Asap2	106.738	-11	42.3	0.84	1	1	1	234	39.05	0.84	1	1	1	245
P25444	40S ribosomal protein S2	Rps2	31.2117	-12	222.763	27.3	8	8	8	77	231.371	23.21	7	7	7	89
P58252	Elongation factor 2	Eef2	95.2529	-12	72.1661	2.45	2	2	2	184	73.7809	2.45	2	2	2	196
P49312	Heterogeneous nuclear ribonucleoprotein A1	Hnrnpa1	34.1753	-13	325.612	15.31	2	4	8	49	322.327	23.13	4	6	10	62
P56959	RNA-binding protein FUS	Fus	52.6415	-13	70.49	1.74	1	1	1	186	70.57	1.74	1	1	1	199
P62858	40S ribosomal protein S28	Rps28	7.8362	-13	150.743	33.33	2	2	2	108	162.506	33.33	2	2	2	121
P62960	Nuclease-sensitive element-binding protein 1	Ybx1	35.7086	-13	501.266	34.47	5	9	9	23	435.747	36.02	6	9	9	36
P84099	60S ribosomal protein L19	Rpl19	23.4512	-13	154.275	21.94	4	4	4	105	168.651	16.84	3	3	3	118
P29341	Polyadenylate-binding protein 1	Pabpc1	70.6259	-14	822.8	24.84	15	15	18	11	569.761	22.01	11	11	13	25
P52480	Pyruvate kinase PKM	Pkm	57.808	-14	47.71	2.07	1	1	1	220	44.25	2.07	1	1	1	234
P59999	Actin-related protein 2/3 complex subunit 4	Arpc4	19.6543	-14	146.646	22.62	4	4	4	113	157.911	35.12	6	6	6	127
Q6ZWN5	40S ribosomal protein S9	Rps9	22.5776	-14	124.962	22.68	5	5	5	139	117.034	18.56	5	5	5	153
P27048	Small nuclear ribonucleoprotein-associated protein B	Snrpb	23.6402	-15	44.15	3.46	1	1	1	228	40.31	3.46	1	1	1	243
P62270	40S ribosomal protein S18	Rps18	17.7079	-15	413.451	49.34	10	10	11	31	389.786	44.74	9	9	10	46
Q8VC57	BTB/POZ domain-containing protein KCTD5	Kctd5	26.147	-15	166.012	21.37	3	3	4	101	170.037	26.92	4	4	5	116
Q99020	Heterogeneous nuclear ribonucleoprotein A/B	Hnrnpab	30.8123	-15	216.472	18.6	4	5	5	81	215.804	29.47	6	7	7	96
Q6ZWV7	60S ribosomal protein L35	Rpl35	14.5436	-16	64.21	8.13	1	1	1	192	61.18	10.57	1	1	1	208
P62245	40S ribosomal protein S15a	Rps15a	14.83	-17	74.3232	13.85	2	2	2	180	72.612	13.08	2	2	2	197
P63168	Dynein light chain 1, cytoplasmic	Dynll1	10.3591	-17	81.3377	24.72	2	2	3	172	78.8227	24.72	2	2	3	189
P97351	40S ribosomal protein S3a	Rps3a	29.8657	-17	572.545	47.73	13	13	19	16	459.935	32.58	12	12	16	33
O35737	Heterogeneous nuclear ribonucleoprotein H	Hnrnph1	49.1684	-18	139.15	8.91	3	3	3	123	136.578	8.91	2	3	3	141
P11499	Heat shock protein HSP 90-beta	Hsp90ab1	83.2291	-18	279.332	10.77	4	7	8	59	271.269	12.02	6	8	8	77
P01837	Ig kappa chain C region	---	11.7706	-19	399.51	49.06	5	5	8	32	363.009	49.06	5	5	7	51
P28656	Nucleosome assembly protein 1-like 1	Nap1l1	45.3169	-19	218.063	17.65	7	7	8	79	205.208	17.39	4	5	6	98
P57784	U2 small nuclear ribonucleoprotein A'	Snrpa1	28.3401	-19	100.387	12.16	2	2	2	156	91.7995	14.51	3	3	3	175
Q8BMB3	Eukaryotic translation initiation factor 4E type 2	Eif4e2	28.2451	-19	48.75	4.08	1	1	1	216	43.79	4.49	1	1	1	235
P06330	Ig heavy chain V region AC38 205.12	---	12.9262	-20	80.26	11.86	1	1	1	174	76.49	11.86	1	1	1	194
P61255	60S ribosomal protein L26	Rpl26	17.2475	-20	180.247	33.1	7	7	7	94	171.801	33.1	6	6	6	114
Q9JHJ0	Tropomodulin-3	Tmod3	39.4783	-20	195.17	18.75	5	6	6	89	179.602	15.34	5	5	6	109
O88477	Insulin-like growth factor 2 mRNA-binding protein 1	Igf2bp1	63.4112	-21	267.743	10.75	5	5	6	61	244.321	13.34	7	7	7	82
P62843	40S ribosomal protein S15	Rps15	17.0292	-21	65.43	6.9	1	1	1	188	61.07	6.9	1	1	1	209
Q60598	Src substrate cortactin	Cttn	61.2124	-21	305.02	19.41	10	10	10	51	279.214	18.68	10	10	10	72
P62852	40S ribosomal protein S25	Rps25	13.7337	-22	230.046	29.6	5	5	6	75	207.889	30.4	5	5	5	97
P62900	60S ribosomal protein L31	Rpl31	14.4539	-22	124.094	30.4	4	4	4	141	100.615	24	3	3	3	163
P62908	40S ribosomal protein S3	Rps3	26.6574	-22	217.733	26.75	6	6	6	80	199.207	32.92	8	8	8	102
P01631	Ig kappa chain V-II region 26-10	---	12.2652	-23	139.265	20.35	3	3	3	122	129.005	17.7	2	2	4	145
P60867	40S ribosomal protein S20	Rps20	13.3643	-23	137.787	19.33	2	2	3	126	124.209	19.33	2	2	3	149
P63038	60 kDa heat shock protein, mitochondrial	Hspd1	60.9174	-23	279.614	13.79	7	7	7	58	245.132	15.88	7	7	7	81
P67984	60S ribosomal protein L22	Rpl22	14.7498	-23	112.167	18.75	2	2	2	148	96.8418	18.75	2	2	2	171
Q6ZWX6	Eukaryotic translation initiation factor 2 subunit 1	Eif2s1	36.0854	-23	103.738	6.03	2	2	2	154	91.1289	8.57	3	3	3	177
Q9CXW4	60S ribosomal protein L11	Rpl11	20.2396	-23	153.72	24.16	4	4	4	107	150.721	21.35	4	4	4	130
P62281	40S ribosomal protein S11	Rps11	18.419	-24	203.373	32.91	6	6	6	88	177.394	32.91	5	5	5	112
O35226	26S proteasome non-ATPase regulatory subunit 4	Psmd4	40.6782	-25	65.2698	6.65	2	2	2	189	57.8411	3.99	2	2	2	214
P14869	60S acidic ribosomal protein P0	Rplp0	34.1948	-25	551.985	40.06	10	10	14	18	394.752	38.17	9	9	11	43
P43274	Histone H1.4	Hist1h1e	21.964	-25	109.12	14.61	3	3	3	151	91.1928	9.59	2	2	2	176
Q08288	Cell growth-regulating nucleolar protein	Lyar	43.7085	-25	121.928	9.28	3	3	4	145	96.8875	9.28	3	3	3	170
Q8CCF0	U4/U6 small nuclear ribonucleoprotein Prp31	Prpf31	55.3953	-25	180.039	9.22	5	5	5	95	165.251	14.23	6	6	7	120
Q8CCS6	Polyadenylate-binding protein 2	Pabpn1	32.2768	-25	132.994	8.94	2	2	2	134	107.62	8.94	2	2	2	159
P62889	60S ribosomal protein L30	Rpl30	12.7757	-26	362.076	63.48	6	6	8	37	322.13	63.48	6	6	7	63
Q9CQU1	Microfibrillar-associated protein 1	Mfap1	51.9227	-26	208.052	12.07	4	4	4	87	174.939	13.44	4	4	4	113
P09242	Alkaline phosphatase, tissue-nonspecific isozyme	Alpl	57.4778	-28	64.2344	4.39	2	2	2	191	53.24	2.1	1	1	1	219
P80316	T-complex protein 1 subunit epsilon	Cct5	59.5859	-28	290.964	14.97	6	6	6	56	238.93	14.79	6	6	6	84
P62196	26S protease regulatory subunit 8	Psmc5	45.5971	-29	108.68	3.2	1	1	1	152	86.818	6.4	2	2	2	181
P47757	F-actin-capping protein subunit beta	Capzb	31.3258	-30	413.748	25.27	7	7	10	30	327.427	22.02	6	6	8	60
Q9D898	Actin-related protein 2/3 complex subunit 5-like protein	Arpc5l	16.9698	-30	138.488	20.26	3	3	3	124	116.981	16.34	2	2	2	154
P51410	60S ribosomal protein L9	Rpl9	21.8678	-31	137.576	21.88	4	4	4	127	110.292	11.98	3	3	3	158
P80313	T-complex protein 1 subunit eta	Cct7	59.6141	-31	230.838	16.36	8	8	8	74	195.897	9.93	6	6	6	105
Q99JX4	Eukaryotic translation initiation factor 3 subunit M	Eif3m	42.4899	-31	135.055	13.1	3	3	3	130	104.397	10.43	2	2	2	161
Q9JJI8	60S ribosomal protein L38	Rpl38	8.19872	-31	281.332	35.71	4	4	6	57	232.055	18.57	2	2	4	88
P19253	60S ribosomal protein L13a	Rpl13a	23.4493	-32	71.74	5.42	1	1	1	185	54.73	5.42	1	1	1	217
P61358	60S ribosomal protein L27	Rpl27	15.7877	-32	81.7312	11.76	2	2	2	171	67.1888	12.5	2	2	2	203
P70372	ELAV-like protein 1	Elavl1	36.1461	-32	168.438	9.51	3	3	3	99	150.189	9.51	3	3	3	131
Q9CX56	26S proteasome non-ATPase regulatory subunit 8	Psmd8	39.905	-32	76.1807	5.1	2	2	2	179	59.66	2.27	1	1	1	211
Q9QUM9	Proteasome subunit alpha type-6	Psma6	27.3548	-32	63.93	5.28	1	1	1	196	46.91	4.88	1	1	1	228
Q8BG32	26S proteasome non-ATPase regulatory subunit 11	Psmd11	47.407	-33	208.35	13.03	5	5	5	86	166.388	13.98	5	5	5	119
D3Z6H8	S-adenosylmethionine decarboxylase proenzyme 2	Amd2	38.2699	-34	268.555	15.57	6	6	7	60	219.919	13.17	4	4	5	94
P62301	40S ribosomal protein S13	Rps13	17.2117	-34	346.778	48.34	9	9	11	39	277.725	43.71	6	6	8	73
P80318	T-complex protein 1 subunit gamma	Cct3	60.5914	-34	390.342	19.82	10	10	10	36	283.152	15.05	8	8	8	70
Q3V3R1	Monofunctional C1-tetrahydrofolate synthase, mitochondrial	Mthfd1l	105.662	-35	535.249	18.63	18	18	19	20	343.301	14.94	13	13	13	55
Q9WVJ2	26S proteasome non-ATPase regulatory subunit 13	Psmd13	42.7821	-35	149.914	13.3	5	5	5	111	127.954	8.24	3	3	3	146
P18760	Cofilin-1	Cfl1	18.5477	-36	146.499	34.34	4	4	4	114	120.569	25.9	3	3	3	150
Q9D8N0	Elongation factor 1-gamma	Eef1g	50.0292	-36	173.582	5.95	3	3	5	98	148.872	15.1	6	6	6	134
O88569	Heterogeneous nuclear ribonucleoproteins A2/B1	Hnrnpa2b1	37.3797	-37	220.709	15.86	3	5	8	78	171.8	11.61	2	4	8	115
P46471	26S protease regulatory subunit 7	Psmc2	48.6171	-37	132.057	5.77	2	2	2	136	95.2988	5.77	2	2	2	173
P97379	Ras GTPase-activating protein-binding protein 2	G3bp2	54.0548	-37	129.176	7.88	3	3	3	137	93.1588	7.88	3	3	3	174
P61982	14-3-3 protein gamma	Ywhag	28.2849	-39	182.615	16.6	2	4	4	93	149.321	21.05	3	5	5	132
Q91WK0	Leucine-rich repeat flightless-interacting protein 2	Lrrfip2	47.119	-39	590.91	28.67	13	13	17	14	359.292	22.89	9	9	10	53
Q91WK2	Eukaryotic translation initiation factor 3 subunit H	Eif3h	39.807	-40	89.25	5.4	1	1	1	165	65.6536	8.81	2	2	2	205
P14685	26S proteasome non-ATPase regulatory subunit 3	Psmd3	60.6803	-41	174.723	11.13	6	6	6	97	140.621	9.81	5	5	5	138
P62264	40S ribosomal protein S14	Rps14	16.2625	-42	144.071	22.52	3	3	3	118	104.886	15.89	2	2	2	160
O35286	Pre-mRNA-splicing factor ATP-dependent RNA helicase DHX15	Dhx15	90.9492	-45	79.6098	2.77	2	2	2	175	53.09	1.38	1	1	1	220
P60335	Poly(rC)-binding protein 1	Pcbp1	37.4739	-47	63.4065	7.58	2	2	2	199	38.91	3.65	1	1	1	246
P51881	ADP/ATP translocase 2	Slc25a5	32.9102	-48	145.809	20.47	6	6	6	116	100.506	10.4	1	3	3	164
Q9JKK7	Tropomodulin-2	Tmod2	39.4866	-48	109.817	5.98	1	2	2	150	70.73	4.27	1	1	1	198
Q9WTX5	S-phase kinase-associated protein 1	Skp1	18.6603	-49	89.1009	12.27	2	2	2	166	56.86	7.36	1	1	1	215
Q9CRB9	MICOS complex subunit Mic19	Chchd3	26.3182	-50	72.96	3.96	1	1	1	182	44.68	3.96	1	1	1	232
P62702	40S ribosomal protein S4, X isoform	Rps4x	29.5791	-52	328.495	35.36	11	11	12	48	203.682	25.86	7	7	7	100
Q8BJY1	26S proteasome non-ATPase regulatory subunit 5	Psmd5	55.9369	-54	93.4885	4.37	2	2	2	164	54.26	1.79	1	1	1	218
Q9D0T1	NHP2-like protein 1	Nhp2l1	14.1646	-55	84.752	18.75	2	2	2	169	50.69	9.38	1	1	1	224
Q9QYJ0	DnaJ homolog subfamily A member 2	Dnaja2	45.7166	-55	68.4096	3.64	2	2	2	187	40.45	1.94	1	1	1	242
P0CG49	Polyubiquitin-B	Ubb	34.3475	-60	96.1507	44.59	3	3	3	161	52.64	11.8	1	1	1	221
Q9QZD9	Eukaryotic translation initiation factor 3 subunit I	Eif3i	36.4376	-60	87.3967	6.77	2	2	2	167	47.18	2.77	1	1	1	227
Q62191	E3 ubiquitin-protein ligase TRIM21	Trim21	54.1399	-62	96.4957	6.81	3	3	3	160	52.64	2.77	1	1	1	222
P62806	Histone H4	Hist1h4a	11.3604	-63	260.566	50.49	5	5	7	63	158.228	29.13	3	3	4	126
P42932	T-complex protein 1 subunit theta	Cct8	59.5175	-64	502.803	28.28	13	13	13	22	235.464	13.87	7	7	7	86
P62082	40S ribosomal protein S7	Rps7	22.1133	-64	156.161	30.41	5	5	5	104	97.6909	14.95	3	3	3	168
P63101	14-3-3 protein zeta/delta	Ywhaz	27.7537	-64	123.521	17.55	2	4	4	142	63.5165	9.8	1	2	2	206
Q9D7S7	60S ribosomal protein L22-like 1	Rpl22l1	14.4586	-65	212.143	19.67	2	2	4	83	126.67	19.67	2	2	2	148
Q9Z204	Heterogeneous nuclear ribonucleoproteins C1/C2	Hnrnpc	34.3639	-74	96.58	6.71	2	2	2	159	44.49	3.51	1	1	1	233
Q9DCH4	Eukaryotic translation initiation factor 3 subunit F	Eif3f	37.9603	-91	121.621	6.93	2	2	2	146	43.22	3.05	1	1	1	237
Q80Y19	Rho GTPase-activating protein 11A	Arhgap11a	108.368	-95	109.853	2.84	2	2	2	149	39.49	1.52	1	1	1	244
P80317	T-complex protein 1 subunit zeta	Cct6a	57.9677	-107	243.919	14.5	6	6	6	71	88.8006	7.91	3	3	3	178
