# Supplementary material for: The lupus autoantigen La/Ssb is an Xist-binding protein involved in Xist folding and cloud formation
Source: Nucleic Acids Res. 2021 Nov 1;49(20):11596–613. doi: 10.1093/nar/gkab1003 (PMC8599922; doi:10.1093/nar/gkab1003)
Supplement: gkab1003_Supplemental_Files [file gkab1003_supplemental_files.zip › Table S3.xlsx]

## Sheet: S3A. Chr1_Cut_Count
1 Mb regions (starting position)	WT Xist, WT Ssb, uninduced, undifferentiated	WT Xist, Ssb knockdown, uninduced, undifferentiated	WT Xist, WT Ssb, Dox 14hrs, differentiated 14hrs	WT Xist, Ssb knockdown, Dox 14hrs, differentiated 14hrs	WT Xist, WT Ssb, Dox 48hrs, differentiated 48hrs	WT Xist, Ssb knockdown, Dox 48hrs, differentiated 48hrs	deltaA Xist, WT Ssb, uninduced, undifferentiated	deltaA Xist, WT Ssb, Dox 48hrs, differentiated 48hrs
3000000	996	958	864	748	976	920	966	1072
4000000	1465	1424	1199	1337	1292	1260	1358	1461
5000000	1195	1134	924	1108	1113	1031	1133	1248
6000000	1138	1194	982	981	1094	1019	1133	1266
7000000	1203	1154	1061	1162	1158	1094	1273	1275
8000000	992	842	882	870	895	793	976	995
9000000	1259	1211	1023	1108	1145	997	1268	1380
10000000	959	956	769	902	949	822	1003	1275
11000000	981	869	777	866	879	776	923	1094
12000000	988	887	855	852	947	803	972	1344
13000000	1079	1030	840	978	975	819	1157	1395
14000000	965	914	788	926	819	772	978	1022
15000000	1096	1033	940	1015	1003	960	1143	1303
16000000	1255	1176	1022	1136	1069	968	1268	1391
17000000	1088	1033	908	904	1027	1016	1105	1081
18000000	1098	1024	964	1065	1016	950	1067	1130
19000000	1056	956	879	890	888	905	1012	1136
20000000	1339	1292	1093	1113	1060	984	1380	1383
21000000	1333	1154	1041	1036	1018	888	1281	1353
22000000	1109	1070	881	883	866	884	1059	1100
23000000	1147	1139	945	1042	1020	934	1225	1217
24000000	5419	5160	4987	4888	5307	5299	5111	6105
25000000	1031	902	787	788	855	753	972	931
26000000	954	876	717	719	780	751	939	937
27000000	1030	943	764	753	804	787	926	898
28000000	950	908	816	819	857	861	943	972
29000000	959	813	719	657	801	781	856	855
30000000	1349	1270	1135	1168	1189	1129	1399	1225
31000000	1130	1146	969	941	996	918	1194	1151
32000000	1022	1013	839	808	849	795	968	972
33000000	1226	1164	1085	1045	1131	1030	1247	1416
34000000	1144	1021	941	1041	1037	879	1239	1608
35000000	790	588	578	571	617	496	691	1294
36000000	1281	1043	896	1054	1086	895	1220	1908
37000000	839	745	714	759	725	634	846	1514
38000000	742	569	487	513	571	521	706	1329
39000000	1119	850	806	888	871	711	1075	1548
40000000	823	681	546	634	660	559	743	1290
41000000	789	601	595	580	653	615	699	1019
42000000	854	779	696	695	835	706	885	1231
43000000	959	850	739	823	815	703	977	1401
44000000	1146	1110	979	1047	1018	950	1153	1206
45000000	1015	974	953	913	985	852	1051	1154
46000000	994	1035	971	981	904	861	1012	1204
47000000	966	968	881	906	901	875	938	1138
48000000	941	896	825	818	899	866	925	1026
49000000	897	814	718	685	782	743	859	888
50000000	992	956	793	809	921	936	897	960
51000000	1208	1124	988	1008	1014	896	1251	1311
52000000	1055	942	892	959	953	862	1060	1332
53000000	980	977	870	869	954	836	999	1243
54000000	1006	844	831	839	856	827	919	1338
55000000	1198	1177	1043	1112	1033	940	1271	1424
56000000	896	820	702	733	758	721	870	1089
57000000	1015	843	781	870	798	693	1040	1295
58000000	894	744	776	873	827	699	918	1405
59000000	853	805	780	868	870	721	914	1380
60000000	901	864	828	892	829	735	942	1248
61000000	995	853	875	867	808	792	871	1223
62000000	1082	966	925	987	866	839	1055	1277
63000000	987	974	946	1053	919	937	1161	1458
64000000	926	883	817	854	855	798	1019	1340
65000000	1103	1034	999	959	1045	894	1182	1195
66000000	1120	1050	1058	968	965	952	1101	1088
67000000	1011	980	870	906	905	872	1010	1023
68000000	968	890	717	733	790	837	908	873
69000000	1082	1028	862	880	909	923	977	1112
70000000	1032	916	756	764	838	844	980	1102
71000000	1265	1232	1093	1143	1046	1001	1348	1423
72000000	1254	1128	1021	1231	1130	1009	1330	1687
73000000	768	624	589	642	710	581	689	1451
74000000	1150	1001	1074	1117	1181	1051	1285	2029
75000000	1199	1009	1021	1096	1149	1134	1219	1870
76000000	784	639	664	633	754	701	688	1104
77000000	977	833	870	878	914	833	1021	1235
78000000	1080	965	894	871	965	879	1075	1349
79000000	1060	932	860	853	931	808	932	1257
80000000	1169	1051	957	994	1017	948	1090	1186
81000000	1008	853	741	737	858	764	957	992
82000000	1317	1161	856	981	979	974	1263	1341
83000000	1030	929	885	851	881	901	1046	1182
84000000	1269	1212	1212	1232	1100	1068	1427	1622
85000000	708	592	603	635	620	512	660	1229
86000000	0	0	0	0	0	0	0	0
87000000	714	613	605	592	672	574	707	1359
88000000	1028	909	991	985	1023	870	1141	1694
89000000	928	707	723	851	836	702	916	1636
90000000	1035	826	839	905	962	906	1035	1903
91000000	886	670	694	755	736	693	804	1802
92000000	810	560	589	643	638	538	691	1555
93000000	911	629	642	710	748	662	773	1713
94000000	1041	805	715	803	906	761	991	1794
95000000	1516	1348	1212	1366	1269	1206	1564	1937
96000000	1234	1201	1010	1083	1087	1023	1119	1126
97000000	1176	1036	930	972	970	905	1037	1024
98000000	1259	1134	950	961	1051	950	1164	1040
99000000	1387	1409	1084	1207	1122	1201	1328	1277
100000000	1242	1126	1016	993	1032	1035	1077	1226
101000000	1020	991	860	868	904	880	970	1066
102000000	1143	1050	1012	974	955	947	1075	1182
103000000	1234	1112	1076	992	981	1004	1121	1041
104000000	1258	1093	1132	1023	1028	1058	1149	1184
105000000	1196	1100	920	933	956	961	1098	998
106000000	1252	1205	1082	1039	1061	1084	1209	1176
107000000	1330	1217	1066	1045	1118	1039	1287	1495
108000000	1374	1269	1090	1100	1134	1043	1335	1406
109000000	1222	1089	992	967	1022	987	1128	1156
110000000	1102	1042	930	850	908	893	1048	947
111000000	977	875	859	744	823	838	934	835
112000000	1068	969	890	860	892	844	1001	917
113000000	1132	1003	917	898	961	941	1023	992
114000000	1211	1171	1153	1111	1070	980	1194	1156
115000000	1335	1168	1112	1063	1086	1088	1159	1332
116000000	1243	1198	1034	1099	1150	1044	1138	1268
117000000	1141	1045	927	892	1021	970	1037	1109
118000000	1207	1095	939	857	992	909	1078	1041
119000000	1408	1315	1216	1181	1131	1061	1281	1242
120000000	1729	1631	1323	1331	1302	1173	1794	1821
121000000	1203	959	993	1046	1023	985	1134	1722
122000000	1017	806	859	899	894	882	1090	1639
123000000	1271	1130	1004	1059	1082	1034	1182	1475
124000000	1381	1306	1070	1073	1157	1158	1301	1271
125000000	1306	1299	977	998	1147	1140	1254	1161
126000000	1257	1114	948	981	1012	1045	1064	1178
127000000	1370	1254	1208	1151	1152	1081	1363	1534
128000000	1008	855	813	818	895	816	885	1352
129000000	1304	1203	1030	1030	1038	976	1363	1674
130000000	1205	1088	986	1059	1030	949	1281	1509
131000000	1105	1003	958	936	958	937	1046	1157
132000000	1238	1142	1094	1079	1064	1018	1275	1451
133000000	1169	1001	998	1089	1050	1008	1251	1791
134000000	1088	966	973	1121	1016	882	1135	1970
135000000	1090	908	860	1056	914	813	1125	1890
136000000	1056	826	874	975	968	879	1056	1801
137000000	1248	1049	945	1072	1089	993	1287	1895
138000000	1275	1152	1086	1244	1277	1120	1439	1852
139000000	1201	1061	1000	1033	1132	1107	1121	1330
140000000	1469	1466	1371	1439	1390	1314	1586	1454
141000000	1730	1538	1464	1491	1437	1437	1550	1454
142000000	1553	1485	1162	1204	1308	1318	1407	1283
143000000	1260	1062	1004	1024	1098	1086	1134	999
144000000	1264	1209	926	974	970	1072	1140	1121
145000000	1825	1721	1454	1463	1537	1484	1693	1419
146000000	1271	1238	952	959	1048	1053	1100	1115
147000000	1214	1119	796	874	962	1016	1006	1014
148000000	1345	1242	942	981	977	915	1160	973
149000000	1230	1013	841	900	954	965	1140	968
150000000	1227	1045	911	917	1050	1087	1101	1032
151000000	1356	1267	1023	1000	1111	1149	1229	1163
152000000	1406	1267	1300	1193	1296	1267	1377	1359
153000000	1210	1091	994	1112	1115	1005	1287	1440
154000000	1054	906	884	971	963	871	1126	1485
155000000	1177	1042	1084	1220	1052	954	1307	1604
156000000	976	816	851	892	910	820	965	1520
157000000	1006	895	873	920	906	913	1053	1522
158000000	1101	910	841	909	912	797	1125	1350
159000000	1314	1218	1125	1134	1238	1168	1344	1477
160000000	1203	1130	978	1012	1151	1117	1196	1388
161000000	1224	1184	1036	1069	1204	1063	1176	1415
162000000	1392	1423	1203	1351	1329	1289	1593	1545
163000000	1413	1303	1257	1323	1375	1326	1437	1646
164000000	1365	1247	1072	1227	1206	1287	1396	1496
165000000	1401	1334	1180	1294	1323	1240	1401	1479
166000000	1247	1140	1073	1221	1231	1187	1277	1502
167000000	1205	1087	984	1152	1160	1118	1217	1584
168000000	1233	1064	1049	1099	1061	1113	1224	1549
169000000	1429	1315	1162	1167	1279	1248	1477	1758
170000000	1140	1036	875	887	1015	1045	1048	1414
171000000	1146	1042	830	890	959	941	1044	1250
172000000	1127	981	953	994	1029	999	1214	1510
173000000	1716	1566	1375	1626	1561	1534	1837	2188
174000000	1673	1450	1443	1544	1487	1550	1691	1843
175000000	1538	1461	1151	1204	1345	1349	1432	1402
176000000	1377	1267	1175	1139	1249	1231	1427	1323
177000000	1533	1387	1143	1181	1213	1281	1439	1534
178000000	1457	1323	1176	1215	1261	1215	1538	1385
179000000	1376	1353	1290	1291	1378	1301	1484	1677
180000000	1083	922	968	1060	1056	1006	1060	1600
181000000	982	825	845	991	951	833	1110	1449
182000000	1142	967	942	1091	1096	1059	1207	1871
183000000	866	832	803	945	811	811	953	1540
184000000	926	795	761	941	868	840	924	1546
185000000	726	659	546	580	622	601	658	935
186000000	1061	1013	892	936	1015	969	1087	1534
187000000	1052	1033	936	1023	1054	1067	1086	1551
188000000	1045	951	916	1058	1144	1114	1171	1502
189000000	962	912	762	919	990	935	934	1368
190000000	952	920	766	931	993	1031	943	1459
191000000	1035	908	816	938	1032	1001	1024	1579
192000000	953	800	702	854	917	855	865	1618
193000000	1123	1011	980	1078	1168	1086	1216	1629
194000000	1172	1007	1028	1097	1229	1179	1227	1620
195000000	1413	1308	1242	1184	1320	1271	1518	1637
196000000	1597	1519	1349	1371	1568	1644	1554	1680
197000000	296	303	279	271	348	300	304	381

## Sheet: S3B. Chr1_Compaction_Score
1 Mb regions (starting position)	WT Xist, WT Ssb, Dox 14hrs, differentiated 14hrs	WT Xist, Ssb knockdown, Dox 14hrs, differentiated 14hrs	deltaA Xist, WT Ssb, Dox 48hrs, differentiated 48hrs	WT Xist, WT Ssb, Dox 48hrs, differentiated 48hrs	WT Xist, Ssb knockdown, Dox 48hrs, differentiated 48hrs
3000000	0.142021	0.247152	-0.104015	0.0202641	0.040431
4000000	0.200216	0.0629959	-0.0730562	0.125573	0.122267
5000000	0.256944	0.0231739	-0.096592	0.0710255	0.095134
6000000	0.147297	0.19631	-0.110901	0.0393963	0.158344
7000000	0.125495	-0.00690253	-0.00156863	0.0380918	0.053346
8000000	0.117405	-0.032675	-0.0192606	0.10279	0.0598835
9000000	0.207395	0.0888132	-0.0845787	0.0948341	0.194274
10000000	0.220543	0.0580808	-0.239738	0.0104713	0.150847
11000000	0.232865	0.00345423	-0.169798	0.109669	0.113053
12000000	0.144424	0.0402122	-0.323765	0.0423398	0.0993725
13000000	0.250125	0.0517528	-0.186917	0.101254	0.22898
14000000	0.202398	-0.0130295	-0.0439631	0.163859	0.168645
15000000	0.153391	0.0175614	-0.130906	0.0885872	0.0732156
16000000	0.205193	0.0345756	-0.0925124	0.160273	0.194459
17000000	0.18067	0.133255	0.0219387	0.0576447	0.0165777
18000000	0.130028	-0.0392207	-0.0573145	0.0775436	0.0749338
19000000	0.183268	0.071459	-0.115477	0.173093	0.0547641
20000000	0.202829	0.149008	-0.00216998	0.233458	0.272079
21000000	0.24704	0.107768	-0.0546418	0.26936	0.261758
22000000	0.229923	0.191891	-0.0379499	0.247076	0.19076
23000000	0.193534	0.0889271	0.00654667	0.117239	0.198237
24000000	0.0830608	0.0541426	-0.177681	0.0208807	-0.0265765
25000000	0.269756	0.134956	0.0430513	0.186984	0.18033
26000000	0.285242	0.197256	0.00212993	0.201136	0.153771
27000000	0.298409	0.224734	0.0306705	0.247442	0.180628
28000000	0.151875	0.103041	-0.0302579	0.10291	0.0530898
29000000	0.287682	0.212755	0.00116754	0.179825	0.0401056
30000000	0.172591	0.0836553	0.132715	0.126151	0.117586
31000000	0.153561	0.1969	0.0366466	0.126107	0.221619
32000000	0.197093	0.225859	-0.00411947	0.185258	0.242059
33000000	0.122071	0.107748	-0.127	0.0805862	0.122192
34000000	0.195155	-0.0193805	-0.260501	0.0981089	0.149595
35000000	0.311995	0.0292872	-0.62668	0.24681	0.169836
36000000	0.357121	-0.0104813	-0.446909	0.165	0.152874
37000000	0.161119	-0.0185928	-0.58147	0.145852	0.161101
38000000	0.420381	0.103413	-0.631904	0.261557	0.0879688
39000000	0.32776	-0.0436851	-0.364359	0.250295	0.178334
40000000	0.409722	0.0714047	-0.551131	0.220417	0.197093
41000000	0.281792	0.0355067	-0.376478	0.188926	-0.0229895
42000000	0.204316	0.113944	-0.329677	0.0224729	0.0982633
43000000	0.260283	0.0322416	-0.360145	0.162519	0.189634
44000000	0.157353	0.0583769	-0.0449038	0.118328	0.155502
45000000	0.062965	0.0646069	-0.0934072	0.0299723	0.133678
46000000	0.0233869	0.0535311	-0.173563	0.0948078	0.183867
47000000	0.0920064	0.0661222	-0.19309	0.069584	0.100899
48000000	0.131411	0.0909718	-0.103523	0.0456105	0.0340169
49000000	0.222309	0.17231	-0.0331648	0.137037	0.0911471
50000000	0.223647	0.166769	-0.0678043	0.0741854	0.0211201
51000000	0.200855	0.108823	-0.0468104	0.174905	0.226482
52000000	0.167657	-0.017867	-0.22822	0.10158	0.0886516
53000000	0.11893	0.117016	-0.218332	0.0268611	0.155686
54000000	0.190898	0.00593474	-0.375305	0.161293	0.0203235
55000000	0.138428	0.056759	-0.113581	0.148053	0.22463
56000000	0.243699	0.112014	-0.224291	0.167054	0.128498
57000000	0.261774	-0.0314895	-0.219101	0.240268	0.195681
58000000	0.141383	-0.159696	-0.425218	0.0778106	0.0623039
59000000	0.089356	-0.0752594	-0.411639	-0.0197108	0.110059
60000000	0.0843944	-0.0318571	-0.281032	0.0831888	0.161499
61000000	0.128381	-0.0162605	-0.33909	0.207948	0.074108
62000000	0.156616	-0.0214842	-0.190808	0.222451	0.140797
63000000	0.0423836	-0.0779103	-0.227609	0.071309	0.0386875
64000000	0.125091	0.0333556	-0.273613	0.0796832	0.101096
65000000	0.0989399	0.0752234	-0.0109291	0.0539666	0.145333
66000000	0.0568961	0.0812328	0.0118669	0.148813	0.0978825
67000000	0.150042	0.07843	-0.0127766	0.110645	0.116637
68000000	0.299795	0.193835	0.0392647	0.202967	0.0613263
69000000	0.227076	0.155285	-0.129305	0.174046	0.107631
70000000	0.310859	0.181232	-0.117217	0.208012	0.0817708
71000000	0.146022	0.0749193	-0.0541062	0.189933	0.207452
72000000	0.205374	-0.0873066	-0.237614	0.104033	0.111382
73000000	0.264968	-0.0283931	-0.744006	0.0784185	0.0712812
74000000	0.0683105	-0.109543	-0.456499	-0.0265768	-0.0486951
75000000	0.16056	-0.0826289	-0.427622	0.0425596	-0.116682
76000000	0.165897	0.00941922	-0.472359	0.038966	-0.0924652
77000000	0.115868	-0.0525515	-0.190119	0.0665856	0
78000000	0.188818	0.102374	-0.226854	0.112478	0.0932419
79000000	0.208873	0.088474	-0.298873	0.129634	0.142606
80000000	0.199911	0.0557057	-0.0843344	0.139164	0.10304
81000000	0.307366	0.145987	-0.0358829	0.160946	0.110055
82000000	0.430433	0.168307	-0.0598797	0.296318	0.17546
83000000	0.151568	0.0875981	-0.122125	0.156092	0.0305701
84000000	0.0459203	-0.0163536	-0.128001	0.142798	0.126373
85000000	0.160281	-0.0700042	-0.621016	0.132524	0.144919
86000000	0	0	0	0	0
87000000	0.165403	0.0348005	-0.652796	0.0605372	0.0656249
88000000	0.0366196	-0.0802118	-0.394902	0.00487093	0.0438026
89000000	0.249317	-0.185142	-0.579513	0.104285	0.0070872
90000000	0.209721	-0.0912346	-0.60859	0.073069	-0.0923378
91000000	0.243933	-0.119272	-0.806365	0.185257	-0.0337028
92000000	0.318146	-0.137978	-0.810288	0.238364	0.0400053
93000000	0.349495	-0.120953	-0.795013	0.196901	-0.0510552
94000000	0.375217	0.00248447	-0.593037	0.138755	0.0561372
95000000	0.223638	-0.013255	-0.213771	0.177718	0.111226
96000000	0.200131	0.103329	-0.00623055	0.12673	0.16027
97000000	0.234465	0.0637031	0.0126032	0.192398	0.135048
98000000	0.281353	0.165373	0.112539	0.180419	0.176874
99000000	0.246284	0.154624	0.0391304	0.21186	0.159603
100000000	0.200671	0.125577	-0.129465	0.185061	0.0841921
101000000	0.170443	0.13238	-0.0942798	0.120603	0.118665
102000000	0.121615	0.0750599	-0.0948031	0.179528	0.103143
103000000	0.136892	0.114084	0.0739709	0.229235	0.102072
104000000	0.105449	0.0661242	-0.0299808	0.20173	0.0325156
105000000	0.262114	0.164498	0.0954012	0.22377	0.13496
106000000	0.145806	0.148088	0.0276515	0.165387	0.105729
107000000	0.22108	0.152237	-0.149704	0.173495	0.157989
108000000	0.231359	0.142798	-0.0517797	0.191821	0.195957
109000000	0.208331	0.118701	-0.0244982	0.178567	0.0982503
110000000	0.16953	0.203444	0.101238	0.193444	0.154151
111000000	0.128577	0.161982	0.111918	0.171339	0.0431554
112000000	0.182134	0.119202	0.0875559	0.179892	0.137959
113000000	0.210427	0.110464	0.0307411	0.16361	0.063742
114000000	0.0490377	0.0525515	0.0323157	0.123679	0.177895
115000000	0.182621	0.0941133	-0.139012	0.206258	0.0708888
116000000	0.183931	0.0861777	-0.108079	0.0777009	0.137471
117000000	0.207505	0.158142	-0.0670642	0.11102	0.0744022
118000000	0.250842	0.244818	0.0348927	0.195991	0.185978
119000000	0.146491	0.107389	0.0308935	0.218894	0.214443
120000000	0.267464	0.203125	-0.0149298	0.283452	0.32939
121000000	0.191667	-0.0867509	-0.417434	0.161933	-0.0267231
122000000	0.168663	-0.109071	-0.407602	0.128771	-0.0900015
123000000	0.235603	0.0648333	-0.221282	0.160855	0.0887008
124000000	0.254939	0.196344	0.0233111	0.176837	0.120177
125000000	0.28998	0.263365	0.0769929	0.129713	0.130459
126000000	0.28187	0.127018	-0.101692	0.216607	0.063881
127000000	0.125747	0.085636	-0.118109	0.173173	0.148324
128000000	0.214755	0.0441863	-0.423363	0.118775	0.0466313
129000000	0.235674	0.15512	-0.205392	0.227944	0.208918
130000000	0.200394	0.0269909	-0.163688	0.15678	0.136553
131000000	0.142614	0.069064	-0.100765	0.142614	0.0679974
132000000	0.12355	0.0566953	-0.129212	0.15133	0.114835
133000000	0.158004	-0.0841797	-0.35859	0.107262	-0.00696174
134000000	0.111604	-0.14867	-0.551028	0.0684027	0.0908733
135000000	0.236755	-0.150845	-0.518434	0.175926	0.110385
136000000	0.188966	-0.165658	-0.533462	0.0869254	-0.0621172
137000000	0.277856	-0.0216683	-0.386656	0.136166	0.0548082
138000000	0.160309	-0.0767683	-0.252163	-0.00156617	0.0281461
139000000	0.182987	0.0267191	-0.170818	0.0591179	-0.0424027
140000000	0.0689929	0.0185764	0.0868395	0.0552395	0.109383
141000000	0.166844	0.0310154	0.063894	0.185446	0.0678796
142000000	0.289829	0.209608	0.0921901	0.171569	0.119214
143000000	0.226918	0.0364025	0.126633	0.137504	-0.0223265
144000000	0.310874	0.215938	0.0167923	0.264501	0.120162
145000000	0.227122	0.162314	0.176436	0.171645	0.148072
146000000	0.288731	0.255127	-0.013532	0.192753	0.161712
147000000	0.421645	0.24686	-0.007913	0.232446	0.0964716
148000000	0.355826	0.235692	0.175626	0.319383	0.305267
149000000	0.379802	0.118153	0.163396	0.253871	0.0484943
150000000	0.297502	0.130531	0.0646595	0.155645	-0.0393678
151000000	0.28156	0.236441	0.0551518	0.199116	0.0976789
152000000	0.0783266	0.0601318	0.0131485	0.0814059	0
153000000	0.196459	-0.0190482	-0.112247	0.0816956	0.0820288
154000000	0.175708	-0.0692134	-0.276529	0.0902048	0.039353
155000000	0.0822381	-0.157569	-0.204625	0.112175	0.0881451
156000000	0.1369	-0.0889475	-0.453959	0.0699438	-0.00488401
157000000	0.141651	-0.0275196	-0.36809	0.104588	-0.0198902
158000000	0.269102	0.0010983	-0.182174	0.188146	0.132434
159000000	0.155165	0.0713982	-0.0942958	0.0595321	0.0418822
160000000	0.206873	0.110186	-0.148766	0.0441498	0.0115608
161000000	0.166609	0.102084	-0.184867	0.0164613	0.107707
162000000	0.14581	0.0518848	0.0305756	0.0462808	0.0988276
163000000	0.116899	-0.015221	-0.135702	0.0272418	-0.0174843
164000000	0.241428	0.0161554	-0.069136	0.123749	-0.0315484
165000000	0.171538	0.0304206	-0.0541423	0.0572423	0.0730138
166000000	0.150152	-0.0685838	-0.162167	0.0129034	-0.0403662
167000000	0.202423	-0.0580261	-0.263374	0.0380274	-0.0280943
168000000	0.161471	-0.0323354	-0.235314	0.150107	-0.0449823
169000000	0.206672	0.119304	-0.174056	0.110814	0.0522536
170000000	0.264294	0.155115	-0.299292	0.116032	-0.00864144
171000000	0.322275	0.157512	-0.179926	0.177972	0.101851
172000000	0.167538	-0.0131514	-0.218028	0.0908874	-0.018164
173000000	0.221398	-0.0375749	-0.174767	0.0946115	0.0206326
174000000	0.147799	-0.0627709	-0.0860259	0.117783	-0.0666469
175000000	0.289633	0.193326	0.0211573	0.133996	0.0797008
176000000	0.158514	0.106413	0.0756174	0.0974896	0.028802
177000000	0.293348	0.160656	-0.0638873	0.233958	0.0794425
178000000	0.214097	0.0850907	0.104711	0.144368	0.0850907
179000000	0.0644901	0.0468718	-0.122188	-0.00145138	0.0391616
180000000	0.112149	-0.139338	-0.411417	0.0252232	-0.0871017
181000000	0.15009	-0.183128	-0.266303	0.0320441	-0.00963863
182000000	0.192345	-0.120534	-0.438041	0.0410772	-0.0907921
183000000	0.0754397	-0.127209	-0.479523	0.0655386	0.0255333
184000000	0.196007	-0.168406	-0.514279	0.0646104	-0.0549925
185000000	0.284478	0.127489	-0.350892	0.15438	0.0919824
186000000	0.173323	0.0789749	-0.344189	0.0442806	0.0443621
187000000	0.116715	0.00971825	-0.356123	-0.00189753	-0.032353
188000000	0.131621	-0.106515	-0.248751	-0.0904313	-0.158045
189000000	0.232795	-0.00763779	-0.381289	-0.0286611	-0.0248796
190000000	0.217128	-0.0118728	-0.436066	-0.0421223	-0.113794
191000000	0.237483	-0.0324704	-0.432732	0.00289995	-0.0974082
192000000	0.305307	-0.0652405	-0.625679	0.0384663	-0.0664094
193000000	0.136077	-0.0641061	-0.292191	-0.0392549	-0.071493
194000000	0.130977	-0.0855222	-0.277656	-0.0474496	-0.157546
195000000	0.128895	0.0995207	-0.0754238	0.0680335	0.028673
196000000	0.168648	0.102441	-0.0779133	0.0183144	-0.07903
197000000	0.0589425	0.111226	-0.225109	-0.16134	0.00991744

## Sheet: S3C. ChrX_Cut_Count
1 Mb regions (starting position)	WT Xist, WT Ssb, uninduced, undifferentiated	WT Xist, Ssb knockdown, uninduced, undifferentiated	WT Xist, WT Ssb, Dox 14hrs, differentiated 14hrs	WT Xist, Ssb knockdown, Dox 14hrs, differentiated 14hrs	WT Xist, WT Ssb, Dox 48hrs, differentiated 48hrs	WT Xist, Ssb knockdown, Dox 48hrs, differentiated 48hrs	deltaA Xist, WT Ssb, uninduced, undifferentiated	deltaA Xist, WT Ssb, Dox 48hrs, differentiated 48hrs
3000000	950	607	690	801	722	440	1137	969
4000000	1020	693	819	872	832	525	1273	1045
5000000	1721	1711	1082	1245	1059	708	2141	1713
6000000	1813	1770	816	1117	961	653	2101	1822
7000000	3352	3552	1667	2206	1849	1376	4810	3345
8000000	1208	1100	772	848	783	536	1414	1188
9000000	1653	1517	943	1102	1029	676	1838	1666
10000000	1658	1409	839	979	1001	673	1663	1929
11000000	2290	2110	1148	1391	1720	1122	2571	3063
12000000	2699	2730	1350	1856	1563	1136	3534	2798
13000000	1990	1861	1109	1260	992	768	2107	1761
14000000	1565	1460	1027	1188	938	677	1697	1434
15000000	1470	1385	917	1075	856	546	1631	1420
16000000	2023	2061	1063	1440	998	760	2237	1810
17000000	1790	1757	1225	1403	1232	854	2243	1662
18000000	1926	1802	1156	1324	1119	789	2074	1708
19000000	1917	1942	934	1189	1097	843	2132	1872
20000000	2598	2891	1314	1872	1441	999	3395	2589
21000000	1838	1895	1015	1284	1006	772	2000	1577
22000000	1960	2023	1134	1418	906	757	2062	1644
23000000	1476	1524	982	1097	849	611	1822	1296
24000000	517	361	368	397	345	225	601	430
25000000	614	471	425	449	348	232	763	446
26000000	533	390	405	437	340	205	648	418
27000000	590	438	458	576	453	246	743	477
28000000	593	478	520	579	459	301	826	519
29000000	624	477	475	560	427	270	748	575
30000000	840	644	671	722	641	406	1039	873
31000000	914	617	672	774	685	446	1089	893
32000000	814	568	624	701	529	333	942	727
33000000	1969	1915	961	1199	925	606	2160	1666
34000000	2334	2334	971	1364	1184	816	2861	2261
35000000	2074	2090	855	1125	959	668	2488	1932
36000000	1899	1688	825	1039	824	501	2059	1399
37000000	1671	1735	823	1013	811	493	1868	1201
38000000	1831	2010	826	1087	866	558	2136	1448
39000000	2667	2946	957	1345	1037	753	3442	1975
40000000	2081	2185	894	1190	854	600	2400	1426
41000000	1682	1774	852	1062	835	537	1957	1200
42000000	1806	1756	735	1002	766	537	1974	1200
43000000	1675	1587	659	771	662	441	1795	1135
44000000	2009	2110	596	889	765	520	2200	1357
45000000	3093	3427	930	1444	1372	1022	4041	2706
46000000	1792	1757	638	1001	871	616	2115	1735
47000000	1614	1570	721	1048	856	611	1897	1368
48000000	1604	1542	587	825	812	619	1702	1689
49000000	1939	1989	693	1023	978	687	2536	2096
50000000	1909	1773	663	914	888	657	2298	1922
51000000	854	686	416	515	432	295	1071	655
52000000	513	375	347	355	306	212	642	413
53000000	1748	1744	734	967	760	576	2088	1447
54000000	2142	2240	796	1001	952	693	2552	1928
55000000	2500	2574	877	1240	1035	763	3022	2009
56000000	2352	2497	821	1107	843	581	2665	1446
57000000	2802	2830	1006	1229	1076	793	3234	1853
58000000	2469	2467	1127	1322	1049	770	2872	1719
59000000	1784	1667	954	1219	900	629	1880	1285
60000000	1684	1640	1052	1264	884	636	1875	1166
61000000	1881	1857	1178	1300	969	795	2138	1325
62000000	1734	1658	1084	1285	1027	746	1909	1338
63000000	1744	1704	1092	1323	1011	865	1942	1316
64000000	1800	1755	1039	1302	889	672	1868	1313
65000000	2299	2371	1151	1442	921	720	2412	1440
66000000	2321	2385	1012	1216	887	677	2579	1458
67000000	2164	2299	983	1227	865	614	2605	1493
68000000	2374	2436	990	1230	1092	733	2846	1987
69000000	1933	1875	863	1191	969	654	2156	1632
70000000	2147	2075	1145	1579	1422	944	2673	2322
71000000	2529	2394	1388	1996	1701	1234	3331	2896
72000000	1687	1620	1160	1370	1048	892	2089	1629
73000000	1651	1455	939	1100	1001	788	1747	1658
74000000	1991	1882	881	1261	1020	758	2374	1817
75000000	1697	1674	967	1242	946	692	1989	1480
76000000	1651	1772	940	1240	960	724	2004	1450
77000000	1716	1717	1115	1319	1084	776	1854	1388
78000000	1914	1804	1199	1561	1122	889	2127	1458
79000000	1764	1797	1097	1366	1075	718	1987	1338
80000000	2385	2355	1077	1502	1074	776	2467	1461
81000000	2468	2653	1262	1628	1086	842	2638	1495
82000000	3135	3127	1204	1756	1216	924	3383	1972
83000000	2553	2716	1159	1548	1262	1006	2867	1823
84000000	2285	2337	1297	1656	1157	900	2416	1435
85000000	2092	2123	1336	1543	1220	955	2215	1521
86000000	1858	1845	1294	1593	1186	916	2096	1436
87000000	1745	1618	1110	1328	1054	867	1877	1377
88000000	1362	1204	876	1066	838	582	1494	1038
89000000	1692	1700	1134	1257	970	699	1925	1226
90000000	2435	2520	1450	1946	1380	1021	2942	1997
91000000	2382	2472	1220	1782	1414	1021	3004	2237
92000000	2114	2122	1138	1549	1125	874	2469	1900
93000000	2496	2654	1347	1743	1204	913	3076	1930
94000000	2032	1987	1215	1465	1166	877	2414	1589
95000000	2088	2076	1239	1661	1162	888	2564	1721
96000000	2978	2829	1352	1911	1567	1239	3715	3046
97000000	2271	2316	1184	1661	1423	1061	2637	2271
98000000	2395	2340	1445	2009	1758	1395	3032	2707
99000000	1733	1782	1017	1475	1335	977	2314	2413
100000000	2069	2056	1588	2096	1857	1304	2738	2379
101000000	2140	2047	1358	1772	1640	1220	2480	2110
102000000	2243	2096	1426	1774	1518	1125	2493	2017
103000000	3050	3288	2045	2334	2023	1539	3793	2303
104000000	2644	2691	1750	1991	1740	1404	3028	1866
105000000	2061	2203	1510	1652	1491	1273	2369	1679
106000000	2631	2711	1736	1978	1647	1418	2892	1733
107000000	2077	2058	1470	1697	1566	1245	2158	1487
108000000	2483	2623	1586	1958	1668	1378	2782	1664
109000000	2596	2850	1642	1943	1671	1312	2840	1727
110000000	2708	2877	1634	2042	1664	1313	2928	1707
111000000	2008	1947	1513	1817	1599	1260	2148	1574
112000000	1913	1933	1599	1837	1558	1195	2206	1435
113000000	2107	2107	1403	1619	1588	1257	2129	1524
114000000	2001	2077	1481	1822	1605	1314	2277	1525
115000000	1886	1917	1416	1716	1573	1210	1938	1458
116000000	1847	1849	1478	1635	1575	1234	2047	1391
117000000	2097	2092	1440	1779	1630	1230	2190	1429
118000000	2063	1950	1329	1687	1563	1240	2113	1396
119000000	2040	1990	1611	1776	1710	1246	2176	1483
120000000	782	699	776	900	845	577	980	618
121000000	417	280	358	352	391	250	481	319
122000000	612	516	478	528	531	381	647	482
123000000	1709	1676	1340	1683	1539	1214	1889	1375
124000000	2165	2025	1500	1857	1653	1350	2213	1479
125000000	2196	2278	1607	1892	1847	1461	2429	1703
126000000	2496	2618	2008	2269	2212	1886	3044	2012
127000000	2326	2462	1947	2210	2079	1676	2799	1843
128000000	2335	2288	1501	1876	1803	1562	2364	1498
129000000	2192	2259	1433	1672	1631	1336	2348	1522
130000000	3263	3562	2017	2525	2169	1718	3957	2411
131000000	2293	2409	1252	1746	1620	1208	2923	2020
132000000	2262	2442	1435	1847	1595	1338	2969	2135
133000000	2835	2958	1606	1847	1838	1267	3400	2262
134000000	2553	2720	1586	1876	1661	1320	2713	1786
135000000	2914	3004	1711	2192	1909	1487	3314	2142
136000000	2815	3145	1583	2025	2094	1660	3427	2730
137000000	2638	2871	1421	1742	1804	1338	2978	2200
138000000	2600	2893	1478	1877	1776	1457	3099	2100
139000000	2923	3052	1720	2132	2086	1677	3292	2451
140000000	3360	3487	2012	2620	2209	1806	3967	2296
141000000	2653	2710	1576	1929	1731	1545	2838	1935
142000000	2297	2209	1323	1581	1717	1196	2403	1558
143000000	2645	2582	1539	1852	1773	1397	2950	1694
144000000	777	702	518	588	551	369	985	657
145000000	597	465	394	492	430	274	720	484
146000000	1364	1275	921	1127	981	705	1625	1184
147000000	2521	2497	1605	2273	2115	1580	3216	2548
148000000	2305	2316	1470	2078	1947	1498	2996	2469
149000000	2756	2949	1671	2178	2120	1585	3431	2583
150000000	2141	2163	1453	1612	1546	1167	2429	1689
151000000	2521	2593	1624	1941	1732	1331	2850	1783
152000000	2675	2851	1810	2004	2117	1724	2888	1926
153000000	3072	3223	2133	2552	2338	1950	3530	2138
154000000	3162	3543	2204	2781	2632	2132	3770	2083
155000000	3363	3671	2549	2885	2727	2238	4009	2508
156000000	3355	3835	2331	2865	2693	2266	3889	2830
157000000	2833	3066	1851	2236	2092	1710	3199	2123
158000000	3099	3472	1973	2390	2559	1962	3655	2534
159000000	3397	3905	2423	3100	2893	2366	4267	3069
160000000	3592	4023	2371	2977	2896	2502	4370	2912
161000000	3043	3254	1870	2242	2276	1847	3312	2187
162000000	3188	3589	2327	2739	2426	2032	3992	2576
163000000	3838	4270	2588	3052	2796	2452	4654	2881
164000000	3000	3234	1907	2277	2399	1957	3458	2305
165000000	3344	3595	2274	2581	2646	2349	3717	2358
166000000	3618	3906	2842	3598	3263	2509	4310	2860

## Sheet: S3D. ChrX_Compaction_Score
1 Mb regions (starting position)	WT Xist, WT Ssb, Dox 14hrs, differentiated 14hrs	WT Xist, Ssb knockdown, Dox 14hrs, differentiated 14hrs	deltaA Xist, WT Ssb, Dox 48hrs, differentiated 48hrs	WT Xist, WT Ssb, Dox 48hrs, differentiated 48hrs	WT Xist, Ssb knockdown, Dox 48hrs, differentiated 48hrs
3000000	0.178487	-0.389196	-0.110119	0.265696	-0.0138399
4000000	0.07819	-0.341623	-0.072643	0.194985	-0.0579622
5000000	0.322811	0.206079	-0.0469756	0.47684	0.546795
6000000	0.65704	0.348469	-0.127524	0.626023	0.661564
7000000	0.557248	0.364466	0.093228	0.586172	0.612736
8000000	0.306453	0.148321	-0.0958511	0.424848	0.383337
9000000	0.419997	0.207744	-0.17175	0.465264	0.472703
10000000	0.539873	0.25224	-0.418381	0.495872	0.403296
11000000	0.549247	0.304801	-0.445102	0.277487	0.295981
12000000	0.551493	0.274014	-0.0364769	0.537534	0.541194
13000000	0.443392	0.278139	-0.0906191	0.687426	0.549486
14000000	0.27996	0.0943015	-0.101608	0.503151	0.432927
15000000	0.330626	0.141516	-0.131466	0.532007	0.595243
16000000	0.502203	0.246684	-0.0581936	0.697843	0.662034
17000000	0.237991	0.113131	0.0297902	0.364836	0.385838
18000000	0.369196	0.196376	-0.0758464	0.534269	0.490292
19000000	0.577757	0.378742	-0.139949	0.549442	0.498913
20000000	0.540382	0.322731	0.00102965	0.580664	0.727009
21000000	0.452506	0.277375	-0.0323795	0.593955	0.562396
22000000	0.405909	0.24347	-0.0434583	0.76292	0.64738
23000000	0.266216	0.216896	0.0706498	0.544291	0.578403
24000000	0.198676	-0.206922	0.0648073	0.395758	0.137184
25000000	0.226622	-0.0640285	0.266937	0.559052	0.372527
26000000	0.133351	-0.22565	0.168407	0.440835	0.307543
27000000	0.11197	-0.385752	0.173177	0.25549	0.241293
28000000	-0.00991819	-0.303555	0.194688	0.247404	0.126907
29000000	0.131552	-0.272284	-0.00696947	0.370626	0.233501
30000000	0.083349	-0.22619	-0.095924	0.261632	0.125752
31000000	0.166288	-0.338567	-0.0715739	0.279671	-0.0110439
32000000	0.124526	-0.32225	-0.0109236	0.422231	0.198385
33000000	0.576023	0.356366	-0.0103197	0.746747	0.814999
34000000	0.735729	0.425298	-0.0346384	0.669944	0.715331
35000000	0.744849	0.507517	-0.017079	0.762603	0.805037
36000000	0.692416	0.373422	0.11646	0.826172	0.8791
37000000	0.566938	0.426227	0.171711	0.714169	0.92266
38000000	0.654739	0.502849	0.118749	0.739992	0.945937
39000000	0.883622	0.672191	0.285482	0.935882	1.02854
40000000	0.703614	0.495799	0.250593	0.881932	0.956848
41000000	0.538869	0.401219	0.219089	0.691567	0.8594
42000000	0.757715	0.449177	0.227738	0.848947	0.849202
43000000	0.791561	0.610049	0.18837	0.919562	0.944962
44000000	1.07387	0.752482	0.213179	0.956776	1.06502
45000000	1.06043	0.752405	0.131018	0.804131	0.87433
46000000	0.891466	0.450745	-0.071955	0.712705	0.712522
47000000	0.664548	0.292328	0.0569215	0.62546	0.60814
48000000	0.863947	0.513588	-0.262335	0.672015	0.577136
49000000	0.887614	0.553029	-0.0794451	0.675677	0.727459
50000000	0.916276	0.550734	-0.0913295	0.756623	0.65715
51000000	0.577962	0.174847	0.22171	0.672765	0.508308
52000000	0.249667	-0.0570555	0.171138	0.50795	0.234746
53000000	0.726435	0.477874	0.0967118	0.824169	0.772235
54000000	0.848612	0.693613	0.0103918	0.80219	0.837607
55000000	0.906255	0.618486	0.138279	0.873149	0.880364
56000000	0.911214	0.701573	0.341401	1.01731	1.1225
57000000	0.883068	0.722212	0.286911	0.948342	0.936615
58000000	0.64297	0.511993	0.243264	0.847235	0.828774
59000000	0.484666	0.201131	0.110511	0.675478	0.639056
60000000	0.329195	0.148551	0.205027	0.63573	0.611659
61000000	0.326702	0.244734	0.208456	0.654554	0.512782
62000000	0.328489	0.14299	0.0854012	0.515048	0.463048
63000000	0.326887	0.141213	0.119119	0.536501	0.34241
64000000	0.408244	0.186704	0.0825513	0.696704	0.624372
65000000	0.550559	0.385417	0.245811	0.906029	0.856222
66000000	0.688786	0.561769	0.300334	0.953168	0.923689
67000000	0.647821	0.516038	0.286643	0.908244	0.984641
68000000	0.733343	0.571479	0.0892861	0.767825	0.865373
69000000	0.66513	0.341952	0.00844599	0.681823	0.717663
70000000	0.487383	0.161306	-0.12923	0.403267	0.451996
71000000	0.458676	0.0699567	-0.13006	0.387867	0.327111
72000000	0.233248	0.0557517	-0.0212833	0.467328	0.261121
73000000	0.423037	0.167832	-0.217714	0.491641	0.277669
74000000	0.674051	0.288566	-0.0026129	0.660094	0.573813
75000000	0.421135	0.186629	0.0255875	0.575634	0.547791
76000000	0.421973	0.245134	0.0535792	0.533463	0.559479
77000000	0.289858	0.151841	0.0194792	0.450598	0.458587
78000000	0.326424	0.0328161	0.107644	0.525342	0.372071
79000000	0.333721	0.162368	0.125448	0.486523	0.58181
80000000	0.653736	0.337879	0.253879	0.789069	0.77455
81000000	0.529427	0.376475	0.297892	0.812166	0.812072
82000000	0.815696	0.465172	0.269712	0.938322	0.883523
83000000	0.648428	0.450333	0.18278	0.695831	0.657584
84000000	0.425028	0.232599	0.250946	0.671795	0.618635
85000000	0.307157	0.207238	0.105882	0.530529	0.46328
86000000	0.220479	0.0349966	0.108167	0.440174	0.364624
87000000	0.311111	0.0856531	0.0397651	0.495422	0.288313
88000000	0.30006	0.00987233	0.0941589	0.476951	0.39134
89000000	0.258876	0.190037	0.181167	0.54763	0.553139
90000000	0.377099	0.146619	0.117441	0.559123	0.567882
91000000	0.527806	0.215428	0.0248066	0.512777	0.548651
92000000	0.478026	0.202886	-0.00804308	0.622058	0.55144
93000000	0.475526	0.308596	0.196108	0.7203	0.731493
94000000	0.372993	0.192907	0.148178	0.546701	0.48228
95000000	0.380618	0.111159	0.128661	0.577323	0.513633
96000000	0.648383	0.280433	-0.071453	0.633348	0.490025
97000000	0.510038	0.220558	-0.120581	0.458712	0.445036
98000000	0.36399	0.0406502	-0.156621	0.300466	0.181663
99000000	0.391713	0.0772146	-0.311896	0.252182	0.265411
100000000	0.123306	-0.131132	-0.129455	0.0993626	0.119732
101000000	0.313509	0.0324028	-0.108432	0.257369	0.181931
102000000	0.311657	0.0549302	-0.0581269	0.38168	0.286654
103000000	0.25846	0.230832	0.228942	0.40182	0.423553
104000000	0.271393	0.189412	0.214103	0.409667	0.314994
105000000	0.169798	0.17597	0.0742671	0.315004	0.21285
106000000	0.274497	0.203368	0.242092	0.459668	0.312476
107000000	0.204378	0.081009	0.102419	0.273659	0.167005
108000000	0.306969	0.180531	0.243943	0.389102	0.308092
109000000	0.316773	0.271222	0.227416	0.431809	0.440172
110000000	0.363896	0.230955	0.26958	0.478245	0.44884
111000000	0.141761	-0.0427608	0.0409146	0.21902	0.0995841
112000000	0.0380105	-0.0609243	0.160014	0.196529	0.145333
113000000	0.265369	0.151593	0.0643115	0.274049	0.180943
114000000	0.159646	0.0191261	0.130862	0.211783	0.122255
115000000	0.145338	-0.00109823	0.0145885	0.172733	0.124547
116000000	0.0815891	0.0111385	0.11635	0.150567	0.0687901
117000000	0.234581	0.0502054	0.156924	0.243187	0.195512
118000000	0.298451	0.0330139	0.144495	0.268814	0.117124
119000000	0.0948109	0.0019073	0.113419	0.167716	0.132602
120000000	-0.133582	-0.364608	0.191062	-0.0862224	-0.143785
121000000	0.0112695	-0.340705	0.140674	0.0556381	-0.222265
122000000	0.105838	-0.134853	0.0243998	0.13323	-0.0322865
123000000	0.101955	-0.116032	0.0475915	0.096035	-0.0131046
124000000	0.225671	-0.0252563	0.13298	0.261088	0.0698712
125000000	0.170985	0.0737997	0.0850858	0.164334	0.108583
126000000	0.0762665	0.0312078	0.144041	0.112052	-0.00764145
127000000	0.0365765	-0.00388218	0.147865	0.103523	0.0489701
128000000	0.300597	0.0866725	0.186222	0.249819	0.0461171
129000000	0.28376	0.189038	0.163536	0.286881	0.189648
130000000	0.339752	0.232217	0.225442	0.39964	0.393567
131000000	0.463835	0.210021	0.0995106	0.338694	0.354652
132000000	0.313801	0.167391	0.0597561	0.340635	0.266047
133000000	0.427012	0.359087	0.137524	0.424623	0.512268
134000000	0.33477	0.259626	0.148074	0.421109	0.387406
135000000	0.391165	0.203267	0.166414	0.414207	0.36759
136000000	0.434357	0.32838	-0.0426188	0.287146	0.303402
137000000	0.477376	0.387763	0.0327922	0.371274	0.427891
138000000	0.423538	0.320756	0.11914	0.372407	0.350321
139000000	0.389002	0.246873	0.0249968	0.328622	0.263197
140000000	0.371528	0.174004	0.276839	0.410661	0.322333
141000000	0.379517	0.228083	0.11299	0.418251	0.226331
142000000	0.410418	0.222619	0.163313	0.282285	0.277963
143000000	0.400254	0.220434	0.28471	0.391258	0.278643
144000000	0.264181	0.0653428	0.134955	0.334965	0.307543
145000000	0.274282	-0.168305	0.127164	0.319391	0.193315
146000000	0.251433	0.0115233	0.0466069	0.320864	0.25691
147000000	0.310248	-0.0178742	-0.0371728	0.16686	0.122071
148000000	0.308534	-0.00342802	-0.0765376	0.16005	0.100117
149000000	0.359074	0.191195	0.0138978	0.253624	0.285288
150000000	0.246359	0.182157	0.0933406	0.316862	0.281466
151000000	0.29848	0.177749	0.199019	0.366638	0.331291
152000000	0.249339	0.240661	0.135117	0.225209	0.167429
153000000	0.223516	0.121572	0.231425	0.264292	0.166889
154000000	0.219647	0.1303	0.323263	0.17472	0.172319
155000000	0.135849	0.129076	0.199054	0.200891	0.159288
156000000	0.222871	0.179737	0.0478729	0.211055	0.190559
157000000	0.284326	0.203822	0.140006	0.294475	0.248286
158000000	0.31024	0.261574	0.0962946	0.182722	0.235173
159000000	0.196602	0.118992	0.0595568	0.151858	0.165463
160000000	0.274114	0.189248	0.13592	0.206638	0.139344
161000000	0.345622	0.260653	0.145019	0.281684	0.230728
162000000	0.17353	0.158417	0.168052	0.264409	0.233259
163000000	0.252782	0.223953	0.209587	0.308021	0.219116
164000000	0.311797	0.238997	0.135607	0.21482	0.166713
165000000	0.244344	0.219503	0.185101	0.225378	0.0899604
166000000	0.10013	-0.029728	0.140114	0.0945338	0.107036
