# Supplementary material for: The lupus autoantigen La/Ssb is an Xist-binding protein involved in Xist folding and cloud formation
Source: Nucleic Acids Res. 2021 Nov 1;49(20):11596–613. doi: 10.1093/nar/gkab1003 (PMC8599922; doi:10.1093/nar/gkab1003)
Supplement: gkab1003_Supplemental_Files [file gkab1003_supplemental_files.zip › Table S4.xlsx]

## Sheet: Allelotype Score
	The allelotype score of each gene is calculated as: Log 10 ((129 count +10) / (Cast count +10))
Genes	shRNA1-exp1	shRNA2-exp1	control-exp1	shRNA1-exp2	shRNA2-exp2	control-exp2
uc009skv.2	0.161858	0.242566	-0.131793	0.13237	0.206448	-0.0123838
uc009sky.1	0.116866	-0.0158934	-0.235739	0.0755703	0.121928	-0.206206
uc009sla.2	0.25749	0.339353	-0.81701	0.347597	0.537411	-0.673494
uc009sle.2	-0.225135	-0.342484	-0.740493	-0.265269	-0.366029	-0.759595
uc009slj.1	-0.434813	-0.225223	-0.482976	-0.259981	-0.257125	-0.39908
uc009slk.2	-0.212707	0.00660595	-0.379349	0.113036	0.195928	-0.380499
uc009sln.1	-0.000989282	-0.0418543	-0.526963	-0.144515	-0.106096	-0.658904
uc009slp.1	0.171229	-0.365384	0.113166	0.143385	-0.545084	0.435935
uc009slx.1	0.647016	0.661127	0.266585	0.588495	0.413715	0.255532
uc009sma.1	-0.275356	-0.363908	-0.635117	-0.315454	-0.513265	-0.9076
uc009smb.1	0.29589	0.90309	-0.724906	-0.318942	0.0953835	-1.22917
uc009sme.1	0.0568982	-0.047494	-0.351923	0.130208	-0.163494	-0.281155
uc009smf.1	-0.244628	-0.282823	-0.44816	-0.163199	-0.160851	-0.601297
uc009smh.2	-0.0480302	-0.0702414	-0.450182	-0.0444839	-0.0628992	-0.440353
uc009smm.1	-0.160491	-0.165145	-0.596749	-0.175745	-0.125062	-0.566878
uc009sms.1	-0.00163988	0.121435	-0.239152	-0.0526773	0.292953	-0.286157
uc009smt.1	-0.0998423	0.0658116	-0.442195	-0.00530767	0.00166078	-0.429095
uc009smu.1	0.0540393	-0.0501845	-0.400429	-0.0281171	-0.0177599	-0.483147
uc009smz.1	-0.068076	-0.040653	-0.677057	-0.0513922	-0.0676201	-0.667205
uc009sna.1	-0.0265076	-0.0638601	-0.47585	-0.0527938	-0.00805071	-0.471799
uc009sne.1	0.461601	0.423766	-0.0259641	0.450403	0.391901	-0.0976811
uc009snf.2	2.38375	2.58878	2.17653	2.35448	2.00482	1.9825
uc009sng.1	-0.195405	-0.26085	-0.474521	-0.183969	-0.342613	-0.386551
uc009snh.2	1.2043	1.19163	0.897813	1.18062	1.25194	0.978146
uc009snj.2	-0.100391	-0.161389	-0.677091	-0.17869	-0.101673	-0.460309
uc009snl.1	0.147051	0.176175	-0.171791	0.0590738	-0.0121362	-0.317663
uc009sno.1	1.94719	2.20385	1.37658	1.98967	1.79934	1.18469
uc009snp.2	-0.0228209	-0.0359949	-0.476872	-0.0102907	-0.0624084	-0.531021
uc009sns.2	-0.240863	-0.0510772	-0.398094	-0.0539876	0.310761	0.123265
uc009sny.2	-0.0449752	-0.0431757	-0.287646	-0.00327591	0.0311081	-0.278298
uc009snz.2	-0.113513	-0.112534	-0.564401	-0.112793	-0.12293	-0.554083
uc009sof.2	0.0229892	0.00963533	-0.230697	0.0496482	-0.00413572	-0.217165
uc009soh.2	1.84788	0.902236	1.76305	1.44833	1.50106	1.6464
uc009soi.1	-0.114428	-0.11187	-0.429876	-0.115615	-0.111071	-0.40942
uc009soj.2	-0.114308	-0.268997	-0.200486	-0.0889028	-0.0986028	-0.330564
uc009son.2	0.249598	-1.08099	-0.544068	0.718153	1.11727	0.0606978
uc009soo.1	0.858394	0.628177	0.529843	0.93846	0.639679	0.533512
uc009sop.1	0.00921537	0.0488538	-0.297809	0.0362439	0.069386	-0.316712
uc009sos.1	0.0220641	0.282417	-0.530384	0.540059	0.641932	-0.361288
uc009spi.2	-0.219732	-0.823863	-0.547081	-0.308725	-0.236224	-0.60405
uc009spn.1	-0.0483047	1.29226	0.812202	0.274416	1.07372	0.157123
uc009spq.1	0.249441	0.255489	0.0719938	0.286901	0.421184	-0.197504
uc009spv.2	-0.68289	-0.723088	-0.819585	-0.689745	-0.619505	-0.600196
uc009spy.1	0.0568057	-0.133077	-0.40906	0.0622612	0.0292752	-0.329115
uc009sqe.2	2.73066	2.8326	2.30707	2.7286	2.75059	2.29929
uc009sqj.2	-0.318063	-0.423953	-0.584569	-0.149219	-0.489842	-0.670636
uc009sql.1	0.856741	1.44942	0.312456	0.880261	1.14607	0.285413
uc009sqq.2	-0.0891422	-0.082758	-0.50496	-0.0177517	-0.0291988	-0.634429
uc009sqv.1	0.235405	-0.275794	-0.752529	0.569152	0.634512	-0.234883
uc009sqx.2	0.449926	0.741621	0.190057	0.753572	0.414818	0.0829742
uc009sqy.1	0.260857	0.225061	-0.23458	0.307557	0.141441	-0.212563
uc009sqz.1	-0.11068	-0.131632	-0.657208	-0.0919611	-0.30307	-0.596096
uc009sra.1	-0.250042	-0.158931	-0.413811	-0.309148	-0.238811	-0.702383
uc009sri.1	-0.1195	-0.0991984	-0.452659	-0.155152	-0.192185	-0.418115
uc009sro.1	-0.268923	-0.246277	-0.864403	-0.298396	-0.451763	-0.818759
uc009srp.1	-0.377013	-0.150497	-0.491431	-0.0730283	-0.115988	-0.627743
uc009sse.2	0.162727	0	-0.512837	-0.162081	0.778151	-0.415797
uc009ssf.1	-0.0200218	0.0710714	-0.427816	7.54213e-05	-0.00500134	-0.476136
uc009ssq.1	-0.125535	-0.341307	-0.692216	-0.80283	-0.867223	-0.870517
uc009sss.1	-0.234508	-0.0606434	-0.922824	-0.113122	-0.254592	-0.838272
uc009ssu.1	0.661181	-0.533973	-0.902064	0.0899364	-1.19312	-0.0101003
uc009ssv.1	0.419569	0.144067	-0.686774	-0.280291	-0.198986	-0.445365
uc009ssy.1	2.15881	1.78032	1.84386	2.1176	0.968483	1.07106
uc009ssz.1	0.073687	0.0647677	-0.140994	0.0616608	0.143634	-0.0838512
uc009ste.2	-0.276932	-0.260742	-0.783175	-0.249595	-0.270397	-0.727128
uc009stl.1	-0.0729856	0.0189352	-0.520557	-0.0844033	-0.120611	-0.462726
uc009stn.1	-0.724731	-1.14301	-0.713508	-0.409803	0.255273	-0.202327
uc009stp.2	-0.194518	-0.489692	-0.808594	-0.323164	-0.299814	-0.744977
uc009stq.3	0.00687601	0.154945	-0.401045	0.00974179	0.246117	-0.409973
uc009stu.2	-0.140346	-0.299367	-0.590573	-0.173285	-0.6156	-0.553116
uc009stx.2	0.0238185	0.345175	-0.444937	0.15673	-0.171534	-0.488039
uc009sty.1	0.159054	0.0046172	-0.519077	0.0969547	0.199056	-0.509656
uc009sub.1	-0.113232	-1.47276	-0.361728	-1.11727	0.566062	-0.70757
uc009suc.1	0.0367043	-0.201337	-0.366835	-0.310478	0.0966758	-0.576595
uc009sug.2	-0.564163	-0.617726	-1.1422	-0.433126	-0.420091	-1.13474
uc009suj.2	-0.188338	-0.198538	-0.358792	-0.168783	-0.153602	-0.472934
uc009sum.1	-0.411525	-1.33846	-0.439333	-0.240033	-0.469822	-0.867489
uc009sup.2	0.35536	0.0791523	-0.431776	0.242839	0.155479	-0.735824
uc009sut.1	-0.217791	-0.241551	-0.367297	-0.187722	-0.267374	-0.36248
uc009sxj.1	-0.0972795	-0.134209	-1.02051	-0.258198	0.0392033	-0.544655
uc009sxo.1	-0.206647	-0.00517273	-0.402037	-0.15469	-0.169159	-0.693053
uc009sxp.1	-0.163154	-0.172113	-0.131386	0.0400786	0.206796	-0.405765
uc009syf.1	0.591322	0.255921	0.0646428	0.209609	0.164426	-0.124291
uc009syg.2	0.192797	-0.0757207	-0.871069	-0.180964	0.249287	-0.683365
uc009syl.1	0.382931	0.369644	0.157715	0.398786	0.262819	0.212668
uc009szg.1	-0.24972	-0.323416	-0.283823	-0.241955	-0.331649	-0.316802
uc009szj.1	-0.31527	-0.169937	-0.230561	-0.237884	-0.290509	-0.303686
uc009szv.1	0.0282944	-0.19433	-0.282853	0.00810526	0.0729447	-0.269384
uc009tac.2	0.0819922	-0.16481	0.60206	-0.230099	-0.0889411	0.129634
uc009tav.2	-0.229697	-0.373143	-0.677831	-0.167654	-0.287685	-0.721445
uc009tbc.1	-1.04139	0.660391	-0.136477	-0.0573528	-0.973128	-0.272475
uc009tbr.1	0.436068	0.486353	-0.0298764	0.426754	0.50059	0.0211253
uc009tbu.1	-0.39279	-0.413363	-1.41678	-0.255273	-0.435769	-1.46417
uc009tbw.1	0.159386	-0.629334	-0.6114	-0.0947863	-0.11358	-0.633468
uc009tbx.2	-0.00204659	-0.0794602	-0.650192	-0.0972693	-0.130184	-0.558617
uc009tcb.1	0.261501	0.278216	-0.162352	0.274122	0.260931	-0.151722
uc009tcc.1	-0.0793742	0.217107	-0.545656	0.13435	0.00633504	-0.688813
uc009tce.2	-0.193586	-0.225185	-0.627896	-0.181063	-0.218269	-0.623864
uc009tcj.1	-0.0838002	-0.221118	-0.744153	-0.0834402	-0.131641	-0.78607
uc009tco.2	0.0534768	-0.0453214	-0.454669	0.0241655	-0.0428566	-0.537352
uc009tct.1	1.79434	1.27081	1.06395	1.67349	0.944812	1.12114
uc009tdc.1	-0.335792	1.06819	-1.01703	0.986772	-0.94939	-1.11394
uc009tdj.2	-0.132062	0.140369	-0.615233	-0.153028	0.144428	-1.05829
uc009tdp.1	-0.326311	0.0480077	-0.550539	-0.369038	-0.272348	-0.732741
uc009tdw.1	-0.456307	-0.527489	-0.845812	-0.576568	-0.514403	-1.22669
uc009tea.1	-0.638946	-0.283133	-1.21636	-0.455205	-0.343277	-0.916093
uc009teg.2	-0.104398	-0.49102	-0.845098	0.247784	-0.0889411	-0.90943
uc009tem.1	-0.107061	-0.222998	-0.397672	-0.0613351	-0.158023	-0.399899
uc009ten.1	-0.193384	-0.271213	-0.782359	-0.198241	-0.422995	-0.900045
uc009teo.1	-0.134659	-0.189056	-0.517968	-0.284089	-0.586266	-1.1596
uc009tep.1	-0.122411	-0.263866	-0.908315	-0.203798	-0.233097	-0.931342
uc009ter.1	0.253493	0.224465	-0.106658	0.268021	0.252121	-0.105979
uc009tet.1	-0.124369	-0.123237	-0.149221	-0.12642	-0.129328	-0.154948
uc009tev.2	-0.111653	-0.07355	-0.499367	-0.12046	-0.0256419	-0.520112
uc009tfd.1	-0.354977	0.0399145	-0.661675	-0.403832	-0.0388096	-0.669939
uc009tfi.1	-0.141837	-0.133839	-0.188592	-0.0669599	-0.000671936	-0.119094
uc009tfj.2	-0.441649	-0.294746	-0.31858	-0.564399	-0.629667	-0.764113
uc009tfk.1	-0.266283	-0.200133	-0.237504	-0.278297	-0.207957	-0.244314
uc009tgd.2	0.00168725	0.0123248	-0.40609	-0.0311969	0.0674467	-0.407725
uc009tge.2	0.28173	0.188747	-0.417732	0.276077	0.28864	-0.379505
uc009tgg.2	-0.00843317	-0.567298	-1.0607	-0.389632	0.132967	-0.90309
uc009tgi.1	1.38313	1.84572	1.26126	1.0848	0.591451	0.852422
uc009tgj.1	-0.216019	-0.191009	-1.01659	-0.202201	-0.285398	-1.01724
uc009tgk.2	-0.0681616	0.315753	-0.549354	-0.733124	-0.0163904	0.977724
uc009tgm.1	0.115486	0.0403675	-0.476029	0.096885	0.0486854	-0.487959
uc009tgp.1	-0.37333	-0.52471	-0.643006	-0.414803	-0.34272	-0.778801
uc009tgw.2	-0.27609	-0.0506927	-0.402898	-0.282128	-0.361223	-0.556077
uc009tgz.1	-0.208775	-0.0738998	-0.168904	-0.0932184	-0.391938	-0.157554
uc009thc.2	-0.211743	-0.170305	-0.326108	-0.206709	-0.177765	-0.285586
uc009thg.2	-0.0913335	-0.0778818	-0.791317	-0.114628	-0.194997	-0.860135
uc009thi.2	-0.143545	-0.332467	-0.926019	-0.224586	-0.240258	-0.783184
uc009thm.2	-0.0641401	-1.53782	0.724276	0.351885	0.338278	0.735271
uc009tho.1	0.0804742	0.0897347	-0.519864	0.0676736	0.0578345	-0.501794
uc009ths.2	-0.61066	0.104174	0.464532	-0.161662	-1.06473	-0.826075
uc009tht.1	0.125874	-0.251211	-1.37475	0.0327925	-0.549384	-0.158962
uc009thx.2	-0.089879	0.137796	0.123315	0.058782	0.0512597	0.00776934
uc009tia.1	-0.228149	-0.431383	-0.966791	-0.365962	-0.222307	-0.956991
uc009tij.1	-0.27069	-0.335113	-0.330951	-0.306286	-0.300842	-0.285907
uc009til.1	-0.0394223	-0.0833756	-0.33532	-0.0432391	-0.062338	-0.30546
uc009tin.2	0.119235	-0.00506443	0.0533195	0.0898686	0.0472825	0.036628
uc009tit.1	1.02665	0.901279	0.729383	0.841541	1.04287	0.67694
uc009tiw.1	1.97932	0.892095	1.02938	1.95472	1.8488	0.950902
uc009tjb.1	-0.0333382	-0.266284	-0.907219	-0.11604	-0.287913	-0.902392
uc009tjf.1	2.60347	2.69478	2.08583	2.55901	2.60686	2.19145
uc009tjh.1	-0.31302	-0.298349	-0.570592	-0.218025	-0.248302	-0.763174
uc009tjk.1	-0.523203	-1.88252	-1.02397	-0.749663	-1.66429	-1.17042
uc009tjq.2	0.720567	1.00578	0.334061	0.796146	0.772111	0.305788
uc009tjt.1	0.0964378	0.0424243	-0.315022	0.0557102	0.0658013	-0.276544
uc009tka.2	0.0423375	0.0143636	-0.531305	0.140003	0.115885	-0.450843
uc009tke.1	0.368591	1.09167	0.58567	0.11869	-0.249877	0.466656
uc009tkf.2	-0.325724	-0.527347	-0.831507	-0.509368	-0.440192	-0.863952
uc009tkg.2	-0.618176	-0.332283	-0.464252	-0.555535	-0.581646	-0.427324
uc009tkl.1	2.70736	2.37712	1.70157	2.72198	2.28251	1.78569
uc009tko.1	1.07375	1.77159	0.121422	1.22728	1.9952	0.559705
uc009tkv.1	-0.325547	-0.267735	-0.769726	-0.304892	-0.279364	-0.812072
uc009tkw.2	-0.00615616	-0.218795	-0.684266	-0.0524464	-0.193427	-0.62928
uc009tla.1	-0.444862	-0.755875	0.681241	-0.372548	0.210853	-0.812913
uc009tle.1	1.716	1.40824	0.961421	1.51851	1.50379	0.662758
uc009tlk.1	-2.82772	-2.57703	-2.23641	-2.82158	-2.47407	-2.37867
uc009tlp.2	-0.130533	-0.256923	-0.893087	-0.212637	-0.246629	-0.657206
uc009tlr.1	-0.0621479	0.132908	-0.623249	0.320774	-0.320925	-0.732394
uc009tmb.1	-0.108745	-0.194476	-0.534845	-0.114615	-0.187375	-0.542029
uc009tmc.2	-0.206474	-0.219162	-0.709919	-1.50243	0.569155	-0.859185
uc009tmh.2	-0.120658	-0.065954	-0.382389	-0.104233	-0.0488835	-0.390742
uc009tmi.1	-0.172989	-0.195253	-0.417377	-0.166175	-0.274589	-0.424628
uc009tmj.1	2.88195	2.91201	2.38801	2.90881	2.94937	2.35832
uc009tml.1	-0.156818	-0.0989409	-0.196349	-0.071717	-0.120527	-0.296464
uc009tmm.1	-0.195652	-0.0849742	-0.0634104	-0.0483047	-0.0768116	-0.155888
uc009tmp.1	0.273317	0.414253	0.0121489	0.229412	0.0752166	-0.418
uc009tmt.1	0.0766796	0.0837672	-0.243355	0.065099	0.111102	-0.189579
uc009tni.2	0.03705	0.0768627	-0.230439	0.0305178	0.388415	-0.237513
uc009tnj.2	-0.150211	-0.130713	-0.453061	-0.163738	-0.110811	-0.441861
uc009tnl.1	-0.692187	-0.661154	-0.911999	-0.696957	-0.659297	-0.916147
uc009tnm.1	2.15169	2.53326	2.27335	1.94196	2.41389	2.36474
uc009tnn.2	-0.121571	-0.14012	-0.541694	-0.118644	-0.130761	-0.546198
uc009tnt.1	-0.07026	-0.00612291	-0.585951	-0.0762352	-0.150695	-0.748485
uc009tnx.1	0.01524	-0.716003	-0.690196	-0.0774122	0.059314	0.724276
uc009tny.1	-0.18576	-0.197719	-0.641681	-0.184032	-0.217806	-0.647244
uc009toa.1	-0.0644322	-0.0758872	-0.515212	-0.10261	-0.0488637	-0.516055
uc009tob.1	0.521532	-0.354172	-0.330838	0.548483	-0.340661	-0.363091
uc009tof.2	0.775257	0.585027	0.695231	0.925199	0.683128	0.785796
uc009toh.2	-0.0773135	-0.0657393	-0.402215	-0.0618132	-0.0261309	-0.39798
uc009ton.2	0.623249	1.07372	-0.0449671	0.653213	-1.0607	0.70757
uc009too.1	-0.0343144	-0.053562	-0.646925	-0.0260222	-0.0125018	-0.557723
uc009tou.1	-0.123916	0.302851	-0.305698	-0.0350385	-0.141169	-0.479465
uc009tox.2	0.0621479	0.179172	-0.249222	0.100038	-0.152209	-0.277893
uc009toy.1	0.0210918	0.050584	-0.36521	0.0210034	0.0773892	-0.379077
uc009tpe.2	0.675353	0.775006	0.227327	0.749831	0.643557	0.166358
uc009tpo.2	-0.0457764	-0.00677235	-0.527374	-0.0700166	0.0185989	-0.508823
uc009tps.1	1.0607	0.767156	0.431364	1.09691	1.18184	0.792392
uc009tpt.2	0.561633	0.565896	-0.0242505	0.532882	0.787366	0.0564479
uc009tpv.1	-0.0669468	-0.432309	0.662758	0.564271	0.181124	-0.29127
uc009tpx.1	-0.740363	0.413734	-0.886491	-0.623249	0.0529361	-0.924279
uc009tqc.1	-0.0632111	-0.087855	-0.553889	-0.0436433	-0.0787259	-0.553648
uc009tqd.1	-0.0941191	-0.216349	-1.1775	-0.661646	-0.304227	-1.0892
uc009tqe.1	-0.07463	-0.127309	-0.757541	-0.0778703	-0.108202	-0.791677
uc009tqi.2	-0.189545	-0.212691	-0.801737	-0.185913	-0.205005	-0.774364
uc009tqp.1	0.0596265	-0.0173893	-0.635731	-0.014625	-0.0669638	-0.458798
uc009tqq.1	-0.299424	-0.45889	-0.475827	-0.256659	-0.251384	-0.848797
uc009tqy.2	0.0901766	-1.10252	-0.994817	0.0810333	0.29	-1.48691
uc009tre.2	0.138906	-0.00732683	-0.374524	0.158952	0.0234838	-0.33401
uc009trn.1	-0.452435	-0.33841	-0.839149	-0.456213	-0.665229	-0.505483
uc009trs.2	-0.613017	-0.420038	-0.691679	-0.632517	-0.554714	-0.653133
uc009trt.2	-0.0596792	-0.0586242	-0.582548	-0.0592471	-0.0862735	-0.551484
uc009trv.1	0.0535238	-0.111074	-0.51534	0.187078	0.550907	-0.422273
uc009tsd.1	-0.31669	0.28506	-0.0766392	-0.319983	0.248607	-0.172713
uc009tsq.1	0.153765	-0.484245	-0.1612	0.483752	0.219725	-0.227081
uc009tss.2	-0.140747	-0.125582	-0.526893	-0.0956991	-0.135573	-0.541294
uc009tst.1	0.243652	0.161279	-0.615996	-0.694814	-0.120743	-0.431364
uc009tsv.1	-0.1209	-0.142171	-0.36142	-0.119869	-0.155496	-0.367935
uc009tsx.1	-0.232899	-0.216031	-0.714241	-0.12844	-0.15752	-0.536217
uc009tsy.2	-0.328634	-0.330453	-0.480991	-0.331553	-0.248871	-0.492177
uc009tsz.1	2.13767	2.02036	1.42651	2.12254	1.88167	1.33244
uc009ttj.1	-0.182782	1.17319	-0.223013	0.173086	-0.311695	0.300521
uc009tto.1	-0.0544899	-0.0801435	-0.533434	-0.0554509	-0.104117	-0.69203
uc009ttq.1	-0.103796	-0.163212	-0.452364	-0.0872886	-0.194366	-0.362392
uc009ttr.1	0.0335673	-0.201085	-0.0389181	0.048188	0.934498	-0.384712
uc009tts.2	-0.430597	-0.416423	-0.733375	0.273221	-0.869232	-0.619789
uc009ttt.1	0.208993	1.17898	-1.18184	-0.165872	-1	-0.578022
uc009ttx.2	-0.223424	-0.201935	-0.762544	-0.0013684	-0.0692188	-0.633166
uc009ttz.1	-0.210027	-0.668487	-0.887117	-0.162814	0.0258161	-0.702589
uc009tua.1	0.31527	-1.38561	-0.968483	-0.257761	-0.583577	-1.28443
uc009tub.1	-0.405765	-0.653213	-1.15229	-0.0572267	-0.486773	-0.473619
uc009tud.1	-0.160851	-0.869232	0.414973	-0.595811	0.389166	-0.237361
uc009tue.1	1.40312	1.18752	0.579784	0.977724	1.14613	1.16137
uc009tuf.1	-0.0447692	0.0936461	-0.707545	-0.0480533	0.0144043	-0.717345
uc009tug.1	-0.232648	-0.270997	-0.821896	-0.240167	-0.240718	-0.820047
uc009tui.1	0.633468	-0.447158	0.414973	-0.126686	-1.22789	-0.477121
uc009tus.2	-0.21731	-0.091959	-0.515341	-0.128107	-0.175492	-0.512544
uc009tut.2	-0.0236985	-0.831423	-0.381327	-0.0780865	0.336411	-0.0551253
uc009tuv.1	-0.721694	-0.1818	-0.939455	-0.503483	-0.332923	-1.64098
uc009tux.1	0.00974218	-0.163272	-0.839937	-0.0515297	-0.318583	-0.622762
uc009tvc.1	0.0600981	0.0480678	-0.327445	0.0458238	0.083421	-0.257678
uc009tvg.2	-0.385554	-0.465364	-0.932825	-0.468103	-0.561345	-0.99137
uc009tvi.1	-0.151684	-0.358966	-0.456817	-0.198788	-0.175436	-0.490635
uc009tvk.1	-0.239901	-0.227103	-0.693922	-0.333585	-0.368074	-0.779363
uc009tvm.1	-0.2053	-0.157364	-0.717467	-0.252197	-0.299189	-0.670615
uc009tvo.1	-0.0666349	-0.244066	-0.436916	-0.161851	-0.0895221	-0.840965
uc009tvr.1	0.0545857	0.0675714	-0.314033	0.193194	0.216196	-0.407614
uc009tvx.1	-0.413571	-0.233785	-0.561368	-0.541261	-0.484777	-0.738958
uc009tvy.2	-0.0161541	-0.0535584	-0.409148	-0.0166859	-0.00727355	-0.438434
uc009twc.1	-0.333157	-1.3032	-0.963788	-0.513909	0.423876	-0.371961
uc009twh.2	-0.148699	-0.191411	-0.655038	-0.168796	-0.183841	-0.642415
uc009twm.2	0.735767	0.599226	0.359404	0.7235	0.612625	0.321159
uc009tws.2	1.29101	2.62506	1.51214	1.49039	1.47967	1.74574
uc009twt.1	0.237213	0.105877	0.110682	0.221895	0.0797557	0.049675
uc009twv.2	-0.0410148	-0.144354	-0.615689	-0.0538005	-0.136349	-0.716902
uc009tww.2	2.97336	2.84242	2.90593	2.40312	2.78547	2.88641
uc009twz.2	-0.0987496	-0.326905	-0.66496	-0.142365	-0.196954	-0.659698
uc009txc.1	-0.194892	-0.261039	-0.293371	-0.19607	-0.194966	-0.24699
uc009txd.1	-0.059314	-0.162303	-0.812913	0.116506	-0.380211	-0.954243
uc009txe.1	-0.24386	-0.212305	-0.691436	-0.150101	-0.356817	-0.785724
uc009txi.2	0.166903	0.603762	-0.100213	0.442865	0.412223	-0.0246315
uc009txs.2	-0.402793	-0.462814	-1.13672	-0.09691	-1.24304	-1.15836
uc009txu.1	-0.153747	-0.204924	-0.561166	0.010331	-0.200884	-0.66641
uc009txw.1	-0.3603	0.0641175	-0.0250023	-0.154297	-0.106455	-1.02366
uc009tyc.2	-0.240993	-0.13932	-0.622332	-0.262479	-0.325037	-0.674301
uc009tyf.1	0.00749917	0.147525	-0.00257456	0.046413	0.0101498	0.119077
uc009tyk.2	-0.0456073	-0.073492	-0.439397	-0.0309594	-0.0106092	-0.496046
uc009tyn.1	-0.307734	0.140619	0.111396	-1.00718	1.4014	-0.643453
uc009tyq.1	0.112841	-0.324301	-0.477121	0.0556423	-0.170068	-0.231139
uc009tyr.1	-0.425627	-0.422391	-0.582464	-0.611445	-0.455007	-0.661763
uc009tzc.2	-0.758938	-0.818098	-0.970249	-0.670415	-0.344453	-1.22962
uc009tzf.1	-0.818656	-0.848288	-0.759521	-0.886331	-0.861433	-0.60802
uc009tzh.1	1.37199	-0.162081	-0.163857	0.254883	0.365047	-0.0419645
uc009tzi.2	-0.268845	-0.0107239	-0.178538	-0.854969	1.03743	-1.233
uc009tzk.1	-0.141907	-0.063462	-1.02454	-0.0253881	-0.363178	-0.757441
uc009tzl.2	0.638022	0.574585	-0.0525868	0.566375	0.679244	0.137395
uc009tzm.2	0.458131	0.198059	0.591065	0.196062	1.055	0.158567
uc009tzo.1	0.467025	0.935692	1.27159	0.495505	0.817395	1.28166
uc009tzu.2	1.81889	1.91751	1.4843	1.62325	1.8055	1.46835
uc009tzw.2	-0.11222	-0.15554	-0.275259	-0.0393684	-0.0529223	-0.351367
uc009tzy.1	-0.358611	-0.340702	-0.885079	-0.311049	-0.358298	-0.826991
uc009tzz.1	-0.0979388	-0.181529	-0.443983	-0.121465	-0.215208	-0.421372
uc009uab.1	-0.00298566	0.015789	-0.271376	0.062185	0.0789095	-0.326905
uc009uaf.2	-0.00084276	0.0242593	-0.511781	0.0132891	-0.0468018	-0.509976
uc009uaj.2	0.154769	-0.246026	-0.784258	-0.136477	-0.424093	-0.580084
uc009uak.1	0.593726	-0.156933	-0.635756	0.387958	0.316801	-0.482732
uc009uam.2	-0.131698	-0.0557708	-0.46003	-0.252128	-0.134916	-0.582825
uc009uao.1	-0.295748	0.0910248	-0.397828	-0.0898516	-0.948847	-0.51829
uc009uar.2	-0.0929293	-0.282637	-0.305673	-0.207125	-0.0897274	-0.344206
uc009uas.1	0.968483	1.43616	0.934498	0.819544	0.755875	0.863323
uc009uav.1	0.479905	0.295159	-0.488409	0.152239	0.0651135	-0.201062
uc009uax.2	-0.163008	-0.158431	-0.835294	-0.336577	0.147603	-0.656909
uc009ubb.1	-0.0587116	-0.00466802	-0.423025	-0.0308458	-0.0714158	-0.437525
uc009ubi.2	-0.231543	-0.20676	-0.133035	-0.373281	-0.242324	-0.461814
uc009ubk.1	-0.569203	-0.760892	-0.348329	-0.283487	0.0938516	-0.925074
uc009ubl.2	0.754079	0.904973	0.390744	0.863316	0.962128	0.470097
uc009ubn.1	0.477121	0.944483	-1	-0.0555173	1.02938	-0.518514
uc009ubq.2	-0.268111	-0.203132	-0.608768	-0.241665	-0.0268756	-0.601289
uc009ubr.1	-0.739013	-0.963788	-0.794095	-0.587898	-0.458236	-0.412044
uc009ubs.1	-0.389978	-0.242171	-1.0197	-0.334433	-0.482304	-1.05547
uc009ubt.1	0.223983	1.36455	-0.429266	-0.260285	-1.19033	-0.690196
uc009ubx.2	2.2312	2.03768	1.81349	2.1931	2.17031	1.78911
uc009ucj.2	-1.23426	0.90309	-0.527612	-0.367977	-1.14301	-0.949833
uc009ucm.1	0.244042	0.294081	-0.473532	0.0764803	-0.111974	-0.521389
uc009ucr.1	-0.517394	-0.982271	-0.645305	-0.261641	-0.301791	-0.403383
uc009uct.1	0.256047	0.101316	-0.931814	-0.275223	-0.146536	-0.779525
uc009ucx.1	-0.0597309	-0.164241	-0.565659	-0.0457744	-0.117856	-0.550403
uc009uet.2	-1.84238	-2.02938	-2.61194	-2.51799	-1.99935	-2.59835
uc009ufc.1	-1.75051	-1.82543	-2.25382	-1.40824	-0.934498	-2.24944
uc009ufr.2	-2.8441	-2.48268	-2.63488	-2.83171	-2.77247	-2.65782
uc009ufu.1	-3.42145	-3.49692	-3.41649	-3.4153	-3.46552	-3.45884
uc009ufy.2	-0.70757	-1.0086	-1.07918	-0.591065	-1.13354	-0.562293
uc009ugj.2	-2.98414	-3.02282	-2.7507	-2.99993	-2.99747	-2.77287
uc009ugs.2	-3.52298	-3.67595	-4.0048	-3.55084	-3.6389	-4.02136
uc009ugw.1	-1.88818	-1.86688	-1.84603	-2.01431	-1.15534	-1.89818
uc009ugz.1	-1.03743	-1.0607	-0.770852	-1.37107	-0.361728	-0.886491
uc009uhk.1	-2.40048	-2.66573	-3.04729	-2.616	-2.68597	-2.44103
uc009uhn.1	-2.68378	-2.68829	-2.93039	-3.03092	-2.64212	-3.00281
uc009uhs.2	-2.77898	-2.65825	-2.63924	-2.78902	-2.53548	-1.99307
uc009uhy.1	-2.06258	-1.92763	-2.03383	-2.13049	-2.14223	-2.08973
uc009uhz.2	-2.50075	-2.80458	-2.80051	-2.4927	-2.81674	-2.31896
uc009uib.1	-1.75587	-2.08867	-1.45179	-1.76492	-1.91089	-1.62428
uc009uif.1	-2.60986	-2.23942	-2.8526	-2.64714	-2.24822	-2.84333
uc009uij.1	-2.7972	-2.8449	-3.02247	-2.95448	-2.93325	-2.98529
uc009uir.2	-1.70243	-1.99056	-1.66932	-1.65031	-1.69108	-1.51455
uc009uit.1	-1.13988	-1.52634	-0.662758	-1.04532	-1	-1.29226
uc009uiw.2	-1.42813	-1.61172	-1.11394	-1.40054	-1.64933	-0.968483
uc009uiy.2	-2.50501	-2.69179	-2.49797	-2.62118	-2.65321	-2.43409
uc009ujc.1	-2.78643	-2.7344	-2.83222	-2.80387	-2.67527	-2.81631
uc009ujj.2	-2.02286	-2.48287	-2.43949	-2.31323	-2.37794	-2.53864
uc009ujp.1	-1.74819	-1.7796	-1.75778	-1.86688	-1.76567	-1.58827
uc009ujq.2	-2.73006	-2.10209	-3.01724	-2.05669	-2.70748	-3.0121
uc009ujs.1	-2.91166	-2.86982	-2.39349	-2.96827	-2.88275	-2.45179
uc009ujx.2	-3.56515	-2.70872	-2.95873	-3.56536	-2.62834	-3.01705
uc009uka.2	-1.28103	-1.30535	-0.633468	-1.24428	-1.13033	-0.633468
uc009ukc.2	-2.41355	-2.30081	-2.90179	-2.43128	-2.08689	-2.96515
uc009ukg.2	-1.76118	-1.94448	-1.73759	-1.83979	-1.95424	-1.91009
uc009uki.2	-1.83091	-1.76975	-1.76418	-2.00753	-2.00518	-1.64444
uc009ukj.2	-1.85974	-1.51983	-1.42488	-1.86124	-1.35603	-1.59824
uc009ukl.2	-2.30081	-2.18313	-1.45561	-2.30038	-2.23515	-1.25164
uc009ukm.2	-3.74095	-3.95952	-4.06349	-3.74867	-3.85804	-4.12321
uc009ukn.2	-1.78426	-2.01745	-1.85914	-1.9248	-1.82282	-1.98272
uc009uky.2	-3.86203	-3.76277	-3.88657	-3.50535	-3.72934	-3.90169
uc009ukz.1	-2.26316	-2.07936	-2.10175	-2.27761	-2.01473	-2.14799
uc009uld.1	-1.88818	-1.91645	-1.94077	-1.82151	-1.79064	-2.06985
uc009ulj.2	-2.9593	-3.0512	-3.0936	-2.82243	-2.88325	-2.98799
uc009uln.2	-1.42813	-1.4014	-1.93727	-0.886491	-1.10721	-1.89014
uc009ulu.1	-2.42751	-2.02792	-2.57582	-2.60292	-2.62475	-2.49676
uc009ulx.2	-2.91955	-2.92237	-3.14821	-3.21692	-3.25457	-3.16922
uc009umb.1	-2.61982	-2.61709	-2.67924	-2.72659	-2.78142	-2.87344
uc009umd.2	-0.690196	-0.462398	-0.653213	-0.322219	-0.477121	-0.653213
uc009umg.2	-2.0739	-1.86717	-2.02284	-1.9489	-1.8537	-2.17114
uc009umu.2	-2.01263	-2.21603	-1.45788	-1.99123	-1.93551	-1.6561
uc009una.1	-3.41372	-3.35602	-3.19012	-2.88148	-3.24016	-2.99377
uc009uoi.1	-1.41664	-1.35025	-1.42325	-1.04922	-1.19451	-1.25285
uc009uoj.1	-1.2878	-0.342423	-0.812913	-1.3483	-0.812913	-1.13194
uc009uol.1	-2.55275	-3.25733	-2.88573	-3.27654	-2.81452	-3.42201
uc009uoo.1	-2.83212	-2.72314	-2.83399	-2.83639	-2.64477	-2.87274
uc009uop.1	-2.56206	-2.60938	-2.58912	-2.4509	-2.58619	-2.57054
uc009uos.2	-3.40904	-3.13232	-3.55342	-2.77566	-3.1201	-3.58694
uc009uov.2	-2.93398	-3.21132	-3.04969	-3.56833	-2.99173	-2.83476
uc009uow.1	-2.3646	-2.38739	-2.48044	-2.67879	-2.24958	-2.65045
uc009uoz.1	-1.76268	-1.61805	-1.54095	-1.65896	-1.8109	-1.7356
uc009upa.1	-3.11609	-2.71458	-2.8176	-3.14642	-2.67426	-2.81013
uc009upc.1	-1.07372	-0.799341	-0.556303	-0.832509	-0.491362	-0.819544
uc009upd.1	-0.732394	-1.17319	-1.02531	-0.908485	-0.568202	-0.447158
uc009upk.1	-1.93475	-1.87996	-1.84757	-2.06465	-2.03181	-2.03743
uc009upn.1	-2.88073	-2.7942	-2.91895	-2.77826	-2.81058	-2.80315
uc009upy.1	-0.989005	-0.835691	-1.31492	-0.556303	-0.963788	-1.1271
uc009upz.1	-2.15534	-2.34223	-2.0251	-2.08672	-2.21564	-2.05461
uc009uqf.1	-2.3006	-2.31942	-2.21219	-2.25103	-2.41614	-1.90367
uc009uqh.1	-1.42488	-0.900367	-1.5172	-1.45788	-0.880814	-1.72346
uc009uqj.1	-3.4688	-3.54397	-3.56169	-3.43573	-3.44348	-3.61354
uc009uql.1	-2.78096	-2.95709	-3.11978	-2.94849	-3.07384	-3.03418
uc009uqn.1	-1.99651	-1.88281	-1.80482	-1.94768	-1.71241	-1.47422
uc009uqp.2	-2.40705	-2.23794	-2.20371	-2.59423	-2.28589	-2.22737
uc009uqq.1	-2.53062	-2.50467	-2.32799	-2.48546	-2.31334	-2.41717
uc009uqu.1	-3.14289	-3.01378	-3.36805	-3.17682	-3.65806	-3.36967
uc009uqw.1	-2.89226	-3.0515	-3.21839	-2.89	-2.97162	-2.96352
uc009uqx.1	-1.64982	-1.69241	-0.591065	-1.32838	-1.54158	-1.21748
uc009uqy.1	-1.97566	-2.16286	-2.0103	-1.97818	-2.28126	-1.7814
uc009ura.2	-3.17284	-3.17657	-2.86655	-3.17162	-3.10735	-2.92208
uc009urb.1	-2.97871	-2.71838	-3.08404	-3.02886	-2.64192	-2.80609
uc009urj.1	-1.33546	-0.919078	-1.17026	-1.62014	-1.29003	-1.38917
uc009urq.1	-1.51188	-1.33041	-1.39094	-1.70757	-1.40312	-1.46464
uc009urs.1	-3.23033	-3.30798	-3.31661	-3.22528	-3.18348	-3.37841
uc009uru.1	-3.03121	-3.00461	-3.19264	-3.10512	-3.20627	-3.21625
uc009urw.1	-1.82705	-2.08135	-2.46412	-1.90472	-1.43616	-2.41606
uc009urz.1	-2.81378	-2.67596	-2.81178	-2.75736	-2.76339	-2.87775
uc009usa.1	-2.30146	-2.38507	-2.49741	-2.3166	-2.4575	-2.47144
uc009ush.1	-1.45939	-1.14613	-2.02837	-1.48926	-1.21219	-2.07755
uc009usm.1	-2.37264	-2.49283	-2.35305	-2.37447	-2.49547	-2.34557
uc009usn.1	-2.03322	-2.1176	-2.03743	-2.10789	-1.93777	-2.14799
uc009usr.1	-3.21013	-3.34942	-3.06168	-3.30685	-3.32751	-3.06483
uc009uss.2	-2.14494	-2.40483	-2.29435	-2.19284	-2.40886	-2.57078
uc009utb.2	-2.71878	-2.91214	-2.89291	-2.92994	-2.95581	-2.79503
uc009utc.1	-3.04931	-3.09928	-3.24351	-3.04724	-3.03979	-3.27386
uc009utd.1	-2.37912	-2.87662	-2.96057	-2.42765	-2.91701	-2.94863
uc009utr.2	-2.04356	-2.24502	-2.45156	-2.16554	-2.36277	-2.54202
uc009utv.1	-1.97635	-2.23439	-2.58557	-2.08725	-2.06315	-2.50024
uc009uuc.1	-2.82972	-2.37162	-2.81806	-2.85631	-2.38039	-2.93452
uc009uud.1	-1.96261	-1.89487	-1.69461	-1.80686	-1.85187	-1.62531
uc009uug.2	-2.46951	-2.73304	-2.58175	-2.52032	-2.60384	-2.36494
uc009uuh.1	-2.09656	-2.69421	-2.11076	-2.03141	-2.56667	-2.19019
uc009uun.2	-3.19794	-3.1292	-2.89853	-2.84954	-3.01906	-3.43537
uc009uup.2	-3.20623	-3.05532	-3.23459	-2.557	-3.06763	-3.22675
uc009uuv.1	-1.37291	-1.49831	-0.454845	-1.33945	-1.14922	-0.643453
uc009uuw.1	-1.49276	-1.36267	-1.26007	-1.54345	-0.845098	-1.29447
uc009uuz.2	-2.70214	-3.11652	-3.08219	-2.51744	-2.31444	-3.12003
uc009uva.2	-2.2163	-2.7402	-2.6921	-2.74515	-2.80465	-2.64719
uc009uvb.2	-1.74586	-1.48572	-1.80754	-1.87852	-1.2833	-1.66276
uc009uvd.1	-2.70851	-2.54382	-2.49052	-2.72193	-2.39287	-2.52602
uc009uvj.2	-1.30856	-1.48643	-1.03543	-1.00217	-1.16137	-0.763428
uc009uvk.2	-1.7328	-1.67897	-1.13988	-1.54283	-1.46761	-1.33445
uc009uvm.1	-2.84631	-2.93606	-2.69627	-2.79557	-2.89371	-2.70693
uc009uvn.1	-2.54463	-2.56773	-2.69161	-2.49817	-2.3962	-2.67592
uc009uvs.1	-0.591065	-0.977724	-0.462398	-0.643453	-0.944483	-0.924279
uc009uvw.2	-1.72835	-2.07737	-2.11008	-1.90741	-2.13017	-2.00043
uc009uwa.2	-2.57538	-2.60829	-2.65026	-2.96306	-2.74393	-2.70194
uc009uwr.2	-1.79029	-1.69373	-1.81157	-1.78746	-1.8109	-1.86688
uc009uwu.1	-0.908485	-1.57519	-0.929419	-1.61225	-0.579784	-1.38292
uc009uxd.1	-2.59129	-3.00348	-2.65431	-2.59517	-2.4912	-2.59199
uc009uxj.1	-1.4843	-1.90553	-2.21192	-1.48216	-1.91803	-2.36857
uc009uxv.1	-2.66913	-2.47842	-2.54195	-2.65408	-2.29623	-2.64003
uc009uxx.2	-1.88309	-2.06781	-2.02715	-1.77305	-2.02263	-1.9284
uc009uxy.1	-2.31702	-2.32408	-2.18156	-2.35765	-2.3251	-2.2948
uc012hed.1	-0.106274	-0.0571527	-0.505468	-0.0704472	-0.141684	-0.469398
uc012hem.1	1.15886	1.08279	0.915761	1.29773	1.23045	0.613341
uc012hew.1	-2.21932	-1.99388	-1.19033	-2.16894	-2.04317	-1.27416
uc012hex.1	0.0763173	0.0668417	-0.0648252	0.00897915	0.0476075	-0.0488899
uc012hff.1	0.253541	-0.982271	-0.155018	-0.273094	-0.951728	-0.445259
uc012hfh.1	-0.381127	-0.346787	-0.653213	-0.645229	0.220295	-0.556303
uc012hgu.1	-0.404933	-0.453358	-0.824202	-0.444983	-0.666075	-0.797767
uc012hgv.1	0.912045	0.847508	0.274449	0.766723	1.19882	0.304321
uc012hhb.1	-0.447439	-0.657491	-0.887265	-0.429123	-0.641076	-0.908387
uc012hhi.1	-0.279291	-0.305528	-0.853417	-0.273499	-0.651328	-0.639486
uc012hia.1	-0.747275	-1.48572	-1.42975	-0.27139	-0.532193	-0.333215
uc012hif.1	-0.5428	-0.0930324	-0.101458	-0.342216	-0.442429	-0.60206
uc012hig.1	-0.260805	0.0806193	-0.802346	-0.33572	-0.430256	-0.812554
uc012hjh.1	-0.0117468	0.0373893	-0.207566	0.15261	0.143063	-0.138631
uc012hjl.1	-0.559952	-0.5241	-0.975725	-0.592626	-0.42489	-0.927209
uc012hjt.1	0.192288	0.0175695	-0.223116	0.186943	0.116397	-0.166193
uc012hjz.1	0.201886	0.28074	0.0419803	0.153287	0.200655	-0.0247701
uc012hkf.1	0.152787	0.0779794	-0.305711	0.180055	0.221682	-0.215504
uc012hkh.1	2.09377	1.59934	1.70672	2.01494	1.44948	1.83155
uc012hkj.1	1.75051	1.45255	1.3032	1.65031	0.919078	1.24055
uc012hlm.1	-1.22401	-1.43457	-1.15229	-0.48971	-1.09342	-1.47422
uc012hma.1	-0.0936266	-0.0422794	-0.523647	-0.0879268	-0.0938082	-0.537846
uc012hmf.1	-0.0523655	-0.374306	-0.818926	-0.222093	-0.0358602	-0.694669
uc012hmy.1	-0.0605414	-0.0429246	-0.30936	-0.0272927	-0.0678268	-0.306719
uc012hmz.1	-0.121067	-0.326761	-0.676747	-0.198294	-0.153063	-0.697605
uc012hnb.1	-0.727072	-0.635627	-0.468246	-0.759682	-0.200278	-0.538586
uc012hnd.1	-0.760709	-0.779928	-0.876098	-0.793392	-0.654124	-0.924235
uc012hnp.1	-0.62877	-0.921686	-0.591065	-0.677201	-0.623249	-1.09691
uc012hok.1	-2.1529	-2.03643	-2.02263	-2.17377	-1.62221	-2.0667
uc012hom.1	-2.21085	-2.57328	-2.34918	-2.18384	-2.30974	-2.42226
uc012hou.1	-3.09473	-2.64007	-3.46573	-3.42099	-3.41544	-3.81672
uc012hoz.1	-1.2014	-1.10037	-1.05308	-0.591065	-0.959041	-0.322219
uc012hpc.1	-1.78675	-1.83569	-1.75012	-1.78104	-1.42243	-1.78888
uc012hpp.1	-2.58507	-2.69958	-2.98744	-2.57328	-2.74617	-2.66167
uc012hpr.1	-2.41078	-2.3803	-2.60644	-2.37014	-2.35449	-2.43759
uc012hqq.1	-3.65667	-3.2946	-3.50329	-3.65653	-3.22147	-3.5068
uc012hqt.1	-2.33234	-2.56241	-2.48166	-2.38319	-2.63664	-2.50792
uc012hra.1	-1.4183	-1.35025	-0.954243	-1.38739	-1.25042	-1.26482
uc012hrg.1	-1.98408	-2.11227	-1.70672	-1.89432	-1.95761	-1.92763
