# Supplementary material for: The lupus autoantigen La/Ssb is an Xist-binding protein involved in Xist folding and cloud formation
Source: Nucleic Acids Res. 2021 Nov 1;49(20):11596–613. doi: 10.1093/nar/gkab1003 (PMC8599922; doi:10.1093/nar/gkab1003)
Supplement: gkab1003_Supplemental_Files [file gkab1003_supplemental_files.zip › Table S5.xlsx]

## Sheet: Profiled Nucleotides
	C1		C2		shSsb1		shSsb2		WT1		WT2
Nucleotide	Mutation Rate	Reads	Mutation Rate	Reads	Mutation Rate	Reads	Mutation Rate	Reads	Mutation Rate	Reads	Mutation Rate	Reads
708	0	179130	0	187539	0	82437	0	52791	0	187535	0	55212
709	0	179228	5.33069e-06	187593	0	82478	0	52810	0	187579	0	55237
710	0.00017294	179253	0.000106586	187642	0.000400044	82491	0.000113593	52820	9.5934e-05	187629	1.81022e-05	55242
711	7.80971e-05	179264	0.00012254	187694	8.48485e-05	82500	0.000132503	52829	0.00010657	187670	5.42967e-05	55252
712	0.000301217	179273	0.00031964	187711	0.000290891	82505	0.000340703	52832	0.000202469	187683	0.000162872	55258
713	0.000250965	179308	0.000175739	187778	0.00021806	82546	0.000189204	52853	0.000117192	187726	0.00012661	55288
714	0.000105931	179362	3.72687e-05	187825	0.00024226	82556	0.00026478	52874	7.98892e-05	187760	0.000198897	55305
715	0.000373532	179369	0.00053768	187844	0.000593501	82561	0.000434955	52879	0.000250308	187769	0.000379658	55313
716	0.000200661	179407	0.000271402	187913	0.000278508	82583	0.000170142	52897	0.000228939	187823	0.000126484	55343
717	0.00011145	179452	6.916e-05	187970	0.000302638	82607	0.000302343	52920	9.04895e-05	187867	0.000379164	55385
718	0.000273025	179471	0.000154264	187990	0.000157334	82627	0.000113374	52922	0.000585421	187899	0.000126358	55398
719	0.000451296	179483	0.000590407	188006	0.000520373	82633	0.000472358	52926	0.000420407	187913	0.000487329	55404
720	0.000228392	179516	0.000260562	188055	0.000266167	82655	0.000283366	52935	0.0002288	187937	0.000198495	55417
721	7.23992e-05	179560	0.000116954	188108	3.62814e-05	82687	0.00013216	52966	3.19178e-05	187983	3.60796e-05	55433
722	0.000128078	179578	9.568e-05	188127	0.000169299	82694	0.000151015	52975	7.97838e-05	188008	9.01795e-05	55445
723	8.35194e-05	179599	0.000116924	188157	0.000181361	82708	7.54973e-05	52982	7.97728e-05	188034	1.8032e-05	55457
724	0.000128052	179615	3.18842e-05	188181	6.04463e-05	82718	9.4361e-05	52988	6.38098e-05	188059	1.80304e-05	55462
725	6.12377e-05	179628	2.65682e-05	188195	6.04398e-05	82727	3.77408e-05	52993	8.50733e-05	188073	7.21098e-05	55471
726	5.01005e-05	179639	4.2505e-05	188213	0.000205475	82735	5.66016e-05	53002	2.65844e-05	188080	0	55480
727	0.000857227	179649	0.000881909	188228	0.000676819	82740	0.000735738	53008	0.000632672	188091	0.000684882	55484
729	0.000473016	179698	0.000154004	188307	0.000543721	82763	0.002753	53033	0.000292349	188131	0.0031531	55501
730	8.97434e-05	178286	9.02867e-05	188289	0.000977541	81838	0.000170036	52930	0.000287188	188030	0.000108215	55445
731	3.38173e-05	177424	3.74155e-05	187088	0.000480515	81163	0.000152213	52558	0.000427718	187039	0.000416946	55163
732	8.48301e-05	176824	8.04147e-05	186533	0.000198228	80715	0.000133723	52347	0.00040249	186340	0.000145542	54967
733	2.8373e-05	176224	4.83783e-05	186034	1.24426e-05	80369	5.77679e-05	51932	1.61536e-05	185717	0.000256284	54627
734	0.00017089	175552	7.03307e-05	184841	6.28133e-05	79601	7.76533e-05	51511	0.000129907	184748	0.000129302	54137
735	0.000108735	174737	0.000119303	184404	2.53129e-05	79011	0.000195236	51220	0.000244259	184231	0.000129812	53924
736	0.000424719	174233	0.000217459	183943	7.62718e-05	78666	0.000806293	50850	1.0871e-05	183975	0.0014348	53666
737	0.000191439	172379	3.29249e-05	182233	0.000129164	77421	3.99353e-05	50081	4.95205e-05	181743	3.76854e-05	53071
738	0.000169893	170696	9.41552e-05	180553	0.000813648	76200	0.000889824	49448	0.000605613	179983	0.00159611	52628
739	8.8434e-05	169618	7.24399e-05	179459	0.000769221	75401	0.000244833	49013	0.00078344	178699	0.000190891	52386
740	3.55446e-05	168802	3.92319e-05	178426	0.000173755	74818	8.21642e-05	48683	5.6206e-05	177917	3.83583e-05	52140
741	6.54824e-05	167984	8.43986e-05	177728	2.68673e-05	74440	6.21337e-05	48283	0.000457418	177081	7.74413e-05	51652
742	7.19399e-05	166806	7.36219e-05	176578	6.77002e-05	73855	0.000105296	47485	0.000352287	175993	0.000178101	50533
743	0.000175208	165518	0.000136875	175342	6.82557e-05	73254	0.000193349	46548	6.86766e-05	174732	0.00020113	49719
745	0.000176581	164231	3.44927e-05	173950	4.14542e-05	72369	6.5267e-05	45965	0.000224792	173494	8.12298e-05	49243
746	3.05306e-05	163770	4.61087e-05	173503	9.7082e-05	72104	0.00013142	45655	4.04512e-05	173048	0	48873
747	7.36336e-05	162969	5.21222e-05	172671	0.000237699	71519	8.82457e-05	45328	0.000226501	172185	0.000123508	48580
748	0.000259519	161838	4.08161e-05	171501	1.41261e-05	70791	2.23584e-05	44726	0.000169405	171187	0.000145482	48116
749	0.000130804	160546	0.000129298	170149	0.000157206	69972	0.000158766	44090	0.000135389	169881	6.30583e-05	47575
750	0.000194448	159426	0.000230954	168865	0.000188	69149	0.000160455	43626	0.000130345	168783	0.000275932	47113
751	0.00023303	158778	0.000148695	168129	0.000422137	68698	0.000254577	43209	0.000279431	168199	0.000107151	46663
752	0.000133055	157829	0.000227222	167237	0.000146426	68294	6.99121e-05	42911	0.000113554	167321	0.000280215	46393
753	0.000190962	157099	0.000108108	166500	2.94629e-05	67882	2.33978e-05	42739	5.40022e-05	166660	0.000475727	46245
754	8.42531e-05	154297	3.66101e-05	163889	0.000346913	66299	2.37773e-05	42057	0.000165743	162903	2.17528e-05	45971
755	8.58528e-05	151422	5.64277e-05	159496	0.00018504	64851	0.000121365	41198	0.000198799	160967	2.19573e-05	45543
756	2.65027e-05	150928	3.14677e-05	158893	1.55173e-05	64444	0	41007	0.000180797	160401	6.61419e-05	45357
757	2.65645e-05	150577	3.15519e-05	158469	3.1175e-05	64154	0	40868	6.24731e-06	160069	0	45227
758	0.000326295	150171	6.32675e-05	158059	0.00100111	63929	0.000172507	40578	0.000582305	159710	0.000133609	44907
759	0.000147056	149603	0.000247702	157447	1.57525e-05	63482	0.000124363	40205	0.000207354	159148	0.000224472	44549
760	5.37169e-05	148929	0.000937213	156848	0.000174656	62981	0.00282939	39938	0.000183179	158315	0.00331208	44383
761	4.04738e-05	148244	3.84418e-05	156080	4.79386e-05	62580	2.52411e-05	39618	2.53511e-05	157784	6.8157e-05	44016
762	0.000115418	147291	5.15574e-05	155167	1.60645e-05	62249	0.000102815	38905	0.000171966	157008	4.63102e-05	43187
763	0.000103001	145630	7.81306e-05	153589	9.75959e-05	61478	0.00299543	38058	3.21982e-05	155288	0.00337798	42333
764	0.000574535	142724	0.000152885	150440	6.70871e-05	59624	0.000242961	37043	0.000144655	152086	7.21362e-05	41588
765	0.000219824	141022	0.00011435	148666	0.000102659	58446	0.000164858	36395	0.000212666	150471	9.73805e-05	41076
767	0.000469847	138343	0.000218991	146125	0.000158809	56672	0.00014243	35105	0.000121912	147648	0.000275296	39957
768	5.15411e-05	135814	0.000104902	142991	0.000109154	54968	0.000117319	34095	0.000323	145511	5.11692e-05	39086
769	0.0001565	134185	4.24956e-05	141191	5.57103e-05	53850	5.96019e-05	33556	0.000367923	144052	0.000129216	38695
770	9.79115e-05	132773	7.877e-05	139647	0	52893	0.000573931	33105	7.02168e-05	142416	0.000936744	38431
771	0.000235587	131586	4.33836e-05	138301	0.000480317	52049	0.000244133	32769	0.000326017	141097	2.62027e-05	38164
772	7.63819e-05	130921	5.82212e-05	137407	0.000639374	51613	0.000214836	32583	0.000142345	140504	2.63366e-05	37970
773	6.91483e-05	130155	2.92579e-05	136715	0	51325	6.22471e-05	32130	7.87402e-05	139700	8.02311e-05	37392
774	0.00018681	128473	5.18465e-05	135014	3.94695e-05	50672	3.21626e-05	31092	8.68715e-05	138135	0.000330706	36286
775	0.000275209	127176	0.000172322	133471	0.000119674	50136	0.000162888	30696	7.29006e-05	137173	0.000306928	35839
776	0.000364735	126119	0.000702719	132343	8.07657e-05	49526	0.00260588	30316	0.000110203	136113	0.00270027	35552
778	0.00024739	125308	6.09496e-05	131256	0.00022488	48915	0.00020014	29979	5.17323e-05	135312	0.00130682	35200
779	4.01271e-05	124604	4.60515e-05	130289	2.06577e-05	48408	6.71614e-05	29779	0.000342486	134312	0.000142576	35069
780	0.000371468	123833	4.67275e-05	128404	2.08503e-05	47961	0.000135382	29546	2.99195e-05	133692	8.59771e-05	34893
781	0.00021859	123519	3.90817e-05	127937	8.37609e-05	47755	0.000102103	29382	0.000202271	133484	0.000172826	34717
782	6.48919e-05	123282	8.6215e-05	127588	0.000188774	47676	3.41717e-05	29264	0.000517494	133335	8.67579e-05	34579
783	0.0004146	123010	6.28718e-05	127243	0	47478	0.000137344	29124	3.75991e-05	132982	0.000145163	34444
784	3.25929e-05	122726	6.29981e-05	126988	4.22333e-05	47356	3.44175e-05	29055	3.76676e-05	132740	2.91189e-05	34342
785	0.000269859	122286	8.68968e-05	126587	0	47223	3.47126e-05	28808	0.000521459	132321	8.81031e-05	34051
786	0.000502215	121462	0.00011127	125820	0.000319455	46955	0.00267832	28376	3.80069e-05	131555	0.00344766	33646
787	0.000281022	120987	7.18764e-05	125215	0.000106918	46765	0.00510349	28216	9.90009e-05	131312	0.00253527	33527
788	9.10219e-05	120850	5.59875e-05	125028	0.000706532	46707	0.00220476	28121	0.000198221	131167	0.00314193	33419
789	0.000523625	120315	0.000144505	124563	0.000150489	46515	0.000143426	27889	0.000229619	130651	0.000150371	33251
790	0.000133466	119881	8.06517e-05	123990	0.000345714	46281	0.000108065	27761	5.37082e-05	130334	6.03919e-05	33117
791	0.000133647	119718	8.88882e-05	123751	0.000411398	46184	0.000217218	27622	0.000491404	130239	0.000212076	33007
792	0.000142515	119286	9.74501e-05	123140	0.000108693	46001	0.000768246	27335	3.84861e-05	129917	0.000396245	32808
793	0.000260467	119017	0.0003013	122801	0	45758	7.32332e-05	27310	3.08671e-05	129588	6.10818e-05	32743
794	0.000134958	118555	1.63451e-05	122361	0.000109856	45514	7.39071e-05	27061	0.000154896	129119	0.00018457	32508
795	0.000135952	117689	0.000493644	121545	0.000243191	45232	0.000262035	26714	7.79545e-05	128280	0.000155251	32206
796	0.000615017	115444	0.000159084	119434	6.81044e-05	44050	0.0021479	26072	0.000119423	125604	0.00234973	31493
797	0.000124002	112901	4.29476e-05	116421	0.000870773	42491	0.000236165	25406	0.000685457	122546	0.000162723	30727
798	6.25313e-05	111944	0.000409265	114840	0.000572738	41904	0.0222707	25190	0.000361619	121675	0.0149782	30511
799	8.96547e-05	111539	6.98843e-05	114475	4.78709e-05	41779	0.000119904	25020	0.000445071	121329	6.59587e-05	30322
801	0.000198897	110610	8.8213e-05	113362	2.41249e-05	41451	4.05729e-05	24647	9.95438e-05	120550	3.33823e-05	29956
802	0.000117693	110457	3.53266e-05	113229	0	41408	0.00024417	24573	0.000639413	120423	0.000133999	29851
803	0.000519022	109822	0.000106597	112574	0.00036499	41097	0.000370492	24292	0.000125431	119588	0.000472654	29620
804	0.000687802	109043	0.000824838	111537	9.82946e-05	40694	0.000749469	24017	9.24455e-05	118989	0.000510412	29388
805	0.00025732	108814	0.000126016	111097	0.000123265	40563	0.000167273	23913	8.41425e-05	118846	0.000136509	29302
807	4.6359e-05	107854	0.000118648	109568	0.000449449	40049	4.21443e-05	23728	5.94222e-05	117801	0.000103423	29007
808	0.000111408	107712	6.40234e-05	109335	5.004e-05	39968	4.22279e-05	23681	4.25065e-05	117629	0.000103548	28972
810	0.000121173	107285	9.1932e-05	108776	0	39752	0.000128156	23409	7.68305e-05	117141	0.000278174	28759
812	0.00012175	106776	1.8573e-05	107683	0.000101053	39583	0.000128993	23257	8.55776e-06	116853	3.50018e-05	28570
813	7.49716e-05	106707	7.4366e-05	107576	0.000354054	39542	0.000215193	23235	0.000393873	116789	0.000631025	28525
814	0.000131418	106530	0.000130345	107407	0.000101371	39459	0.000259392	23131	0.000102919	116596	0.000140504	28469
815	8.56319e-05	105101	6.59823e-05	106089	0.000128541	38898	0.000220148	22712	6.96876e-05	114798	0.000141864	28196
816	0.000904786	103892	0.000143442	104572	0.00051998	38463	0.0023176	22437	8.78418e-05	113841	0.00157048	28017
817	7.76707e-05	102999	0.000125205	103830	2.61534e-05	38236	0.000179816	22245	7.97321e-05	112878	3.60685e-05	27725
819	8.98078e-05	100214	0.000148509	101004	0.000269724	37075	0.000183866	21755	0.000273758	109586	0.00025642	27299
820	5.04261e-05	99155	5.02836e-05	99436	0.000137107	36468	0.000139554	21497	6.4417e-05	108667	7.38171e-05	27094
822	0.000275271	98085	0.000202893	98574	8.30749e-05	36112	0	21192	0.000130486	107291	0.000149204	26809
823	0.000123519	97151	0.000153756	97557	2.79259e-05	35809	9.568e-05	20903	5.62931e-05	106585	0.00030158	26527
824	0.000301728	96113	9.31571e-05	96611	2.83809e-05	35235	0.000145131	20671	0.00012384	104974	0.000381461	26215
825	6.29571e-05	95303	0.000146419	95616	5.76685e-05	34681	4.84121e-05	20656	0.000289009	103803	0.000191066	26169
826	4.21963e-05	94795	0.000200468	94778	0.000174469	34390	0.000194571	20558	0.000290709	103196	7.67313e-05	26065
827	3.17776e-05	94406	2.11562e-05	94535	2.91903e-05	34258	0	20475	1.94528e-05	102813	3.84615e-05	26000
828	0.000213036	93881	6.38264e-05	94005	5.87199e-05	34060	0.000147827	20294	0.000117542	102091	0.000270877	25842
829	0.000565581	93709	6.4095e-05	93611	0.00023696	33761	0.00194335	20583	0.000604571	100898	0.00252641	26124
830	0.000194704	92448	4.34306e-05	92101	0.00012054	33184	4.91159e-05	20360	0.000150657	99564	7.69142e-05	26003
831	9.79602e-05	91874	6.56247e-05	91429	3.0568e-05	32714	0	20231	2.02571e-05	98731	0	25923
832	6.76979e-05	88629	5.63622e-05	88712	0	30898	0.000102223	19565	0.000396847	93235	0	25351
833	0.00027908	85997	9.40214e-05	85087	0.000439085	29607	0.000370782	18879	6.60647e-05	90820	0.000121202	24752
835	0.000180655	83031	3.64955e-05	82202	3.47935e-05	28741	0.000165984	18074	7.94867e-05	88065	0.000209214	23899
836	9.66978e-05	82732	2.44057e-05	81948	0	28507	5.56297e-05	17976	0.000113996	87722	4.20097e-05	23804
837	0.000304819	82016	7.3561e-05	81565	3.5524e-05	28150	0.000168928	17759	0.000355509	87199	0.000127108	23602
839	0.000124305	80447	7.49888e-05	80012	0.000293535	27254	5.73756e-05	17429	0.000269148	85455	4.33032e-05	23093
840	0.000211883	80233	0.000351423	79676	7.357e-05	27185	0.000230295	17369	5.87316e-05	85133	8.73897e-05	22886
841	0.000101416	78883	5.10139e-05	78410	0	26744	6.15006e-05	16260	0.000168005	83331	0.000137375	21838
842	7.72827e-05	77637	0.000103961	76952	0.00015219	26283	0.000187641	15988	0.000133383	82469	0.000185237	21594
843	0.000698767	77279	0.000156386	76733	7.65961e-05	26111	6.29208e-05	15893	0.000401382	82216	4.65181e-05	21497
844	0.000310889	77198	0.00010445	76592	0	26063	6.31114e-05	15845	0.00014619	82085	9.31749e-05	21465
845	0.000132802	75300	0	71121	0.0004276	25725	0.000257218	15551	0.000787053	81316	0.000189609	21096
846	0.00013402	74616	7.08125e-05	70609	0.000277811	25197	6.48803e-05	15413	0.000186995	80216	9.53652e-05	20972
847	9.47431e-05	73884	8.58332e-05	69903	0	24789	0.000200884	14934	3.78091e-05	79346	4.8546e-05	20599
848	4.17752e-05	71813	7.32354e-05	68273	0	23702	0.00020664	14518	0.000131903	75813	0.000149469	20071
849	0.000200366	69872	6.06024e-05	66004	8.74967e-05	22858	7.07564e-05	14133	0.00013558	73757	5.11326e-05	19557
850	8.68081e-05	69118	0	65142	4.41384e-05	22656	0	13952	2.73064e-05	73243	0	19269
851	0.000130056	46134	6.30517e-05	47580	0.000221943	13517	0	10240	0.000148095	33762	0	12678
958	0	95820	0	326103	9.2767e-06	107797	2.80734e-06	712419	0	101274	0	49734
959	7.31284e-05	95722	2.75991e-05	326098	0.000315408	107797	7.01661e-06	712595	9.87615e-06	101254	8.04311e-05	49732
960	0.000135678	95815	1.53252e-05	326260	0.000250396	107829	1.40275e-06	712885	3.94676e-05	101349	4.01873e-05	49767
961	0.000282011	95741	0.000346348	326261	0.000287452	107844	0.000172514	712984	0.000335402	101371	0.000160701	49782
962	0.000292331	95782	0.000223677	326364	0.000148318	107876	0.000214566	713066	0.000266178	101436	0.00018065	49820
963	0.000146294	95698	0.000248166	326395	0.000194706	107855	0.000251011	713115	0.00121297	101404	0.000361373	49810
964	9.41147e-05	95628	4.59639e-05	326343	0.000111287	107829	4.90771e-05	713163	0.000177557	101376	0.000401736	49784
965	7.33583e-05	95422	0.000162464	326227	0.000241272	107762	0.000215936	713175	0.000276543	101250	0.000201017	49747
966	0.000461013	95442	0.000398455	326260	0.000380457	107765	0.000215928	713202	0.000473957	101275	0.000301647	49727
967	0.00026184	95478	0.000303246	326468	0.000157678	107815	0.000342052	713342	0.000256517	101358	0.00066293	49779
968	0.000115069	95595	0.000456276	326557	0.000380221	107832	0.000569031	713494	0.000394582	101373	0.000160639	49801
969	0.000146641	95471	0.00017457	326517	0.000111278	107838	0.000242443	713570	0.000187564	101299	2.00908e-05	49774
970	9.43762e-05	95363	2.14401e-05	326491	3.71013e-05	107813	4.76445e-05	713618	3.95011e-05	101263	0.000100444	49779
971	0.00012582	95374	3.36863e-05	326542	6.49128e-05	107837	4.48343e-05	713739	0.000217142	101316	0.000140571	49797
972	0.000178124	95439	0.00010101	326701	9.26956e-05	107880	0.00013868	713875	4.93004e-05	101419	8.02713e-05	49831
973	6.27609e-05	95601	0.000403891	326821	0.000305672	107959	0.000511195	714013	0.000246121	101576	0.000160321	49900
974	0.000240881	95483	0.000324394	326763	0.000185274	107948	0.000334715	714040	0.000216734	101507	0.000300692	49885
975	5.23549e-05	95502	7.6494e-05	326823	5.557e-05	107972	6.44089e-05	714187	7.87657e-05	101567	4.00745e-05	49907
977	0.000115798	94993	0.000101038	326611	0.000102024	107818	0.000162429	714160	0.000167883	101261	0.000802166	49865
978	5.27437e-05	94798	3.6762e-05	326424	4.64089e-05	107738	2.80045e-05	714170	4.94584e-05	101095	2.00775e-05	49807
979	0.000464659	94693	0.00028498	326339	0.000446815	107427	4.76076e-05	714172	0.000425671	101017	0.000200944	49765
980	0.000106937	93513	0.000110406	326069	0.000104285	105480	9.52257e-05	714093	6.94341e-05	100815	0.000121337	49449
981	0.000118499	92828	3.71044e-05	323412	6.69965e-05	104483	7.48253e-05	708317	4.00164e-05	99959	0.000162717	49165
982	6.51042e-05	92160	2.49143e-05	321101	3.84856e-05	103935	3.69788e-05	703105	0.000110742	99330	4.0935e-05	48858
983	9.84069e-05	91457	4.3766e-05	319883	5.78587e-05	103701	4.8538e-05	700482	0.000110715	99354	4.10821e-05	48683
984	0.000439078	91100	0.000144343	318686	0.000706625	103308	0.0174568	698007	6.05742e-05	99052	0.00296889	48503
985	0.000220751	90600	0.000100779	317527	0.000106762	103033	0.000139492	695379	0.000121439	98815	0.000186332	48301
986	0.000400949	89787	0.000334996	316422	7.79013e-05	102694	6.34484e-05	693477	0.000111647	98525	6.24025e-05	48075
987	0.000234973	89372	6.36507e-05	314215	0.000117231	102362	4.65218e-05	687850	5.09321e-05	98170	6.26279e-05	47902
988	0.000259509	88629	4.79951e-05	312532	7.86287e-05	101744	6.29489e-05	683094	0.000184483	97570	0.00018864	47710
989	0.000169918	88278	8.68625e-05	310836	3.93933e-05	101540	4.56574e-05	678970	3.07989e-05	97406	4.2084e-05	47524
990	0.000284075	88005	5.17381e-05	309250	0.00081913	101327	7.10398e-05	675678	0.00011317	97199	0.000126756	47335
991	0.000171317	87557	7.16181e-05	307185	9.90472e-05	100962	0.000159446	671075	6.19464e-05	96858	8.48608e-05	47136
992	0.000412399	87294	3.92185e-05	305978	8.92893e-05	100796	5.38698e-05	668278	0.00013436	96755	2.12549e-05	47048
993	0.000174658	85882	4.66794e-05	299918	5.99922e-05	100013	0.000123908	653713	0.000104166	96001	8.57762e-05	46633
994	6.97204e-05	86058	9.40772e-05	297628	0.000100714	99291	0.000138014	644864	9.39526e-05	95793	0.00115731	46660
995	0.000791784	85882	0.000101194	296459	9.07871e-05	99133	5.6044e-05	642353	8.35998e-05	95694	0.000107398	46556
996	0.000385546	85593	1.35607e-05	294970	4.04367e-05	98920	2.03406e-05	639117	5.23418e-05	95526	6.46287e-05	46419
997	0.000271672	84661	6.53022e-05	290955	0.000457792	98298	0.00537506	629016	0.000115786	95003	0.000497997	46185
998	0.000143091	83863	0.000208566	287679	6.1696e-05	97251	0.000318443	618636	4.25026e-05	94112	0.000174288	45901
999	5.99556e-05	83395	9.11951e-05	285103	0.00011368	96763	0.000165021	612043	0.0001281	93677	8.75523e-05	45687
1000	8.3955e-05	83378	5.9868e-05	283958	0.000186865	96326	0.00142922	608023	0.000128333	93507	0.0001753	45636
1001	0.00015598	83344	3.53916e-05	282553	2.07863e-05	96217	2.64653e-05	604566	6.41711e-05	93500	2.1966e-05	45525
1002	0.000212163	80127	3.76192e-05	265822	7.42658e-05	94256	5.61034e-05	570375	6.52138e-05	92005	0	43930
1004	0.000384511	70219	0.000144643	221235	0.000236167	84686	0.00204975	488841	0.000128208	85798	0.000256766	38946
1005	0.000180628	66435	0.000300049	206633	0.000128931	77561	0.000334704	457120	0.000221356	81317	0.000241754	37228
1006	0.000326777	64264	8.11215e-05	197235	0.000145322	75694	5.5093e-05	435627	6.24438e-05	80072	8.2615e-05	36313
1007	0.000211135	61572	6.45804e-05	185815	0.00012288	73242	5.82133e-05	412277	8.9561e-05	78159	8.58271e-05	34954
1008	0.000946422	57057	0.000107328	167710	7.31679e-05	68336	8.75348e-05	376993	0.00018821	74385	3.06701e-05	32605
1009	0.000186168	53715	0.000277823	154775	0.000129374	61836	0.0002465	348884	0.000299854	70034	0	30999
1010	9.63131e-05	51914	0.00012186	147710	8.39941e-05	59528	8.07156e-05	334508	0.000146205	68397	0.00029825	30176
1011	5.96469e-05	50296	0.000134358	141413	7.03841e-05	56831	9.31817e-05	311220	0.00131547	65376	0.000377074	29172
1012	2.06054e-05	48531	8.12054e-05	135459	0.000128292	54563	7.73903e-05	297195	0.000125634	63677	0	28208
1013	0.000358174	47463	0.000137433	130973	1.9028e-05	52554	0.00033821	286804	6.42178e-05	62288	0.000144566	27669
1014	0.000359514	47286	3.85564e-05	129680	9.65717e-05	51775	5.63962e-05	283707	4.85838e-05	61749	7.24323e-05	27612
1015	6.33299e-05	47371	3.85104e-05	129835	3.86668e-05	51724	7.07079e-06	282854	3.23808e-05	61765	0	27603
1016	0.000401921	47273	6.17317e-05	129593	0.000174243	51652	6.73343e-05	282174	0.000243195	61679	3.62963e-05	27551
1017	2.12675e-05	47020	0.00064359	128964	7.77303e-05	51460	7.17339e-05	278808	0.000146349	61497	0.000109333	27439
1018	0.000383926	46884	0.000226131	128244	0.000175689	51227	0.000177133	276628	0.000130661	61227	0.000146193	27361
1019	0.000299561	46735	0.000218865	127933	0.000176018	51131	3.62849e-05	275597	0.000261819	61111	0.000146408	27321
1020	0.00027854	46672	0.000101867	127617	0.000195771	51080	2.54651e-05	274886	0.000245793	61027	0.000146585	27288
1021	0.000557713	46619	0.00014909	127440	0.000215475	51050	2.91693e-05	274261	0.000147563	60991	0.000109999	27273
1022	0.000366854	46340	0.000491303	126195	0	50907	2.57347e-05	272006	0.000147805	60891	0	27169
1023	2.166e-05	46168	3.9813e-05	125587	9.86991e-05	50659	4.07329e-05	270052	0.000148488	60611	7.39044e-05	27062
1024	2.14804e-05	46554	5.56554e-05	125774	0.000118206	50759	4.45259e-05	269506	0.000131266	60945	0.000627515	27091
1025	0.000690712	46329	0.000279716	125127	0.000315837	50659	0.000134416	267826	0.000378451	60774	7.40768e-05	26999
1027	0.000129949	46172	0.000152606	124504	0.00021771	50526	0.000124188	265726	0.000280325	60644	0.000297077	26929
1028	0.000280869	46285	0.000128507	124507	0.000158306	50535	4.89897e-05	265362	0.000164647	60736	0.00011128	26959
1029	0.000303339	46153	4.0202e-05	124372	1.98079e-05	50485	3.40839e-05	264054	0	60723	0	26990
1030	0.000154532	45298	4.93157e-05	121665	0.000120257	49893	5.03279e-05	258306	6.64584e-05	60188	7.57088e-05	26417
1031	0.000626146	44718	8.32861e-05	120068	0.000102766	48654	5.10573e-05	254616	0.000219014	59357	0.000115075	26070
1032	6.69942e-05	44780	8.33076e-05	120037	2.05596e-05	48639	3.14651e-05	254250	3.36632e-05	59412	0.000153457	26066
1033	0.000402685	44700	0.000216983	119825	0.000432776	48524	0.000138147	253354	0.000437696	59402	0.000230627	26016
1034	0.000428159	44376	0.000177106	118573	0.00014491	48306	0.00134091	249084	0.00309101	59204	0.00159001	25786
1036	0.000843192	39137	0.000187322	96091	6.86955e-05	43671	0.000104708	200557	0.000105493	56876	0.000132896	22574
1037	0.000414445	36193	0.000627717	84433	0.000675447	38493	0.0036009	176900	0.000218194	54997	0.00076427	20935
1038	0.000284625	35134	0.000249913	80028	0.00014039	35615	0.000225801	168290	5.56174e-05	53940	0.000147732	20307
1039	0.000114867	34823	5.04248e-05	79326	0.000115161	34734	6.01088e-06	166365	9.28212e-05	53867	9.90786e-05	20186
1040	8.91849e-05	33638	1.32468e-05	75490	2.96525e-05	33724	0.000160477	143323	0	52908	0.00109284	19216
1041	0.000157669	31712	0.000128313	70141	0.000204701	29311	0.000279812	125084	0.000162516	49226	5.4933e-05	18204
1042	0.000128708	31078	0.000102742	68132	0.000107701	27855	0.000248965	120499	0.000104245	47964	0.00133511	17976
1043	0.000484043	30989	7.36507e-05	67888	7.21475e-05	27721	7.49738e-05	120042	8.3612e-05	47840	5.56638e-05	17965
1044	0.000613497	30970	5.89214e-05	67887	0.000180479	27704	0.00131763	119912	0.000690203	47812	0.00266978	17979
1045	6.44683e-05	31023	4.4128e-05	67984	0.000144566	27669	5.00392e-05	119906	0.000188399	47771	5.56081e-05	17983
1046	0.000289874	31048	0.000190929	68088	0.000288934	27688	8.34439e-06	119841	0.000229895	47848	5.5534e-05	18007
1047	0.000643687	31071	0.000117411	68137	0	27700	3.34448e-05	119600	4.17685e-05	47883	0.000110613	18081
1048	3.23227e-05	30938	8.85256e-05	67777	7.24165e-05	27618	9.25062e-05	118911	0.000125649	47752	0.000166279	18042
1049	0.000508663	31455	0.0001182	67682	0.000109087	27501	6.75145e-05	118493	4.17179e-05	47941	5.50934e-05	18151
1050	0.000126775	31552	7.39732e-05	67592	0.00014528	27533	5.08759e-05	117934	0.000104217	47977	0.000110284	18135
1051	0.000349673	31458	5.97202e-05	66979	0.000109345	27436	5.15243e-05	116450	4.17371e-05	47919	0.000110394	18117
1052	9.68961e-05	30961	1.47445e-05	67822	7.41922e-05	26957	4.44753e-05	112422	0.000127548	47041	0	18196
1053	0.000269505	29684	7.70891e-05	64860	0.000118217	25377	7.4872e-05	106849	9.36505e-05	42712	5.67634e-05	17617
1054	0.000272127	29398	0.000330422	63555	8e-05	25000	5.67746e-05	105681	7.09891e-05	42260	0	17517
1055	6.76133e-05	29580	0.000109794	63756	7.95355e-05	25146	7.5434e-05	106053	0.00014117	42502	0	17556
1056	0.00020377	29445	3.15219e-05	63448	3.98772e-05	25077	5.69952e-05	105272	4.71654e-05	42404	5.71429e-05	17500
1058	0.00023816	29392	0.000271115	62704	0.000481193	24938	5.76557e-05	104066	0.00101434	42392	0.000571298	17504
1060	0.00027197	29415	0.000111132	62988	0.000119871	25027	9.61844e-05	103967	0.000234088	42719	5.67988e-05	17606
1061	0.000203452	29491	0.000111524	62767	8.0032e-05	24990	9.65997e-06	103520	2.34154e-05	42707	0	17609
1063	0.000305354	29474	9.6177e-05	62385	0.000123082	24374	0.000193583	103315	9.50864e-05	42067	0.00101708	18681
1064	0.00023671	29572	8.00371e-05	62471	8.20479e-05	24376	2.90309e-05	103338	0.000118689	42127	0.0001606	18680
1065	0.000338409	29550	4.79877e-05	62516	8.20445e-05	24377	4.83629e-05	103385	7.11828e-05	42145	0	18853
1066	0.000372591	29523	0.000176107	62462	0.000123153	24360	0.000280864	103253	0.000403724	42108	0.00180477	18839
1068	0.000476271	29395	6.44029e-05	62109	0.000164474	24320	7.85029e-05	101907	0.000213919	42072	5.30814e-05	18839
1069	0.000169331	29528	0.000129387	61830	8.34202e-05	23975	0.0016793	100637	7.14609e-05	41981	0.00863256	18882
1070	0.000373768	29430	0.000146104	61600	0.00204909	23913	0.000839186	100097	2.38635e-05	41905	0.000265365	18842
1071	3.40936e-05	29331	4.89364e-05	61304	4.19252e-05	23852	7.04452e-05	99368	7.17223e-05	41828	0.000106417	18794
1072	0.000206044	29120	0.00016314	61297	0.000167687	23854	6.04808e-05	99205	0.000119349	41894	5.3166e-05	18809
1074	0.00030804	29217	8.23682e-05	60703	0.000125686	23869	0.000101237	98778	9.51e-05	42061	0.00015921	18843
1075	6.93963e-05	28820	8.58649e-05	58231	8.75695e-05	22839	5.49982e-05	90912	0.000143342	41858	0.000160918	18643
1076	3.49809e-05	28587	0.000191564	57422	0.000179905	22234	0.000270994	88563	9.73047e-05	41108	5.38097e-05	18584
1077	0.000139953	28581	5.2222e-05	57447	0.00013488	22242	4.51957e-05	88504	0.000145812	41149	5.38445e-05	18572
1078	0.000105002	28571	6.97204e-05	57372	0.000134874	22243	6.78887e-05	88380	0.000145705	41179	0	18585
1079	0.000210158	28550	8.71186e-05	57393	5.01932e-05	19923	7.16666e-05	83721	5.07164e-05	39435	0	18435
1081	0.000105057	28556	6.99447e-05	57188	5.01479e-05	19941	3.60737e-05	83163	0.000126688	39467	5.42476e-05	18434
1082	0.000315468	28529	8.80514e-05	56785	0.000251244	19901	0.000121754	82133	0.000101309	39483	0.000217332	18405
1083	0.00010386	28885	0.00012282	56994	0.000100321	19936	6.10575e-05	81890	0.000176274	39711	0.000108021	18515
1084	0.000861831	29008	0.000140659	56875	0.000150625	19917	0.00207131	81591	0.000176318	39701	0.00118906	18502
1085	3.44566e-05	29022	7.05803e-05	56673	5.0317e-05	19874	2.46722e-05	81063	0.000201263	39749	5.41917e-05	18453
1086	0.000448415	28991	0.000195611	56234	0.000151027	19864	3.72731e-05	80487	0.000201177	39766	0.000325963	18407
1087	3.47705e-05	28760	5.41516e-05	55400	0	19768	7.57537e-05	79204	7.57365e-05	39611	5.45673e-05	18326
1088	0	28745	0.00010878	55157	0.000253923	19691	7.60678e-05	78877	7.58438e-05	39555	5.45286e-05	18339
1089	0.000346753	28839	0.000144762	55263	0.000355006	19718	2.53801e-05	78802	5.05357e-05	39576	0	18328
1090	0.000171603	29137	0.000126968	55132	5.06945e-05	19726	6.32703e-05	79026	0.000101076	39574	0	18711
1091	0.000376429	29222	5.45673e-05	54978	0.000253447	19728	7.88861e-05	76059	7.55915e-05	39687	0.000106815	18724
1092	0.000205255	29232	5.35427e-05	56030	0.000152053	19730	2.63127e-05	76009	0.000125929	39705	5.48697e-05	18225
1094	0.000625	28800	2.00268e-05	49933	0	19725	3.98867e-05	75213	0.000100626	39751	0.00022168	18044
1095	0.000314806	28589	0.000101744	49143	0	19603	8.0999e-05	74075	0.000125957	39696	0.000112189	17827
1096	7.08416e-05	28232	4.15939e-05	48084	0.00233572	19266	0.000109085	73337	5.091e-05	39285	0.000169904	17657
1097	0.000565731	28282	0.000394781	48128	0.000725689	19292	5.4603e-05	73256	0.000355863	39341	0.000226424	17666
1098	0.000143374	27899	0.000149394	46856	5.20915e-05	19197	7.00574e-05	71370	5.10178e-05	39202	0.000168492	17805
1099	0.000148854	26872	0.00011163	44791	0.000163345	18366	0.000159909	68789	0.000104756	38184	0	17259
1100	0	26458	0	43278	0.000111894	17874	0	66431	7.97257e-05	37629	5.91017e-05	16920
1101	4.06009e-05	24630	5.21105e-05	38380	0	16628	1.7236e-05	58018	0.000223808	35745	0	15890
1102	4.4486e-05	22479	0.000160344	31183	0.000171233	11680	2.24618e-05	44520	9.62217e-05	31178	6.76315e-05	14786
1103	0.000480853	22876	3.13735e-05	31874	0	11787	0.000112153	44582	3.17581e-05	31488	0.000134698	14848
1104	0.00017436	22941	0	31915	0	11791	2.25124e-05	44420	0.000158524	31541	0.000134762	14841
1105	0.000218207	22914	6.27117e-05	31892	8.5034e-05	11760	0.000743712	44372	0.000222039	31526	6.74536e-05	14825
1106	8.68998e-05	23015	6.23675e-05	32068	0.00016975	11782	9.00718e-05	44409	0	31600	0.000134907	14825
1107	0	23036	3.10781e-05	32177	8.47386e-05	11801	9.00313e-05	44429	0.000221793	31561	6.74627e-05	14823
1108	0	22941	0	32181	8.50268e-05	11761	9.01368e-05	44377	0.000158897	31467	6.76133e-05	14790
1109	0.000697776	22930	0.000559197	32189	0.000339934	11767	0.000702152	44150	0.000253944	31503	0.000410734	14608
1227	0	61258	3.65995e-05	109291	0	26184	2.93195e-05	34107	1.61548e-05	61901	0	28436
1228	0.000162874	61397	2.74399e-05	109330	0	26197	5.76435e-05	34696	6.46465e-05	61875	0	28897
1229	0.000258557	61882	0.000227277	109998	0.000188644	26505	0.000199629	35065	8.00576e-05	62455	0.000103107	29096
1230	9.69869e-05	61864	8.18197e-05	109998	0	26511	0.000113882	35124	0.000128115	62444	3.43395e-05	29121
1231	0.000113204	61835	0.000154597	109963	3.77173e-05	26513	5.69427e-05	35123	1.60208e-05	62419	0.00020603	29122
1232	1.61452e-05	61938	0.000127132	110122	3.76393e-05	26568	5.67231e-05	35259	7.99488e-05	62540	6.8526e-05	29186
1233	0	62861	0.000180123	111035	0.00011031	27196	5.59034e-05	35776	9.41324e-05	63740	0	29564
1234	0.000110008	63632	8.08538e-05	111312	3.60776e-05	27718	8.28798e-05	36197	4.62471e-05	64869	0	29779
1236	0.000124754	64126	0.000107303	111833	3.56506e-05	28050	5.47151e-05	36553	0.000198273	65566	3.33222e-05	30010
1237	0.000169116	65044	0.000115032	113012	0.000280357	28535	8.04786e-05	37277	0.000449607	66725	0.000229629	30484
1238	0.000366049	65565	5.27923e-05	113653	0	28901	2.65866e-05	37613	0.000148375	67397	6.53958e-05	30583
1239	1.52246e-05	65683	5.2712e-05	113826	6.89679e-05	28999	2.65013e-05	37734	4.43767e-05	67603	6.52316e-05	30660
1240	6.00556e-05	66605	5.21313e-05	115094	6.77071e-05	29539	0.000130808	38224	5.83916e-05	68503	6.48424e-05	30844
1242	0.000125982	71439	0.000174004	120687	0.000371471	32304	0.000123784	40393	0.000242454	74241	0.000183234	32745
1243	0.000420768	78428	0.000370433	129578	0.0011374	36047	0.000391236	43452	0.000682045	82106	0.000252632	35625
1244	0.000158071	88568	9.12979e-05	142391	0.00082448	42451	0.000125115	47956	0.000323277	95893	5.01027e-05	39918
1245	0.000158551	94607	0.000120508	149368	6.47124e-05	46359	9.93641e-05	50320	4.82328e-05	103664	7.18632e-05	41746
1246	8.33351e-05	95998	2.66019e-05	150365	2.11968e-05	47177	0.00013756	50887	7.60138e-05	105244	7.09639e-05	42275
1247	0.000352661	96410	0.000148173	155224	0.00016888	47371	0.000313087	51104	0.000246373	105531	0.000141107	42521
1248	0.000299739	96751	0.000283401	155257	0.000337567	47398	0.000214819	51206	0.000217906	105550	0.000164485	42557
1249	0.000287286	97464	0.000141518	155457	4.20955e-05	47511	7.78649e-05	51371	4.72769e-05	105760	0	42667
1250	0.000173728	97854	7.70609e-05	155721	4.20045e-05	47614	0.00013579	51550	4.7197e-05	105939	9.35038e-05	42779
1252	0.000302935	99031	0.000358059	156399	0.000312214	48044	0.000230965	51956	0.000121827	106709	0.00025601	42967
1253	0.000511678	99672	0.000351537	156456	0.000540979	48061	0.000652704	52091	0.000355875	106779	0.000371747	43040
1254	0.000250431	99828	0.000599559	156782	0.000643848	48148	0.000401783	52267	0.000187045	106926	0.000394111	43135
1255	0.000503798	103216	0.000578526	162482	0.000496186	48369	0.000620114	53216	0.000308123	107100	0.000457226	43742
1256	0.000502076	103570	0.000134463	163614	0.00010297	48558	0.00102863	53469	0.000279343	107395	0.000204997	43903
1257	0.000161041	105563	0.000201245	163979	0.000102568	48748	0.000185946	53779	0.000111359	107760	0.000385217	44131
1258	7.54461e-05	106036	0.000133703	164544	6.12758e-05	48959	3.70089e-05	54041	7.39276e-05	108214	2.25357e-05	44374
1260	0.000178153	106650	7.26243e-05	165234	2.02712e-05	49331	5.51917e-05	54356	7.34295e-05	108948	8.99746e-05	44457
1261	0.00070159	106900	0.000658491	165530	0.000242542	49476	0.000311498	54575	6.41026e-05	109200	0.000583391	44567
1262	0.000196662	106782	0.000166529	162134	0.00078842	49466	7.33232e-05	54553	0.000192339	109182	0.000157339	44490
1264	0.000558722	107388	7.83279e-05	165969	4.02269e-05	49718	0.000255349	54827	7.2996e-05	109595	6.71126e-05	44701
1267	4.57381e-05	109318	0.000160331	168402	7.97162e-05	50178	5.40706e-05	55483	4.53313e-05	110299	0.000110747	45148
1268	0.000218118	110032	0.000177416	169094	0.000237464	50534	0.000143593	55713	0.00010823	110875	0.000154488	45311
1271	5.39302e-05	111255	4.08351e-05	171421	3.92249e-05	50988	3.56151e-05	56156	0.000116395	111689	0	45681
1272	0.000384877	111724	0.000477244	171820	0.000214689	51237	0.000159662	56369	0.000258564	112158	0.000327869	45750
1273	0.000160505	112146	0.00015658	172436	0.000194001	51546	0.000141116	56691	0.000257197	112754	0.000108724	45988
1274	6.23336e-05	112299	8.10974e-05	172632	0.000116257	51610	8.807e-05	56773	2.65785e-05	112873	4.34386e-05	46042
1275	4.43125e-05	112835	0.000167538	173095	0.000327616	51890	0.000157895	57000	0.000105881	113335	0.000108314	46162
1276	0.000309839	112962	8.08632e-05	173132	9.62371e-05	51955	1.75245e-05	57063	3.52619e-05	113437	0	46190
1278	0.000351201	113895	0.00012667	173680	7.64234e-05	52340	0.000104511	57410	5.2638e-05	113986	0.000280293	46380
1279	0.000201059	114394	8.03208e-05	174301	9.49956e-05	52634	0.000919756	57624	3.49663e-05	114396	0.000128617	46650
1280	0.000647596	115813	0.000397517	176093	0.000131283	53320	0.000342753	58351	0.000630904	115707	0.00042416	47152
1281	0.000103185	116296	0.000113275	176562	5.59253e-05	53643	5.11972e-05	58597	5.16009e-05	116277	0.000147988	47301
1282	6.83702e-05	117010	5.07588e-05	177309	3.70398e-05	53996	8.47975e-05	58964	4.27683e-05	116909	4.18752e-05	47761
1283	0.000732095	118837	0.000128356	179189	1.81861e-05	54987	8.31518e-05	60131	0.000481134	118470	0.000164012	48777
1284	0.0009252	119974	8.33593e-05	179944	3.61343e-05	55349	8.2894e-05	60318	0.000100572	119317	0.000163312	48986
1286	0.000144372	124678	6.51441e-05	184207	0.000446046	58290	6.44019e-05	62110	0.000296349	124853	5.9673e-05	50274
1287	4.73709e-05	126660	2.67967e-05	186590	6.71614e-05	59558	4.76478e-05	62962	3.15425e-05	126813	5.89889e-05	50857
1288	0.000217838	128536	0.000725559	188820	6.59511e-05	60651	7.84486e-05	63736	6.21833e-05	128652	0.000175781	51200
1289	0.000209478	128892	0.000110997	189195	0.000754754	60947	0.000187746	63916	9.29872e-05	129050	0.000155909	51312
1290	0.00031573	133025	5.66946e-05	194022	0.000727779	63206	4.55885e-05	65806	0.000397808	133230	9.6128e-05	52014
1291	0.000246864	133677	7.70511e-05	194676	3.14125e-05	63669	0.000106107	65971	6.72399e-05	133849	0.000153542	52103
1292	5.22345e-05	134011	0.000713285	194873	3.12896e-05	63919	0.000151483	66014	0.000141528	134249	0.000114929	52206
1293	0.000409962	136598	0.000388883	198003	0.000551411	65287	0.000329046	66860	0.000373542	136531	0.000456005	52631
1294	0.000210577	137717	0.000100462	199080	0.000303274	65947	0.000162715	67603	0.00021077	137591	9.42312e-05	53061
1296	0.00012086	140659	7.42769e-05	201947	0.000693195	67802	0.000101863	68720	0.000326577	140855	7.44228e-05	53747
1297	6.38185e-05	141025	0.000104244	201450	0.000587518	68083	5.80131e-05	68950	0.000353935	141269	0.000130073	53816
1298	0.000119479	142285	6.4101e-05	202805	7.26702e-05	68804	0.0021326	69399	6.32116e-05	142379	0.00266494	54035
1299	0.000105066	142767	0.000108189	203347	7.22449e-05	69209	0.000100452	69685	0.000405785	142933	0.00023983	54205
1300	4.08319e-05	146944	0.000144093	208199	8.42318e-05	71232	5.59331e-05	71514	0.000156714	146764	9.10664e-05	54905
1301	0.000277415	147793	5.26981e-05	208736	4.18416e-05	71699	0.000111532	71728	6.77099e-05	147689	0.000163316	55108
1302	0.000838172	149134	6.18856e-05	210065	0.000110272	72548	0.000124265	72426	0.000228073	149075	0.000108089	55510
1303	4.00719e-05	149731	0.000389417	210571	0.000191873	72965	4.13172e-05	72609	5.34388e-05	149704	0.000107749	55685
1304	5.97633e-05	150594	5.2071e-05	211250	1.35871e-05	73599	0.000178694	72750	0.000185786	150711	0.000514769	56336
1305	3.2763e-05	152611	3.27961e-05	213440	6.67174e-05	74943	4.08541e-05	73432	0.000274821	152827	5.26002e-05	57034
1306	0.000396436	153871	0.000441992	214936	0.000435609	75756	0.000351437	73982	0.000279299	153957	0.000471492	57265
1307	0.000109169	155722	0.000193727	216800	0.00023387	76966	0.000133533	74888	0.000121866	155909	0.000120965	57868
1308	0.000121504	156373	7.35788e-05	217454	6.44729e-05	77552	5.31689e-05	75232	0.000127597	156744	5.16591e-05	58073
1309	6.36395e-05	157135	6.41813e-05	218132	0.000524746	78133	0.000119313	75432	0.000215829	157532	3.43242e-05	58268
1310	4.40354e-05	158963	7.2681e-05	220140	0.000529381	79338	5.25424e-05	76129	0.000200869	159308	0.000119482	58586
1311	6.84041e-05	160809	4.50223e-05	222112	1.24259e-05	80477	0.000533646	76830	2.48392e-05	161036	3.3957e-05	58898
1312	4.33651e-05	161420	3.59328e-05	222638	4.94383e-05	80909	1.2965e-05	77131	6.18766e-06	161612	5.07898e-05	59067
1313	4.28895e-05	163210	0.000400936	224475	7.33236e-05	81829	0.000630282	77743	6.749e-05	162987	0.000134691	59395
1314	0.000334949	164204	0.000465836	225401	0.000230543	82414	0.000294672	78053	0.000219633	163910	0.00026815	59668
1315	0.000705763	165778	0.00019842	226792	0.000131711	83516	0.000291734	78839	9.05978e-05	165567	0.00023298	60091
1316	0.000341536	166893	7.46692e-05	227671	4.74563e-05	84288	5.04325e-05	79314	4.19994e-05	166669	6.62449e-05	60382
1317	2.93167e-05	170551	6.05487e-05	231219	5.77454e-05	86587	7.4486e-05	80552	0.000140977	170240	9.82141e-05	61091
1318	0.000110587	171811	3.87931e-05	232000	1.14239e-05	87536	1.23609e-05	80900	4.07745e-05	171676	8.14319e-05	61401
1319	9.2454e-05	173059	6.85184e-05	233514	0.00102751	88564	0.000172363	81224	0.000513732	173242	0.000129632	61713
1320	7.95328e-05	176028	3.37184e-05	237259	0.000253435	90753	9.72372e-05	82273	0.000277808	176381	6.41139e-05	62389
1321	4.51983e-05	176998	5.45336e-05	238385	3.28235e-05	91398	7.25979e-05	82647	0.000129699	177333	4.79877e-05	62516
1322	9.57067e-05	177626	0.000217551	239024	7.62768e-05	91771	0.000180803	82963	9.55856e-05	177851	7.99182e-05	62564
1323	0.000168128	178436	0.000145974	239768	0.000314193	92300	0.000216094	83297	0.000134388	178587	0.000143319	62797
1324	8.35189e-05	179600	8.30648e-05	240776	3.2175e-05	93240	8.35711e-05	83761	5.00031e-05	179989	0	63030
1325	8.30376e-05	180641	3.72332e-05	241720	0.000223198	94087	7.12919e-05	84161	0.000314543	181215	6.32251e-05	63266
1326	0.000109636	182422	9.43342e-05	243814	5.24027e-05	95415	8.23123e-05	85042	2.73067e-05	183105	0.000109938	63672
1327	9.24551e-05	183873	0.000130713	244811	0.000518672	96400	0.000350357	85627	0.000227604	184531	0.000375029	63995
1328	0.000113591	184874	0.000101786	245613	0.000432303	97154	0.000209096	86085	0.000528	185606	0.00023339	64270
1329	0.000219688	186628	8.07627e-05	247639	8.14067e-05	98272	0.000207354	86808	0.000154957	187149	1.54923e-05	64548
1330	3.72838e-05	187749	8.84707e-05	248670	8.07233e-05	99104	9.16244e-05	87313	6.37119e-05	188348	4.62392e-05	64880
1331	7.95009e-05	188677	4.81203e-05	249375	4.00549e-05	99863	9.12024e-05	87717	0.000195271	189480	1.53508e-05	65143
1332	0.000424655	190743	0.000290479	251309	0.000305865	101352	0.00029347	88595	0.000354688	191718	0.000366362	65509
1333	0.000864743	193121	0.000351415	253262	0.000320037	103113	0.000111514	89675	5.65855e-05	194396	0.00117966	66121
1334	0.000169541	194643	0.000125703	254569	5.75231e-05	104306	0.000143839	90379	5.09578e-05	196241	6.01468e-05	66504
1335	0.000101931	196211	0.000105495	255937	2.84296e-05	105524	8.7804e-05	91112	0.000212116	198005	0.000119621	66878
1336	6.00974e-05	199676	7.70455e-05	259587	6.48857e-05	107882	3.24398e-05	92479	6.93938e-05	201747	8.86067e-05	67715
1337	0.000142194	203947	9.09015e-05	264022	0.000288278	111004	0.000170115	94054	0.000179262	206402	0.000130898	68756
1338	0.00010709	205435	0.000169722	265139	9.81214e-05	112106	0.000116205	94660	5.28572e-05	208108	0.00013005	69204
1339	2.90622e-05	206454	2.63166e-05	265992	2.65795e-05	112869	6.30437e-05	95172	2.38779e-05	209399	0.0002017	69410
1340	0.000100913	208101	3.74378e-05	267110	0	113966	4.17571e-05	95792	0.000473214	211321	0.000142978	69941
1341	0.000171478	209940	0.000245382	268968	0.000495243	115095	0.000290547	96370	0.000201781	213102	0.000313658	70140
1342	0.000204176	210603	0.000219086	269301	7.79086e-05	115520	0.000114046	96452	0.000126168	214000	4.26676e-05	70311
1343	0.000401971	211458	0.000407654	269837	9.47794e-05	116059	0.000227538	96687	0.00024179	215063	0.00034029	70528
1344	0.000263786	212293	0.000258884	270391	0.000248857	116533	0.000288877	96927	0.00019435	216105	0.00016964	70738
1345	0.00035598	213495	0.000198733	271722	0.00042669	117181	0.000513743	97325	0.00014709	217554	0.000112503	71109
1346	2.79439e-05	214716	5.86837e-05	272648	1.69601e-05	117924	7.15534e-05	97829	0.00016415	219312	9.79035e-05	71499
1347	0.000301124	215858	7.31775e-05	273308	5.0612e-05	118549	6.11565e-05	98109	0.00012218	220985	0.000181243	71727
1348	0.000217259	216332	0.000167997	273815	0.000101015	118794	0.000111973	98238	9.48073e-05	221502	0.000236762	71802
1349	8.78601e-05	216253	6.94054e-05	273754	0.000117852	118793	9.16394e-05	98211	9.93466e-05	221447	9.7508e-05	71789
1350	7.85967e-05	216294	0.000160656	273877	9.25949e-05	118797	6.10327e-05	98308	8.12883e-05	221434	9.75066e-05	71790
1351	6.93459e-05	216307	2.91961e-05	274009	1.68367e-05	118788	0.000111736	98446	3.61275e-05	221438	5.57157e-05	71793
1352	8.32331e-05	216260	9.4903e-05	273964	0.000269421	118773	5.07918e-05	98441	0.000126471	221394	2.7873e-05	71754
1353	0.000282142	216203	4.74576e-05	273929	4.21109e-05	118734	3.04587e-05	98494	0.000113089	221064	8.36867e-05	71696
1354	0.000952821	216200	0.000898046	273928	0.00104445	118723	0.00149158	98553	0.00105414	221033	0.00147871	71684
1355	6.94091e-05	216110	7.30575e-05	273757	5.89836e-05	118677	3.04736e-05	98446	0.00018555	220965	8.37252e-05	71663
1356	7.40182e-05	216163	0.000153356	273873	5.89772e-05	118690	3.04426e-05	98546	4.07308e-05	220963	2.79185e-05	71637
1357	0.000388592	216165	0.000357825	273877	0.000278052	118683	0.00188696	98571	0.000357552	220947	0.000265263	71627
1358	8.79084e-05	216134	0.000127802	273862	8.42183e-05	118739	0.000233318	98578	7.24283e-05	220908	0.000111688	71628
1359	0.000120305	216118	0.000697531	273823	5.89618e-05	118721	4.05766e-05	98579	8.60184e-05	220883	8.37685e-05	71626
1360	0.000115721	216036	0.000697893	273681	7.58227e-05	118698	0.000182697	98524	6.3398e-05	220827	0.000111733	71599
1361	0.000402729	216026	0.000303154	273788	0.000244332	118691	0.000314587	98542	0.000375884	220813	0.000307258	71601
1362	0.000273158	215992	0.000522254	273813	0.000235895	118697	0.000324675	98560	0.000511752	220810	0.000223517	71583
1363	0.000180532	216028	0.000175216	273948	6.73917e-05	118709	0.000455964	98692	0.000271732	220806	8.38082e-05	71592
1364	0.000212963	216000	0.000113148	273977	0.000143227	118693	0.000242935	98792	0.00301274	220729	0.000488834	71599
1365	0.000134318	215905	6.93588e-05	273938	0.000151665	118683	0.000182234	98774	0.000312687	220668	0.000139694	71585
1366	0.00021779	215804	8.39683e-05	273913	0.000109571	118645	6.07177e-05	98818	0.000176779	220614	0.000195615	71569
1367	0.000213213	215747	0.000186131	274000	6.74388e-05	118626	7.07678e-05	98915	6.80001e-05	220588	6.98705e-05	71561
1368	4.17473e-05	215583	5.10949e-05	274000	2.52977e-05	118588	6.06324e-05	98957	1.81394e-05	220514	2.79591e-05	71533
1369	0	215333	3.6492e-06	274033	0	118474	2.0182e-05	99098	0	220371	0	71469
1370	3.25657e-05	214950	2.5587e-05	273576	2.53689e-05	118255	9.81004e-05	112130	0.000168112	220092	4.19997e-05	71429
1604	0.000192197	20812	0	80633	0	52083	0.000172249	261249	2.48874e-05	40181	5.88893e-05	16981
1605	0.000141924	21138	2.43401e-05	82169	0.000247624	52499	1.12204e-05	267369	0	40511	0	17226
1606	4.67464e-05	21392	1.20052e-05	83297	0	53336	3.6891e-06	271069	0	40924	0	17364
1607	0.000140167	21403	9.58658e-05	83450	3.74007e-05	53475	4.01854e-05	273731	7.31993e-05	40984	5.72705e-05	17461
1608	0	21567	9.48171e-05	84373	3.7035e-05	54003	0.00012999	276944	2.42501e-05	41237	0.000112784	17733
1609	4.6032e-05	21724	0.000152997	84969	7.37463e-05	54240	4.67028e-05	278356	9.66534e-05	41385	5.60664e-05	17836
1611	0.000180848	22118	5.74766e-05	86992	3.6051e-05	55477	4.54872e-05	285795	2.37355e-05	42131	0	18243
1612	8.99726e-05	22229	3.42177e-05	87674	8.95319e-05	55846	7.27898e-05	288502	2.35816e-05	42406	0.000163621	18335
1613	0.000177376	22551	7.88786e-05	88744	8.89537e-05	56209	7.21441e-05	291084	2.34973e-05	42558	0.000162267	18488
1614	4.36186e-05	22926	2.20673e-05	90632	3.5049e-05	57063	3.0279e-05	297236	4.63478e-05	43152	0	18934
1615	8.61215e-05	23223	0	91422	3.48141e-05	57448	1.33856e-05	298829	0	43359	0	19107
1616	4.30034e-05	23254	6.55437e-05	91542	6.95483e-05	57514	5.01123e-05	299328	6.9134e-05	43394	0	19157
1617	0.000509057	23573	0.000672772	92156	0.000537392	57686	5.31804e-05	300863	0.000344677	43519	0.000415433	19257
1618	0.000167588	23868	0.00014944	93683	0.000187947	58527	1.96007e-05	306112	0.000181802	44004	0	19490
1619	8.3647e-05	23910	9.58222e-05	93924	0.000153429	58659	0.000110791	306883	6.8021e-05	44104	0	19527
1620	0.000289927	24144	8.38865e-05	95367	0.000101099	59348	0.000115944	310496	0.000135053	44427	0.000301887	19875
1621	0	24367	3.10553e-05	96602	0.000117389	59631	2.24149e-05	312292	6.71637e-05	44667	0	20052
1622	8.18632e-05	24431	1.03197e-05	96902	0	59670	6.39349e-06	312818	4.47317e-05	44711	4.97587e-05	20097
1623	4.06091e-05	24625	6.14232e-05	97683	5.01404e-05	59832	8.91393e-05	314115	0.0014935	44861	0.000594648	20180
1624	4.05154e-05	24682	4.08051e-05	98027	8.33778e-05	59968	6.34971e-05	314975	2.22534e-05	44937	4.94438e-05	20225
1625	0	24921	6.05853e-05	99034	1.65637e-05	60373	4.41034e-05	317436	4.43027e-05	45144	4.90509e-05	20387
1626	0.000838692	25039	0.000301723	99429	0.000148716	60518	6.59718e-05	318318	0.000220946	45260	9.78282e-05	20444
1627	4.00192e-05	24988	6.98875e-05	100161	3.29261e-05	60742	5.08493e-05	314655	6.80288e-05	44099	4.89716e-05	20420
1628	0.000519335	25032	0.000527605	100454	0.000214716	60545	0.000339389	315272	9.11473e-05	43885	0.000538003	20446
1629	0.000148401	26954	3.67874e-05	108733	0.000124469	64273	5.60067e-05	339245	6.47836e-05	46308	0	21848
1630	0.000616255	27586	8.10665e-05	111020	9.27042e-05	64722	0.000127882	344067	6.42495e-05	46693	8.98634e-05	22256
1631	0.00046862	27741	8.94951e-05	111738	0.000184576	65014	0.000164862	345744	6.39155e-05	46937	0.000134204	22354
1632	0.000394124	27910	5.32566e-05	112662	0.000152662	65504	3.44051e-05	348785	0.000190227	47312	0	22533
1633	3.58153e-05	27921	8.86619e-05	112788	3.04938e-05	65587	6.58622e-05	349214	4.22048e-05	47388	8.868e-05	22553
1634	0.000141618	28245	8.76194e-06	114130	1.50891e-05	66273	3.67443e-05	353796	4.10517e-05	48719	0	22955
1635	0	28301	1.74515e-05	114603	6.01395e-05	66512	2.81431e-05	355327	0	48906	0	23027
1636	7.0028e-05	28560	2.59761e-05	115491	0.000134553	66888	4.46583e-05	358276	0.000244131	49154	0	23175
1637	6.94927e-05	28780	5.17085e-05	116035	5.95203e-05	67204	3.33082e-05	360272	0.000121539	49367	8.60326e-05	23247
1638	3.47307e-05	28793	0.000111851	116226	0.000252717	67269	0.0039804	360768	8.08898e-05	49450	0.000386698	23274
1639	6.91611e-05	28918	9.4075e-05	116928	1.4817e-05	67490	3.58353e-05	362771	0.000120843	49651	0.000170853	23412
1640	0.000308346	29188	7.61634e-05	118167	0.000102961	67987	0.000120006	366647	0.000159808	50060	4.23424e-05	23617
1641	3.4174e-05	29262	3.37308e-05	118586	1.46692e-05	68170	6.2489e-05	368065	3.98145e-05	50233	4.22333e-05	23678
1642	0.000136031	29405	5.04075e-05	119030	0	68477	4.57647e-05	371465	5.94813e-05	50436	0.000379331	23726
1643	0.000100888	29736	7.45045e-05	120798	2.90782e-05	68780	3.20676e-05	374210	0	50705	0	23995
1644	6.66844e-05	29992	0	121862	2.89201e-05	69156	2.38907e-05	376716	1.96175e-05	50975	4.13633e-05	24176
1645	6.66622e-05	30002	2.45775e-05	122063	4.33175e-05	69256	3.71007e-05	377351	0.000137088	51062	0	24198
1646	0.00013193	30319	6.49873e-05	123101	0.000144015	69437	2.37004e-05	379740	5.85572e-05	51232	0.000123355	24320
1647	0.000130877	30563	5.62918e-05	124352	0.000114526	69853	8.86566e-05	383502	0.000135719	51577	0.00012213	24564
1648	6.52252e-05	30663	7.2186e-05	124678	1.42978e-05	69941	4.68245e-05	384414	3.87102e-05	51666	4.05663e-05	24651
1649	9.68367e-05	30980	6.36036e-05	125779	0.000128123	70245	2.32454e-05	387173	3.85371e-05	51898	0	24818
1650	6.44247e-05	31044	0.000110969	126161	5.68319e-05	70383	7.98831e-05	388067	0.000115345	52018	0	24855
1651	0.000354073	31067	8.6984e-05	126460	0.000169972	70600	2.05793e-05	388740	1.91729e-05	52157	0.000120511	24894
1652	3.20955e-05	31157	4.72471e-05	126992	5.64143e-05	70904	3.33513e-05	389790	7.63446e-05	52394	0.00016034	24947
1653	3.1957e-05	31292	7.04782e-05	127699	0.000168708	71129	0.00232237	391411	3.803e-05	52590	0.000358637	25095
1654	3.14842e-05	31762	0.000115705	129640	2.78711e-05	71759	4.04393e-05	395655	7.53864e-05	53060	0.000117656	25498
1655	0.000402103	32330	3.80003e-05	131578	4.09411e-05	73276	2.98035e-05	402637	5.57082e-05	53852	3.86429e-05	25878
1656	0.000674247	32629	0.000301873	132506	0.00021672	73828	6.41225e-05	405474	0.000332171	54189	0.00011526	26028
1657	0.000243992	32788	0.000135056	133278	0.000202312	74143	6.1392e-05	407219	0.00012857	54445	3.82702e-05	26130
1658	0.000212295	32973	0.000149097	134141	0.000120796	74506	0.000205129	409498	0.000146199	54720	0.000228389	26271
1659	0.00081181	33259	8.11126e-05	135614	0.00010662	75033	8.23157e-05	413044	9.06093e-05	55182	3.7733e-05	26502
1660	0.000180169	33302	8.83314e-05	135852	3.99318e-05	75128	3.38297e-05	413837	7.23563e-05	55282	0	26534
1661	2.99159e-05	33427	5.13035e-05	136443	5.30729e-05	75368	4.09387e-05	415255	9.01307e-05	55475	7.50469e-05	26650
1662	2.98107e-05	33545	5.83541e-05	137094	6.61673e-05	75566	6.23352e-05	417100	8.98327e-05	55659	0.000112326	26708
1663	0.000325069	33839	9.36107e-05	138873	5.2468e-05	76237	0.000111536	421387	3.56062e-05	56170	0	27148
1664	2.93272e-05	34098	7.15129e-06	139835	6.53364e-05	76527	2.59664e-05	423625	1.77223e-05	56426	0.000109894	27299
1665	0	34141	7.13735e-06	140108	7.83004e-05	76628	5.18378e-05	424401	3.53801e-05	56529	3.66032e-05	27320
1666	0.000116867	34227	3.56285e-05	140337	7.82105e-05	76716	3.99903e-05	425103	3.5317e-05	56630	0	27355
1667	5.83243e-05	34291	2.84313e-05	140690	3.906e-05	76805	4.22497e-05	426039	0.000105751	56737	3.64937e-05	27402
1668	0.000755046	34435	0.000304427	141249	0.000442069	76911	3.97556e-05	427613	0.000352001	56818	0.000181831	27498
1669	8.68533e-05	34541	9.16661e-05	141819	9.0602e-05	77261	8.39711e-05	428719	7.01311e-05	57036	0.00010883	27566
1670	0	34730	6.30226e-05	142806	7.73276e-05	77592	6.50003e-05	430767	0.000104688	57313	0.00018007	27767
1671	0.000197011	35531	0.000109546	146058	0.000140211	78453	7.07301e-05	438286	5.03914e-05	59534	0	28371
1672	0.000109833	36419	2.32097e-05	172342	3.74738e-05	80056	6.0802e-06	986810	6.6246e-05	60381	0.00010022	29934
1673	0	62458	4.03775e-05	173364	1.03962e-05	96189	2.82768e-05	990210	4.87021e-05	61599	6.39202e-05	31289
1674	3.18888e-05	62718	3.44645e-05	174092	2.07462e-05	96403	1.30982e-05	992500	3.23834e-05	61760	3.19e-05	31348
1675	0	62841	1.71766e-05	174656	3.10733e-05	96546	1.61009e-05	993735	6.46016e-05	61918	0	31427
1676	0.000111019	63052	3.99065e-05	175410	9.30338e-05	96739	0.00012554	995702	9.66884e-05	62055	9.5229e-05	31503
1677	0.000569539	63209	0.000290017	175852	0.000226433	97159	0.00012009	999249	0.000303917	62517	0.000221519	31600
1678	0.000298893	63568	9.56593e-05	177714	0.000112569	97718	0.000104656	1003283	4.75835e-05	63047	0	31957
1679	0.000219974	63644	3.93099e-05	178072	5.11101e-05	97828	0.000103583	1004027	6.33412e-05	63150	6.2502e-05	31999
1680	0.000281316	63985	6.13815e-05	179207	7.13943e-05	98047	0.000119222	1006529	4.73889e-05	63306	6.22142e-05	32147
1681	4.67873e-05	64120	1.66954e-05	179690	2.03633e-05	98216	6.45006e-05	1007743	3.15144e-05	63463	0.000341403	32220
1682	0.000198592	65461	0.000113995	184218	7.07364e-05	98959	9.35035e-05	1016005	0.000124328	64346	0.000120798	33113
1684	0.00052318	68810	8.16793e-05	195888	0.00021711	101331	0.000778351	1040662	2.98797e-05	66935	0.000405644	34513
1685	0.000115825	69070	9.63635e-05	197170	6.87434e-05	101828	7.183e-05	1044132	8.91332e-05	67315	5.76352e-05	34701
1686	0.000158415	69438	0.000166064	198719	7.81754e-05	102334	9.64478e-05	1047199	0.000147473	67809	0.000172053	34873
1687	8.54007e-05	70257	8.42677e-05	201738	5.8368e-05	102796	6.45211e-05	1053918	5.85232e-05	68349	0.000142276	35143
1688	0.000127102	70809	9.32918e-05	203662	0.000241971	103318	0.000108738	1057591	0.000131037	68683	5.65803e-05	35348
1689	5.63952e-05	70928	3.91794e-05	204189	7.73126e-05	103476	4.53399e-05	1058670	0	68818	0	35386
1690	2.80911e-05	71197	1.94808e-05	205330	4.82058e-05	103722	3.48742e-05	1060956	7.24207e-05	69041	2.81349e-05	35543
1691	0.000294266	71364	9.21748e-05	206130	0.000182854	103908	9.22157e-05	1062726	0.000144448	69229	5.61372e-05	35627
1692	0.000667334	71928	0.000115343	208075	8.61582e-05	104459	0.0010227	1067763	0.000129171	69675	0	35800
1693	0.000110874	72154	0.000105434	208662	5.73581e-05	104606	3.64668e-05	1069465	5.72861e-05	69825	8.3626e-05	35874
1694	0.000427828	72459	0.000494727	210217	0.000552449	104987	4.19472e-05	1072776	0.000370545	70167	0.000249238	36110
1695	0.000220301	72628	7.10702e-05	211059	9.50435e-05	105215	4.28106e-05	1074501	5.68238e-05	70393	5.52044e-05	36229
1696	0.000123638	72793	3.77674e-05	211823	5.68575e-05	105527	3.16342e-05	1074787	1.41755e-05	70544	0.000137476	36370
1697	0.000274175	72946	7.52049e-05	212752	7.56709e-05	105721	3.53524e-05	1074893	0.00539777	70770	0.00125934	36527
1698	4.08992e-05	73351	6.52824e-05	214453	3.77237e-05	106034	4.36013e-05	1077950	1.40598e-05	71125	2.71584e-05	36821
1699	4.0619e-05	73857	5.54729e-05	216322	9.38623e-06	106539	4.90046e-05	1081532	2.79716e-05	71501	0	36939
1700	0.000243655	73875	0.000327591	216734	0.000103135	106656	0.00155282	1078040	0.000223392	71623	0.000216251	36994
1701	5.40628e-05	73988	6.43835e-05	217447	3.74511e-05	106806	3.25757e-05	1074422	6.96146e-05	71824	0	37101
1703	0.000107032	74744	4.05689e-05	221845	3.72287e-05	107444	4.56313e-05	1073824	4.13087e-05	72624	0.000132633	37698
1704	0.000106125	75383	2.21957e-05	225269	3.69905e-05	108136	2.97643e-05	1075112	2.71014e-05	73797	0.000208752	38323
1705	0.000132359	75552	0.000202759	226870	5.53454e-05	108410	3.54107e-05	1073123	2.6984e-05	74118	7.80721e-05	38426
1706	5.29731e-05	75510	0.000101156	227372	0.000110626	108474	9.16183e-05	1069655	0.000121135	74297	2.59693e-05	38507
1707	0.000370008	75674	6.56205e-05	228587	7.36411e-05	108635	6.39293e-05	1063675	4.02495e-05	74535	2.58933e-05	38620
1708	0.000131964	75778	0.000113172	229739	0.000174435	108923	7.10077e-05	1056223	9.33769e-05	74965	0.000128637	38869
1709	6.62041e-05	75524	0.000242941	230509	1.83709e-05	108868	6.06082e-05	1039463	7.9801e-05	75187	5.12453e-05	39028
1710	5.28709e-05	75656	9.9259e-05	231717	7.34457e-05	108924	8.12444e-05	1033917	3.97678e-05	75438	2.54712e-05	39260
1711	0.000221493	76752	7.24283e-05	234715	0.00103153	109546	0.0122109	1036289	0	76050	0.00212218	39582
1712	5.11208e-05	78246	2.09568e-05	238586	1.81082e-05	110447	3.64275e-05	1043169	6.50567e-05	76856	4.99663e-05	40027
1713	0.000304874	78721	0.000191263	240507	8.12604e-05	110755	0.000147542	1043773	5.18094e-05	77206	4.96709e-05	40265
1715	0.000440886	86190	8.29159e-05	265329	0.000287492	118264	0.00149796	1088811	0.000777242	83629	0.000701787	42748
1716	0.000185136	86423	7.49842e-05	266723	5.06445e-05	118473	7.64518e-05	1085652	0.000119026	84015	9.30492e-05	42988
1717	6.90862e-05	86848	4.83273e-05	268999	9.25864e-05	118808	5.98827e-05	1085455	3.55004e-05	84506	0.000115666	43228
1718	9.18284e-05	87119	1.47817e-05	270605	2.5194e-05	119076	3.04069e-05	1085281	4.71604e-05	84817	0.000115441	43312
1719	0.000528262	87078	0.00038263	271803	0.00029371	119165	6.73231e-05	1084323	0.000482342	85002	0.000207646	43343
1720	0.00018368	87108	4.01201e-05	274177	3.34941e-05	119424	6.98903e-05	1087419	9.35749e-05	85493	0.000114869	43528
1721	0.000114725	87165	6.5522e-05	274717	2.51078e-05	119485	3.58938e-05	1086538	7.00697e-05	85629	4.5901e-05	43572
1722	0.00030897	87387	0.000180947	276324	0.000191708	119974	5.80283e-05	1085678	0.000267221	86071	0.000114492	43671
1724	0.000456918	87543	0.000122358	277873	0.000149742	120207	9.51391e-05	1082625	0.000161975	86433	0.000273554	43867
1726	0.000125432	87697	7.1287e-05	280556	4.98372e-05	120392	3.23039e-05	1083462	0.000126584	86899	0	44189
1727	0.000365072	87654	0.000342305	280452	0.000249273	120350	2.86685e-05	1081325	0.000299243	86886	0.000135817	44177
1728	0.000102748	87593	7.8475e-05	280344	0.000448926	120287	4.07727e-05	1079153	0.000103602	86871	4.52786e-05	44171
1729	5.71337e-05	87514	4.63848e-05	280264	4.99068e-05	120224	5.66753e-05	1076307	5.75632e-05	86861	6.79286e-05	44164
1730	0.000125783	87452	0.000149922	280145	4.99451e-05	120132	4.56141e-05	1074230	5.75831e-05	86831	0.000135873	44159
1731	0.000583671	87378	0.000610738	279989	0.000483136	120049	6.99617e-05	1072015	0.000587591	86795	0.000249151	44150
1732	0.000160284	87345	0.00015006	279888	0.000208352	119989	6.6302e-05	1070858	0.000161316	86786	9.06146e-05	44143
1733	0.000115793	86361	0.000111231	278700	0.000142125	119613	7.62114e-05	1036590	0.000196212	86641	0.000136116	44080
1734	0.000129908	84675	9.02879e-05	276892	3.37447e-05	118537	9.90031e-05	1020170	3.46857e-05	86491	4.5406e-05	44047
1735	0.000260041	84602	8.67541e-05	276644	7.59833e-05	118447	0.000105066	1018412	8.09688e-05	86453	0.000613288	44025
1736	0.000118335	84506	8.67977e-05	276505	0.000109851	118342	7.07981e-05	1016976	0	86437	4.54411e-05	44013
1738	9.47777e-05	84408	5.42959e-05	276264	0.000152253	118224	4.94008e-05	1012129	0.000138876	86408	6.81849e-05	43998
1739	0.000118492	84394	0.00013395	276223	0.000126899	118204	0.000115682	1011389	0.000173611	86400	2.27335e-05	43988
1740	0.000154136	84341	0.000286146	276083	0.000380914	118137	0.000211795	1010412	0.000231519	86386	0.000341118	43973
1741	0.00014234	84305	0.000192075	275934	0.000118581	118063	9.80938e-05	1009238	0.000150534	86359	0.000341281	43952
1742	9.49769e-05	84231	7.98687e-05	275452	0.000974816	117971	5.46171e-05	1007011	9.26687e-05	86329	9.10664e-05	43924
1743	0.000154528	84127	9.08292e-05	275242	0.000127291	117840	0.000102402	1005841	6.95378e-05	86284	9.11162e-05	43900
1744	0.000356824	84075	0.00019631	275075	0.000654345	117675	4.77746e-05	1004718	0.000173929	86242	4.55892e-05	43870
1745	7.14167e-05	84014	0.000360156	274881	0	117479	9.26349e-05	1003941	0.0001508	86207	6.84182e-05	43848
1746	0	83871	2.91579e-05	274368	8.54044e-06	117090	3.39344e-05	1001933	2.3242e-05	86051	2.28399e-05	43783
1747	4.7788e-05	83703	1.8265e-05	273747	1.71574e-05	116568	1.502e-05	998669	0	85795	0	43671
1748	0.0001531	19595	0	263475	0	19642	1.00843e-05	991643	0	83057	0.000601768	21603
2321	0.000162588	36903	0.000139574	100305	0	10106	5.81197e-05	137647	0.000231786	12943	0.000132705	15071
2322	5.41404e-05	36941	9.95709e-06	100431	0	10144	2.16884e-05	138323	0.000154404	12953	0	15087
2323	8.12744e-05	36912	3.98133e-05	100469	9.802e-05	10202	3.59059e-05	139253	0	12938	0.000132521	15092
2324	0.000324403	36991	0.000278455	100555	0	10239	4.96954e-05	140858	7.73096e-05	12935	6.62252e-05	15100
2325	0.000377919	37045	9.92064e-05	100800	0	10425	0.000581951	144342	7.75976e-05	12887	6.61901e-05	15108
2326	0.000100485	39807	1.90814e-05	104814	8.39278e-05	11915	5.18786e-05	173482	0.000152999	13072	6.53424e-05	15304
2327	0.000124292	40228	0.000104689	105073	0.000165741	12067	6.13411e-05	179325	0	13085	6.52742e-05	15320
2328	0.000148064	40523	0.000114037	105229	0	12164	5.43171e-05	184104	0.000152683	13099	6.52273e-05	15331
2329	2.44332e-05	40928	7.57275e-05	105642	0	12359	4.21645e-05	189733	0	13121	6.52358e-05	15329
2330	4.884e-05	40950	1.89311e-05	105646	8.06647e-05	12397	5.23782e-05	190919	0	13103	0	15330
2331	4.88126e-05	40973	3.78684e-05	105629	8.03665e-05	12443	8.81044e-05	192953	7.64351e-05	13083	0.000326413	15318
2332	2.40379e-05	41601	5.6615e-05	105979	0	12619	5.47528e-05	200903	7.64701e-05	13077	0.000130404	15337
2333	7.12149e-05	42126	4.69951e-05	106394	0.00023359	12843	3.8368e-05	208507	0	13109	0.00013037	15341
2334	0.000165098	42399	6.56741e-05	106587	0.000231965	12933	0.00317984	211646	0.000762195	13120	6.51296e-05	15354
2335	0.000164539	42543	3.75062e-05	106649	7.70179e-05	12984	5.60918e-05	213935	7.633e-05	13101	0	15339
2336	7.00329e-05	42837	5.62757e-05	106618	0	13098	2.73174e-05	219640	0	13050	6.52912e-05	15316
2337	0.000230314	43419	7.48811e-05	106836	0.000150376	13300	3.50284e-05	228386	0	13052	0.00019581	15321
2338	0.000204225	44069	9.36496e-05	106781	7.4366e-05	13447	8.50344e-06	235199	0	13025	0.000130813	15289
2339	0.000296458	43851	0.000103253	106534	7.38989e-05	13532	1.68883e-05	236850	7.71605e-05	12960	0.000131156	15249
2340	0.000272889	43974	0.000337233	106751	0.000145804	13717	6.22004e-05	241156	0.000231803	12942	6.5548e-05	15256
2341	0.000113773	43947	8.43755e-05	106666	0	13817	5.76573e-05	242814	0	12885	6.56556e-05	15231
2342	4.55695e-05	43889	0.000112814	106370	0	13914	6.94405e-05	244814	0	12795	6.58155e-05	15194
2343	0.000272535	44031	2.81326e-05	106638	0	14077	1.60812e-05	248737	0.00015647	12782	6.57419e-05	15211
2344	0.000159199	43970	4.69356e-05	106529	0.000282885	14140	2.78494e-05	251352	7.84375e-05	12749	0	15192
2345	2.26989e-05	44055	0.000103214	106575	0.000140875	14197	3.15097e-05	253890	0.000235386	12745	0.000131709	15185
2346	2.26137e-05	44221	6.55351e-05	106813	6.97156e-05	14344	4.26638e-05	257830	0	12731	0.000131726	15183
2347	6.78472e-05	44217	6.57549e-05	106456	0	14399	4.22489e-05	260362	7.8883e-05	12677	0.000131952	15157
2348	8.98856e-05	44501	0.000328407	106575	6.88421e-05	14526	6.41902e-05	264838	7.88333e-05	12685	0.000197928	15157
2349	0.000336511	44575	6.56925e-05	106557	6.85871e-05	14580	7.48741e-06	267115	0	12670	0.000132118	15138
2350	8.91683e-05	44859	6.54983e-05	106873	6.77415e-05	14762	3.28725e-05	273785	0	12683	0	15144
2351	0.000108866	45928	0.000102118	107718	0	15216	2.06269e-05	290882	0	12749	6.58328e-05	15190
2352	0.000108392	46129	7.42501e-05	107744	6.52912e-05	15316	6.78299e-05	294855	7.84006e-05	12755	0	15199
2353	2.15452e-05	46414	2.77912e-05	107948	0	15478	3.98654e-05	301013	7.83392e-05	12765	0.000197226	15211
2354	0.000256257	46828	0.000314245	108196	6.39427e-05	15639	3.23491e-05	309128	0.000234742	12780	0.000131614	15196
2355	6.38719e-05	46969	9.22433e-05	108409	0	15754	2.87116e-05	313462	7.83024e-05	12771	0	15199
2356	0.000106694	46863	7.39044e-05	108248	0	15778	3.8184e-05	314268	0	12703	6.5937e-05	15166
2357	0	46843	5.57181e-05	107685	0	15851	2.20202e-05	317890	0	12609	6.6454e-05	15048
2358	6.37254e-05	47077	5.58134e-05	107501	0	16040	1.53932e-05	324818	7.95292e-05	12574	0	14993
2359	0.000147929	47320	3.71578e-05	107649	0	16179	2.12491e-05	329425	7.95102e-05	12577	6.67334e-05	14985
2360	0.00012638	47476	0.000446424	107521	0	16257	3.60436e-05	332930	7.96305e-05	12558	0.000133681	14961
2361	4.19507e-05	47675	1.85844e-05	107617	0.00012207	16384	2.36109e-05	338827	0	12552	0	14960
2362	0.000146908	47649	1.86218e-05	107401	0	16431	4.9876e-05	340845	0	12507	0.000133976	14928
2363	0	47675	5.59581e-05	107223	0	16529	2.61702e-05	343902	8.0141e-05	12478	0	14904
2364	2.07654e-05	48157	1.86432e-05	107278	5.98193e-05	16717	6.21601e-05	353925	8.00064e-05	12499	6.71727e-05	14887
2365	4.08839e-05	48919	0.000101981	107863	5.87682e-05	17016	4.39915e-05	363707	7.96369e-05	12557	0	14905
2366	0.000184536	48771	5.57424e-05	107638	5.88235e-05	17000	2.20161e-05	363370	7.98913e-05	12517	0.000202075	14846
2367	0.000103199	48450	8.41389e-05	106966	0.000117779	16981	7.44044e-05	362882	0	12396	0.000339605	14723
2368	2.0143e-05	49645	9.28255e-06	107729	0	17674	0	385345	0	12422	0	14763
2369	0.000239669	50069	7.52212e-05	106353	5.62873e-05	17766	2.05138e-05	389981	0.000245058	12242	6.7838e-05	14741
2370	0.0006134	50538	5.62382e-05	106689	0.000223326	17911	0.00401479	397032	0.000325494	12289	6.76636e-05	14779
2371	7.86086e-05	50885	1.87066e-05	106914	0	18055	4.72315e-05	402274	0	12312	0.00020273	14798
2372	0.000136033	51458	5.5639e-05	107838	0	18430	5.33615e-05	412282	0	12351	0.000134807	14836
2373	0.000194522	51408	5.5773e-05	107579	0.000108231	18479	6.98287e-05	415302	0	12302	6.75721e-05	14799
2374	0.000368167	51607	0.000121061	107384	0.000107141	18667	5.20584e-05	422602	8.18063e-05	12224	0	14777
2375	3.85104e-05	51934	3.72759e-05	107308	5.30504e-05	18850	4.41787e-05	430072	0	12189	0	14764
2376	3.8312e-05	52203	9.31663e-06	107335	0	19009	3.89698e-05	436235	0	12175	0	14742
2378	0.000152581	52431	5.62308e-05	106703	0.000104188	19196	3.3713e-05	444932	0.000166459	12015	0.000136221	14682
2379	9.47059e-05	52795	3.75104e-05	106637	0	19405	2.42614e-05	453396	8.35631e-05	11967	0	14684
2380	7.54205e-05	53036	7.5068e-05	106570	0	19489	3.05345e-05	458498	8.3682e-05	11950	0.000136333	14670
2381	7.4992e-05	53339	7.51145e-05	106504	0	19578	3.2211e-05	465680	0.00125555	11947	0	14672
2382	1.85811e-05	53818	3.75157e-05	106622	0	19806	7.1408e-05	476137	0	11983	0.000272146	14698
2383	3.68209e-05	54317	6.55106e-05	106853	0	19954	3.9125e-05	485623	0.000166459	12015	0	14725
2384	0.000514016	54473	0.000421404	106786	0.0002498	20016	3.47298e-05	489493	0.000250083	11996	0.000271961	14708
2385	7.3022e-05	54778	0.000102941	106857	4.95123e-05	20197	3.822e-05	497122	8.32224e-05	12016	0.000271721	14721
2386	0.000109188	54951	5.64154e-05	106354	4.93316e-05	20271	4.58222e-05	501940	0.000167336	11952	6.80643e-05	14692
2388	3.59337e-05	55658	0.000159476	106599	4.86027e-05	20575	3.6734e-05	517232	0	12014	0.000135943	14712
2389	0.000267566	56061	0.000272025	106608	0	20710	4.57279e-05	524844	0.000166597	12005	0.000136054	14700
2390	0.000159236	56520	6.54469e-05	106957	0	20958	3.36257e-05	535305	0	12048	0	14757
2391	7.06252e-05	56637	6.54462e-05	106958	0.000142667	21028	4.08128e-05	539046	0	12039	0.00020328	14758
2392	3.46272e-05	57758	1.86e-05	107527	4.67464e-05	21392	4.10549e-05	560225	0	12128	0.000134816	14835
2393	0	58401	7.41592e-05	107876	0	21623	2.80326e-05	570765	0	12157	0.000134716	14846
2394	0.00011948	58587	7.41448e-05	107897	4.61021e-05	21691	2.43673e-05	574541	8.21828e-05	12168	0	14837
2395	0.000204464	58690	0.000111375	107744	0.000321883	21747	0.000145582	576994	8.23859e-05	12138	6.74445e-05	14827
2396	8.45966e-05	59104	5.56638e-05	107790	4.55083e-05	21974	3.56569e-05	588946	8.2447e-05	12129	6.71953e-05	14882
2397	1.68768e-05	59253	6.49188e-05	107827	0	22057	4.38087e-05	593490	0	12132	6.70961e-05	14904
2398	0.000234647	59664	3.70254e-05	108034	4.4958e-05	22243	3.4898e-05	601753	8.2291e-05	12152	6.70376e-05	14917
2400	0.000251509	59640	2.85976e-05	104904	0	22482	1.9495e-05	615543	0	11537	6.89085e-05	14512
2401	0.000250497	59881	0.000174705	103031	0.000132333	22670	2.54262e-05	629273	0.00338078	11240	0.000138937	14395
2402	0.000664077	60234	0.000699926	102868	0.000175262	22823	8.28529e-05	639688	8.92777e-05	11201	0.00055544	14403
2403	0.000193971	61865	0.000116446	103052	0	23333	4.44471e-05	674959	8.90313e-05	11232	6.94686e-05	14395
2404	0.00011096	63086	2.89676e-05	103564	4.22066e-05	23693	0.000166763	701595	8.8129e-05	11347	0.000138102	14482
2405	0.000138775	64853	2.87189e-05	104461	4.11641e-05	24293	6.66603e-05	735070	8.71308e-05	11477	0.000206129	14554
2406	7.5257e-05	66439	2.86279e-05	104793	4.0321e-05	24801	3.50095e-05	771219	0	11533	0.000137306	14566
2407	0.000118513	67503	7.60326e-05	105218	3.97283e-05	25171	3.1369e-05	796966	8.60733e-05	11618	0	14600
2408	0.000739656	67599	0.000847385	105029	0.000198436	25197	2.6331e-05	797538	0.000431816	11579	6.85636e-05	14585
2409	0.000132143	68108	8.57944e-05	104902	3.9319e-05	25433	6.59324e-05	803854	0	11574	0.000136827	14617
2410	4.38014e-05	68491	4.83199e-05	103477	0	25471	4.4483e-05	809298	0	11387	6.87994e-05	14535
2411	0.000101209	69164	7.74908e-05	103238	0	25581	4.65594e-05	816162	0	11365	0	14532
2412	0.000114261	70015	7.74743e-05	103260	0.000116777	25690	2.68047e-05	820752	8.79121e-05	11375	0.000137466	14549
2413	0.000242476	70110	0.00068161	102698	7.78271e-05	25698	0.00171019	821547	0.00026591	11282	0.000344021	14534
2414	8.49834e-05	70602	6.82009e-05	102638	7.76578e-05	25754	2.29659e-05	827313	8.84408e-05	11307	6.87144e-05	14553
2415	4.24418e-05	70685	7.80366e-05	102516	7.76337e-05	25762	2.41792e-05	827156	0	11290	6.87805e-05	14539
2416	8.4862e-05	70703	4.89256e-05	102196	0	25742	4.47632e-05	826571	0	11231	0.000206839	14504
2417	0.000339573	70677	0.00034979	100060	7.78786e-05	25681	0.000339146	825604	0.000182382	10966	0.000278571	14359
2418	5.65084e-05	70786	3.01063e-05	99647	3.89454e-05	25677	4.8469e-05	825270	0	10909	0	14325
2419	2.82841e-05	70711	3.0307e-05	98987	3.89879e-05	25649	3.51541e-05	824940	0	10827	7.02099e-05	14243
2420	8.48848e-05	70684	0.000101098	98914	0	25640	3.03131e-05	824725	0	10801	0.000210867	14227
2421	0.000481832	70564	0.000264645	98245	0.00023421	25618	3.7611e-05	824227	0.0002823	10627	0.000141243	14160
2422	0.000113461	70509	0.000102826	97252	0.000195358	25594	4.00584e-05	823798	9.57304e-05	10446	7.11845e-05	14048
2423	0.000156	70513	0.000154267	97234	7.81555e-05	25590	0.000118974	823708	9.57854e-05	10440	0.000142349	14050
2424	0.000170198	70506	8.23664e-05	97127	3.90869e-05	25584	6.79973e-05	823562	0.000192012	10416	0.000142552	14030
2425	8.50943e-05	70510	6.17176e-05	97217	7.82075e-05	25573	6.07183e-05	823475	0	10458	0	14045
2426	0.00011302	70784	0.00025236	106990	0.00031021	25789	0.000197264	826304	0.000166681	11999	0.000133529	14978
2427	0.000367009	70843	0.000227761	109764	0.000464486	25835	0.000226261	826480	8.25628e-05	12112	0.00033012	15146
2428	8.45535e-05	70961	0.000140742	113683	0	25891	5.80703e-05	826584	0	12283	0.000194313	15439
2429	0.000126721	71022	8.7757e-05	113951	0	25889	6.89693e-05	826455	8.09782e-05	12349	6.44538e-05	15515
2430	0.000112641	71022	6.13664e-05	114069	3.8625e-05	25890	4.72125e-05	826052	0.000242954	12348	0.000128816	15526
2431	5.62121e-05	71159	4.39665e-05	113723	0	25878	3.99702e-05	825615	0	12305	0.000193449	15508
2433	9.84653e-05	71091	5.27951e-05	113647	7.73515e-05	25856	3.03227e-05	824466	0	12194	0	15506
2434	4.22125e-05	71069	1.74836e-05	114393	0	25844	1.33568e-05	823548	8.13537e-05	12292	6.42963e-05	15553
2435	8.45571e-05	70958	2.62447e-05	114309	0	25791	1.21708e-06	821636	0	12278	6.41231e-05	15595
2436	0	70768	6.1403e-05	114001	0	25714	0	818565	0	12254	0.000192728	15566
4634	5.94248e-05	33656	6.01359e-05	133032	0	209345	6.96646e-05	28709	0	86481	1.76655e-05	226430
4635	0	33658	0	133006	0	209327	0	28709	0	86443	8.83345e-06	226412
4636	0	33680	0	133068	0	209312	0	28701	2.31412e-05	86426	0	226385
4637	0	33669	7.51789e-06	133016	4.7779e-06	209297	0	28699	1.15734e-05	86405	1.76706e-05	226365
4638	0.000118705	33697	0.000202794	133140	0	209324	0	28697	8.10185e-05	86400	5.30106e-05	226370
4639	2.96798e-05	33693	5.25806e-05	133129	1.91107e-05	209307	6.96888e-05	28699	4.63054e-05	86383	8.83673e-05	226328
4640	0.000562014	33807	0.000591397	133582	0.000280376	210432	0.000451013	28824	0.000678512	86955	0.000641854	227466
4641	0	33796	5.24011e-05	133585	4.7485e-05	210593	3.46584e-05	28853	8.04551e-05	87005	0.000105464	227565
4642	0.000147824	33824	0.000239259	133746	2.37258e-05	210741	3.46153e-05	28889	0.000149327	87057	0.000101062	227584
4643	8.85923e-05	33863	8.96452e-05	133861	8.53198e-05	210971	6.91324e-05	28930	0.000160584	87182	0.000184388	227781
4645	0.000176809	33935	9.69795e-05	134049	8.03942e-05	211458	0.000793268	28994	0.000125855	87402	0.000157802	228134
4646	0.00017659	33977	0.000171408	134183	6.61344e-05	211690	0.000206725	29024	0.000217054	87536	0.000205845	228327
4647	0.000205779	34017	0.000141457	134316	0.000108537	211910	0.00010327	29050	0.000159631	87702	0.000109389	228542
4648	5.88028e-05	34012	1.48943e-05	134280	1.88665e-05	212016	0	29068	2.28009e-05	87716	2.18753e-05	228568
4649	0.000205092	34131	0.000237814	134559	4.09428e-05	219819	6.75653e-05	29601	6.6989e-05	89567	0.000139255	229794
4650	0.00026332	34179	0.000311746	134725	9.54125e-05	220097	0.000236167	29640	0.000479029	89765	0.000369475	230056
4651	2.91783e-05	34272	2.22133e-05	135054	3.61718e-05	221167	0	29740	0.000121704	90383	5.6319e-05	230828
4652	2.9146e-05	34310	5.17713e-05	135210	0.000735922	221491	0.000604757	29764	0	90523	4.32872e-05	231015
4653	5.804e-05	34459	6.64079e-05	135526	2.66915e-05	224791	0.00020024	29964	4.38702e-05	91178	6.89492e-05	232055
4654	0.00026065	34529	0.00017678	135762	9.771e-05	225156	0.000133307	30006	0.000185983	91406	0.000180732	232388
4655	0.000173717	34539	0.000279838	135793	0.000821062	225318	0.00063289	30021	8.74575e-05	91473	5.16233e-05	232453
4656	8.35027e-05	35927	5.63388e-05	141998	1.07369e-05	279410	2.90968e-05	34368	9.26278e-06	107959	0.000243067	259188
4657	5.55787e-05	35985	2.11019e-05	142167	1.78612e-05	279936	5.8099e-05	34424	0	108148	3.08345e-05	259450
4659	0.000222019	36033	0.000252875	142363	8.56009e-05	280371	8.70221e-05	34474	0.000156909	108343	0.000103963	259709
4660	0.000305039	36061	0.000301737	142508	0.000620009	280641	0.000956023	34518	7.37552e-05	108467	0.000126996	259850
4661	5.54416e-05	36074	8.41904e-05	142534	3.56047e-05	280862	8.68558e-05	34540	0.000101361	108523	9.234e-05	259909
4662	0.000444543	35992	0.000358216	142372	7.47685e-05	280867	0.00121655	34524	0.000332254	108351	0.000377561	259561
4663	5.56483e-05	35940	8.44553e-05	142087	3.56241e-05	280709	0.000174069	34469	2.76883e-05	108349	7.70493e-05	259574
4664	5.5656e-05	35935	7.03675e-05	142111	1.06862e-05	280735	5.80097e-05	34477	9.22935e-06	108350	4.23709e-05	259612
4665	0	35927	0.000140739	142107	8.54457e-05	280880	0.000260953	34489	9.2285e-05	108360	7.31594e-05	259707
4666	8.31901e-05	36062	3.50619e-05	142605	7.10081e-06	281658	5.79123e-05	34535	9.19202e-06	108790	3.07457e-05	260199
4667	0.000249702	36043	0.000168433	142490	2.84022e-05	281668	2.89645e-05	34525	0.000817812	108827	0.000814529	260273
4668	0.000193146	36242	0.000202684	143080	2.08985e-05	287102	5.74515e-05	34812	0.000543095	110478	0.000660194	262044
4669	2.76495e-05	36167	2.80519e-05	142593	1.39413e-05	286918	0	34780	9.05403e-06	110448	2.67133e-05	262042
4670	0.000166159	36110	0.000210682	142395	3.13696e-05	286902	0	34761	4.52661e-05	110458	5.72255e-05	262121
4671	0.000166246	36091	0.00011942	142355	1.74272e-05	286907	0.000115108	34750	0.000108644	110452	0.000206011	262122
4672	0.000110727	36125	3.50666e-05	142586	0.000125348	287201	8.62937e-05	34765	2.71137e-05	110645	4.5731e-05	262404
4673	0.000138324	36147	8.40207e-05	142822	9.0464e-05	287407	0.000114966	34793	8.11996e-05	110838	9.51482e-05	262748
4674	0.00039241	35677	0.000392717	140050	0.000241366	285873	0.000697472	34410	0.000289839	110406	0.000156296	262322
4675	0.000617717	35615	0.000508166	139718	4.90014e-05	285706	2.90731e-05	34396	0.000516623	110332	0.000598766	262206
4676	0.000196718	35584	0.000379792	139550	0.00020303	285672	0.000232693	34380	0.00140509	110313	0.00154904	262098
4677	0.000224991	35557	0.000214964	139558	5.94844e-05	285789	5.81125e-05	34416	3.6245e-05	110360	6.86651e-05	262142
4678	0.000337477	35558	0.000566166	139535	2.44769e-05	285984	8.71308e-05	34431	0.000443704	110434	0.000282204	262222
4679	5.62129e-05	35579	6.44796e-05	139579	3.14496e-05	286172	0.000319285	34452	3.61863e-05	110539	4.57361e-05	262375
4680	8.43384e-05	35571	4.29744e-05	139618	4.19229e-05	286240	2.9025e-05	34453	4.51826e-05	110662	4.18958e-05	262556
4681	0.000788599	35506	0.000459882	139166	0.000174893	285889	8.7222e-05	34395	0.000434201	110548	0.000464914	262414
4682	0.000395	35443	0.000208868	138844	0.00025906	285648	0.000145493	34366	7.24362e-05	110442	6.10023e-05	262285
4683	0.000227176	35215	0.000261176	137838	0.000515824	284981	0.00069979	34296	0.000417863	110084	0.000416366	261789
4684	2.83905e-05	35223	0.000101546	137869	4.2127e-05	284853	0	34273	5.45197e-05	110052	4.5861e-05	261660
4685	0.000113643	35198	7.97148e-05	137992	3.16682e-05	284197	2.92321e-05	34209	4.5474e-05	109953	0.000233126	261661
4686	5.6933e-05	35129	0.00010161	137782	6.72493e-05	282531	5.86631e-05	34093	5.4769e-05	109551	1.91381e-05	261259
4687	0.000256967	35024	0.000203894	137326	0.000901321	280699	0.000677487	33949	0.000486301	108986	0.000471647	260788
4688	5.7205e-05	34962	1.45946e-05	137037	0.000318602	279345	0.000413455	33861	0.000110385	108710	6.52636e-05	260482
4689	0.00014637	34160	6.77012e-05	132937	4.34931e-05	275906	2.98855e-05	33461	6.52425e-05	107292	9.29624e-05	258169
4690	2.92766e-05	34157	5.26419e-05	132974	4.36048e-05	275199	2.98972e-05	33448	4.66527e-05	107175	5.03228e-05	258332
4691	2.92107e-05	34234	6.72575e-05	133814	1.08794e-05	275750	0	33530	1.86026e-05	107512	4.62141e-05	259661
4692	0.000263173	34198	0.000276791	133675	0.00058907	275010	0.000656932	33489	0.00027928	107419	0.000335198	259548
4693	0.000204642	34206	0.000157016	133744	4.00054e-05	274963	0.000537506	33488	0.000130347	107406	0.000146463	259451
4694	5.84146e-05	34238	0.00010462	133817	5.82057e-05	274887	8.95389e-05	33505	0.000549057	107457	0.000454717	259502
4695	8.75708e-05	34258	8.95696e-05	133974	6.18087e-05	275042	8.94588e-05	33535	0.000669693	107512	0.000801106	259641
4696	5.82802e-05	34317	2.23462e-05	134251	3.59644e-05	278053	0	33876	0.000129201	108358	0.000206741	261196
4697	2.91248e-05	34335	2.97659e-05	134382	3.59636e-06	278059	2.95098e-05	33887	1.84509e-05	108396	3.06035e-05	261408
4698	0.000757465	34325	0.000945144	134371	3.60035e-05	277751	0	33869	0.000738716	108296	0.00069668	261239
4699	0.00023325	34298	0.000238131	134380	0.000741477	277824	0.000501431	33903	6.45977e-05	108363	0.000329062	261349
4700	0.000204052	34305	0.000208214	134477	3.23639e-05	278088	0	33936	7.38341e-05	108351	3.05978e-05	261457
4701	2.91886e-05	34260	1.48791e-05	134417	0.000190974	277525	0.000118064	33880	7.39501e-05	108181	2.29559e-05	261371
4702	2.92381e-05	34202	8.92638e-05	134433	6.51171e-05	276425	8.88099e-05	33780	8.34144e-05	107895	0.000118646	261282
4703	0.000762285	34108	0.000417755	134050	0.000979906	274516	0.000832441	33636	0.00117351	107370	0.00133465	260742
4704	0.000146636	34098	0.000186516	134037	6.20332e-05	274047	0	33636	7.45212e-05	107352	7.29014e-05	260626
4705	0.000146589	34109	5.96321e-05	134156	6.56721e-05	274089	2.96868e-05	33685	0.000232801	107388	0.000218681	260654
4706	0.000263644	34137	0.000215658	134472	0.000331837	274231	0.00035603	33705	0.000130292	107451	0.000126566	260734
4707	5.85823e-05	34140	0.000118956	134504	3.28355e-05	274094	8.90076e-05	33705	4.65471e-05	107418	8.05653e-05	260658
4708	0.000761815	34129	0.000691753	134441	7.30596e-05	273749	0.000326526	33688	0.000932053	107290	0.000764006	260469
4709	0	34120	6.69404e-05	134448	4.7549e-05	273402	0	33683	1.86546e-05	107212	3.45597e-05	260419
4710	0.000175485	34191	0.000237229	134891	0.000610389	273596	0.000563481	33719	6.5217e-05	107334	4.98887e-05	260580
4711	0.000146101	34223	0.000185178	135005	5.484e-05	273523	0.000118613	33723	0.000195682	107317	0.000180404	260527
4712	8.76962e-05	34209	7.39973e-05	135140	6.218e-05	273400	2.96481e-05	33729	2.7983e-05	107208	9.21284e-05	260506
4713	0.000116696	34277	0.00014049	135241	6.94775e-05	273470	5.92101e-05	33778	0.000102548	107267	8.05366e-05	260751
4714	0.000233638	34241	0.000155482	135064	6.95604e-05	273144	0.000118501	33755	4.67473e-05	106958	6.90907e-05	260527
4715	0.000175876	34115	0.000200715	134519	6.62386e-05	271745	2.97186e-05	33649	6.57487e-05	106466	6.53512e-05	260133
4716	0	34100	7.43577e-05	134485	6.64035e-05	271070	5.95061e-05	33610	3.76201e-05	106326	5.76559e-05	260164
4717	0.000176222	34048	0.000126667	134210	3.32856e-05	270387	0	33555	1.88633e-05	106026	3.46375e-05	259834
4718	0.000117689	33988	5.97523e-05	133886	2.9709e-05	269279	5.97247e-05	33487	3.78412e-05	105705	5.39524e-05	259488
4719	5.89536e-05	33925	6.74167e-05	133498	3.72895e-05	268172	2.99186e-05	33424	5.69492e-05	105357	8.49093e-05	259100
4720	8.86184e-05	33853	5.25948e-05	133093	0.000603224	266899	0.000540395	33309	0.000390446	105008	0.000348037	258593
4721	8.87994e-05	33784	7.53432e-05	132726	4.13847e-05	265799	0	33210	1.90995e-05	104715	4.26295e-05	258037
4722	5.9247e-05	33757	3.01705e-05	132580	2.25753e-05	265777	0.000511663	33225	7.64139e-05	104693	0.000116286	257985
4723	0.000118375	33791	3.76778e-05	132704	2.63193e-05	265965	0	33248	1.90863e-05	104787	3.48614e-05	258165
4724	2.96428e-05	33735	6.78472e-05	132651	1.50911e-05	265057	0.000633867	33130	0.000153362	104328	0.000221169	257722
4725	5.95539e-05	33583	1.51805e-05	131748	4.59471e-05	261170	3.06185e-05	32660	0.000378196	103121	0.000480201	256143
4726	5.99718e-05	33349	0.000114891	130558	4.65546e-05	257762	0.000123518	32384	5.87147e-05	102189	0.000105799	255202
4727	2.99742e-05	33362	5.36255e-05	130535	3.111e-05	257152	6.18601e-05	32331	5.87642e-05	102103	3.13455e-05	255220
4728	0.00011989	33364	2.29887e-05	130499	3.50159e-05	257026	3.0931e-05	32330	9.79039e-06	102141	8.22803e-05	255225
4729	5.99449e-05	33364	3.83247e-05	130464	0.000622917	256856	0.000402116	32329	6.85139e-05	102169	3.52573e-05	255266
4730	5.99431e-05	33365	7.66777e-05	130416	7.01183e-05	256709	9.28361e-05	32315	3.91608e-05	102143	3.91932e-05	255146
4731	0.000179818	33367	0.000268364	130420	3.89809e-05	256536	0.000216564	32323	0.000166393	102168	9.01685e-05	255078
4732	0.000239959	33339	0.000130512	130256	0.00127387	255913	0.000929253	32284	1.96019e-05	102031	4.7098e-05	254788
4733	0.000359831	33349	0.000191818	130332	3.91197e-05	255626	3.09809e-05	32278	4.90211e-05	101997	0.000129592	254646
4734	0.000119865	33371	3.83356e-05	130427	1.95677e-05	255523	0	32280	9.80104e-06	102030	2.35618e-05	254650
4735	0.000119854	33374	0.000160798	130599	0.00125613	255546	0.00117727	32278	0.000470482	102023	0.000420191	254646
4736	5.99916e-05	33338	9.9691e-05	130403	1.56981e-05	254808	6.21601e-05	32175	4.91415e-05	101747	3.54101e-05	254165
4737	0.000210514	33252	0.000146102	130046	5.92136e-05	253320	3.12198e-05	32031	0.000197435	101299	0.000197347	253361
4738	0.000301814	33133	0.000223633	129677	7.54109e-05	251953	9.40852e-05	31886	0.000486217	100778	0.00063794	252375
4739	0.000241838	33080	0.00029357	129441	0.000441965	251151	0.000911921	31801	5.97229e-05	100464	8.73779e-05	251780
4740	0.000543363	33127	0.000439794	129606	1.19693e-05	250642	0.000220396	31761	0.000348894	100317	0.000302044	251619
4741	6.04175e-05	33103	6.95099e-05	129478	4.00692e-05	249568	0	31731	3.99772e-05	100057	2.78789e-05	251086
4742	0.000150921	33130	0.000100321	129584	2.40716e-05	249256	0	31714	0.000279896	100037	0.000374609	250928
4743	6.05254e-05	33044	3.08933e-05	129478	4.02615e-06	248376	0	31651	1.00335e-05	99666	2.39697e-05	250316
4744	0.00042592	32870	0.00024042	128941	0.000528913	245787	0.00054042	31457	0.000435091	98830	0.00034935	249034
4745	0.000121944	32802	0.000155346	128745	0.000642129	244499	0.000669323	31375	0.00038614	98410	0.000406789	248286
4746	3.05269e-05	32758	0.00010111	128573	6.99804e-05	242925	6.40718e-05	31215	0.000112128	98102	0.000145252	247845
4747	0.000122126	32753	8.56164e-05	128480	3.41542e-05	234232	0.000294966	30512	6.12514e-05	97957	5.2521e-05	247520
4748	9.19568e-05	32624	0.00016411	127963	0.000678435	232889	0.000592495	30380	0.000440619	97590	0.000397632	246459
4749	0.000278388	32329	0.000197804	126388	2.17741e-05	229631	0	30011	9.29215e-05	96856	6.95083e-05	244575
4750	0.000125439	31888	0.000112541	124399	4.45833e-05	224299	3.40391e-05	29378	3.13647e-05	95649	2.48648e-05	241305
4751	9.53107e-05	31476	5.70935e-05	122606	8.66654e-05	219234	0.000104188	28794	0.000222114	94546	0.000208745	239527
4752	3.21161e-05	31137	4.96003e-05	120967	1.85442e-05	215701	3.5142e-05	28456	0	93755	5.03396e-05	238381
4753	6.43853e-05	31063	1.65772e-05	120648	1.86599e-05	214363	0.000141143	28340	1.06744e-05	93682	2.51873e-05	238215
4754	0.000128928	31025	0.000190898	120483	0.00061896	213261	0.000354673	28195	0.000406178	93555	0.000491824	237890
4755	9.76721e-05	30715	5.88582e-05	118930	0.000688215	209237	0.000397557	27669	6.47242e-05	92701	5.07543e-05	236433
4756	0.00016603	30115	0.000145999	116439	4.89632e-05	204235	0.000959197	27106	7.66644e-05	91307	0.000144955	234556
4757	3.35503e-05	29806	8.68184e-05	115183	4.94768e-05	202115	0	26805	1.10375e-05	90600	2.99828e-05	233467
4758	3.44899e-05	28994	4.49236e-05	111300	8.03649e-05	199092	3.80938e-05	26251	0.000122923	89487	0.000203439	231028
4759	0.000315347	28540	0.000109974	109117	8.74306e-05	194440	7.78574e-05	25688	0.000215885	88010	0.000205605	228594
4760	0	28082	9.28488e-05	107702	4.69922e-05	191521	0	25273	2.31008e-05	86577	3.54109e-05	225919
4761	3.61664e-05	27650	5.66513e-05	105911	0.000875615	187297	0.000523982	24810	8.20941e-05	85268	5.39928e-05	222252
4762	7.28783e-05	27443	1.90331e-05	105080	4.32362e-05	185030	0.000203508	24569	3.54455e-05	84637	4.98717e-05	220566
4763	0.000220175	27251	0.000240371	104006	1.09379e-05	182850	0	24304	0.000142915	83966	0.00010483	219402
4764	0	26997	6.78433e-05	103179	2.76277e-05	180978	4.16458e-05	24012	2.39946e-05	83352	2.29458e-05	217905
4765	0	26142	6.94334e-05	100816	1.69757e-05	176723	4.31053e-05	23199	1.23113e-05	81226	2.81173e-05	213392
4766	0	25181	8.25185e-05	96948	8.9533e-05	167536	4.52776e-05	22086	0.00028105	78278	0.00027888	207975
4767	8.07787e-05	24759	4.19208e-05	95418	3.66762e-05	163594	0	21658	6.48786e-05	77067	4.36213e-05	206321
4768	8.27883e-05	24158	3.20705e-05	93544	4.99697e-05	160097	0	21129	1.32818e-05	75291	2.46291e-05	203012
4769	0.000171762	23288	0.000121407	90604	9.74197e-05	153973	0.000196078	20400	0.000579143	72521	0.000365673	196897
4770	0	22732	9.08296e-05	88077	1.34608e-05	148580	0	19856	7.08035e-05	70618	5.1788e-05	193095
4771	0	22726	2.26956e-05	88123	2.70356e-05	147953	0	19796	1.41916e-05	70464	1.03798e-05	192682
4772	4.49256e-05	22259	3.46769e-05	86513	2.75012e-05	145448	0	19397	0	69001	2.65266e-05	188490
4773	9.6367e-05	20754	0.000197219	81128	0.000395804	136431	0.000605693	18161	0.000310742	64362	0.000273905	175243
4774	0.000314136	19100	0.000348862	74528	0.000875259	123392	0.000657659	16726	0.000575403	59089	0.000513762	159607
4775	0.000162884	18418	0.000111941	71466	2.55929e-05	117220	6.18085e-05	16179	5.29213e-05	56688	6.59174e-06	151705
4776	0.000241235	12436	0.000149321	53576	0.000370199	97245	0.000169477	11801	4.97797e-05	40177	0	99716
4873	0	11743	9.79777e-05	51032	6.20104e-05	48379	0	10116	3.4825e-05	28715	0.000101918	49059
4874	0.000168919	11840	5.82751e-05	51480	0.000123543	48566	0	10149	0.000173485	28821	0.000303927	49354
4875	0.000420203	11899	0.000309137	51757	0.000494132	48570	9.80392e-05	10200	0.00041338	29029	0.000302584	49573
4876	0.000920887	11945	0.000442981	51921	0.00228508	48576	0.00166341	10220	6.88255e-05	29059	0.000120834	49655
4877	0.000331978	12049	0.000306033	52282	0.000655845	48792	0.000194515	10282	0.000274076	29189	0.000401381	49828
4878	0.000821895	12167	0.000662891	52799	2.03157e-05	49223	0.000193069	10359	0.000441741	29429	0.000576117	50337
4879	8.13405e-05	12294	0.000131236	53339	0.000623906	49687	0.000286862	10458	0.000168265	29715	0.000118031	50834
4880	0	12435	9.28057e-05	53876	0	50174	0.000189484	10555	3.333e-05	30003	1.94727e-05	51354
4881	0	12596	7.35186e-05	54408	3.96707e-05	50415	0	10630	6.60655e-05	30273	3.85721e-05	51851
4882	7.8883e-05	12677	9.13409e-05	54740	0.00037679	50426	0.000560538	10704	3.30109e-05	30293	5.76967e-05	51996
4883	0	13003	0.000126358	55398	3.93554e-05	50819	9.04814e-05	11052	3.27472e-05	30537	0.000132568	52803
4884	0.000152614	13105	0.000161676	55667	7.83914e-05	51026	0	11100	0.000909445	30788	0.00101346	53283
4885	7.59186e-05	13172	7.14298e-05	55999	0.000116734	51399	8.96138e-05	11159	0.000257765	31036	0.000223281	53744
4886	7.5523e-05	13241	0.000213626	56173	0.000408211	51444	0.000534616	11223	0.000191779	31286	7.39303e-05	54105
4887	0.000299962	13335	7.07326e-05	56551	0.000598202	51822	0.000353826	11305	0.000127077	31477	9.19168e-05	54397
4888	0	13394	0.000299565	56749	5.78693e-05	51841	0	11365	0.000253044	31615	0.000219901	54570
4889	7.42666e-05	13465	0.000192729	57075	0.000115134	52113	8.75887e-05	11417	0.000314248	31822	0.000255186	54862
4890	0.000519828	13466	0.000994869	57294	1.91413e-05	52243	8.73057e-05	11454	0.0010016	31949	0.000635405	55083
4891	0.000148434	13474	3.48681e-05	57359	0.000135195	51777	0	11475	0.000404997	32099	0.000235043	55309
4892	7.40247e-05	13509	0.000155933	57717	7.6693e-05	52156	0.000433651	11530	0.000247655	32303	0.000394265	55800
4893	0.000147721	13539	0.000190615	57708	3.84335e-05	52038	0	11516	3.09655e-05	32294	0.000125678	55698
4894	0.000368433	13571	0.000328101	57909	0.000114486	52408	8.64603e-05	11566	0.000245912	32532	0.000142918	55976
4895	0.000146617	13641	6.85789e-05	58327	1.89186e-05	52858	8.57706e-05	11659	6.10445e-05	32763	0.000106234	56479
4896	0.00036523	13690	0.000290291	58562	1.88214e-05	53131	0.000940492	11696	0.000304118	32882	0.000353257	56616
4897	0.000144907	13802	0.000220829	58869	3.74693e-05	53377	0.000509554	11775	3.0248e-05	33060	0.000106037	56584
4898	0.000217108	13818	0.000237336	58988	3.74371e-05	53423	0	11831	0.000151754	32948	0.000195691	56211
4899	0.000432744	13865	0.000236718	59142	0.000545	53211	0.000842318	11872	3.06213e-05	32657	0.00012594	55582
4900	0.00043262	13869	0.000423478	59035	0.000507719	53179	0.000252483	11882	0.000307399	32531	0.000361435	55335
4901	7.16332e-05	13960	0.00040383	59431	3.73399e-05	53562	0	11960	0	32757	0.000107974	55569
4902	0.000498789	14034	0.000738206	59604	1.85618e-05	53874	0.000332668	12024	0.000212353	32964	0.00032175	55944
4903	0.000213645	14042	0.000184589	59592	3.70233e-05	54020	0	12071	3.02636e-05	33043	8.92156e-05	56044
4905	0.000210526	14250	0	60491	5.49531e-05	54592	0	12187	0.000238578	33532	0.000315662	57023
4906	0.000278242	14376	0.000229159	61093	0.000508841	55027	0.000244918	12249	0.000796719	33889	0.000607692	57595
4907	6.89417e-05	14505	0.00012987	61600	8.9886e-05	55626	0.000161786	12362	8.70019e-05	34482	8.53475e-05	58584
4908	0.000407249	14733	0.000352051	62491	0.000872197	56180	0.0019257	12463	2.85976e-05	34968	0.000134574	59447
4909	0	14773	7.98671e-05	62604	5.31905e-05	56401	0.00103734	12532	5.6844e-05	35184	0.000316836	59968
4910	0.000467633	14969	0.000284495	63270	0.000598539	56805	0.000317158	12612	8.45213e-05	35494	4.95933e-05	60492
4911	0.000393262	15257	0.000216822	64569	0.000467096	57804	0.000312354	12806	0	36077	8.14956e-05	61353
4912	6.4082e-05	15605	7.57886e-05	65973	3.40426e-05	58750	0.000768639	13010	0.000136351	36670	0.000465736	62267
4913	0	15665	0.000106114	65967	5.11963e-05	58598	0	12946	2.71924e-05	36775	0.000192422	62363
4914	0.000254243	15733	0.000953751	66055	6.85143e-05	58382	0.000927285	12941	0.000135947	36779	9.61215e-05	62421
4915	0.000254842	15696	0.000243091	65819	0.000103844	57779	0.000775555	12894	0.000599716	36684	0.000465564	62290
4916	0.000188691	15899	0.000180625	66436	0.000274952	58192	0.000307078	13026	0.000243197	37007	0.000397444	62902
4917	6.2282e-05	16056	0.000119426	66987	5.12409e-05	58547	0	13113	5.37793e-05	37189	6.31223e-05	63369
4918	6.13008e-05	16313	5.89405e-05	67865	8.45452e-05	59140	0	13256	0.000344773	37706	0.000387513	64514
4919	0.000121869	16411	0.00013194	68213	6.73469e-05	59394	7.52559e-05	13288	7.9091e-05	37931	7.68687e-05	65046
4920	0.000120635	16579	8.71295e-05	68863	5.02285e-05	59727	0.000149678	13362	0.000156818	38261	0.000334616	65747
4921	0.000119954	16673	0.000115696	69147	5.00642e-05	59923	0.0019377	13418	7.80092e-05	38457	0.000151051	66203
4922	5.96659e-05	16760	7.17381e-05	69698	0.000498058	60234	0.000148214	13494	0.000128916	38785	7.48279e-05	66820
4923	0.000473317	16902	0.000613514	70088	0.000115521	60595	0.000147059	13600	0.000614723	39042	0.000623478	67364
4924	0.00035135	17077	0.00033906	70784	8.17728e-05	61145	7.28863e-05	13720	0.0003547	39470	0.000323739	67956
4925	0	17350	5.56925e-05	71823	3.23756e-05	61775	7.20721e-05	13875	4.9955e-05	40036	1.44879e-05	69023
4926	0	17521	0.000152028	72355	3.2231e-05	62052	0.000143616	13926	4.96093e-05	40315	5.73378e-05	69762
4927	0.000226732	17642	0.000151062	72818	6.4082e-05	62420	0	13965	0.00024639	40586	0.000256315	70226
4928	5.62905e-05	17765	6.81607e-05	73356	7.95102e-05	62885	0.000142096	14075	0.000122139	40937	8.45511e-05	70963
4929	0.000167317	17930	8.11052e-05	73978	4.73904e-05	63304	7.05916e-05	14166	0.000121021	41315	9.75977e-05	71723
4930	0.000500556	17980	0.000377277	74216	0.000472903	63438	0.000351815	14212	0.0009663	41395	0.000779868	71807
4931	0.000330396	18160	0.000199487	75193	3.12003e-05	64102	0	14336	0.00047949	41711	0.000235777	72102
4932	0.00071515	18178	0.000426053	75108	1.56524e-05	63888	0.000348651	14341	0.00047995	41671	0.000623977	72118
4933	0.000328389	18271	0.000265066	75453	6.23947e-05	64108	6.9483e-05	14392	0.000524421	41951	0.000634614	72485
4934	0	18474	7.86246e-05	76312	1.54801e-05	64599	6.88279e-05	14529	2.35971e-05	42378	9.57239e-05	73127
4935	0.000270022	18517	0.000235067	76574	7.73156e-05	64670	6.87474e-05	14546	0.000659025	42487	0.000572332	73384
4936	0.000160867	18649	0.000155145	77347	6.14411e-05	65103	6.8264e-05	14649	0.000140118	42821	6.748e-05	74096
4937	0.000160017	18748	0.000179448	78017	4.57834e-05	65526	0.000135759	14732	4.6351e-05	43149	5.34231e-05	74874
4938	0.000159084	18858	0.000216746	78433	0	65734	0	14749	0.000577581	43284	0.000424758	75337
4939	0.00010518	19015	2.53165e-05	79000	0.000121553	65815	0.00114873	14799	9.18928e-05	43529	9.20036e-05	76084
4940	0	19054	6.32007e-05	79113	7.61684e-05	65644	0	14807	6.88927e-05	43546	7.83965e-05	76534
4941	0.000416927	19188	0.00037714	79546	9.10526e-05	65896	0.000201952	14855	0.000136996	43797	0.000142659	77107
4942	0.000259484	19269	0.00023783	79889	0.000620808	66043	0.00100867	14871	0.00040992	43911	0.000464217	77550
4943	0.000103135	19392	7.46649e-05	80359	6.01612e-05	66488	0.00140112	14988	6.7838e-05	44223	0.00017954	77977
4944	0.000413672	19339	0.000549067	80136	0.000633217	66328	0.00073554	14955	6.8018e-05	44106	5.13743e-05	77860
4945	0.000568299	19356	0.000286422	80301	4.51964e-05	66377	6.672e-05	14988	0.00036282	44099	0.000346999	77810
4946	0.000102239	19562	0.00027108	81157	5.97979e-05	66892	0	15158	6.75782e-05	44393	0.000191914	78160
4947	0	19622	9.80945e-05	81554	0.000848429	67183	0.000328192	15235	0.000291447	44605	0.000280398	78460
4948	0.0002032	19685	0.000171124	81812	0	67176	0.00124248	15292	0.000358319	44653	0.000330633	78637
4949	0.000252436	19807	0.000340153	82316	5.93357e-05	67413	0	15318	4.4602e-05	44841	0.000126512	79044
4950	0.000252194	19826	0.000254533	82504	5.93129e-05	67439	0.000195784	15323	2.22846e-05	44874	7.59177e-05	79033
4951	0.000150444	19941	0.000205418	82758	0.000341819	67287	0.000456502	15334	0.00026732	44890	0.000240199	79101
4952	0.000149484	20069	5.99068e-05	83463	1.47984e-05	67575	0	15438	8.85171e-05	45189	5.01605e-05	79744
4953	0.000248077	20155	0.000179	83799	0.000310371	67661	0.000258515	15473	0.000619195	45220	0.000489366	79695
4954	0.000146958	20414	0.00017645	85010	0.00048385	68203	0.000256706	15582	0.000503966	45638	0.000273857	80334
4955	0.000192864	20740	0.000150688	86271	0.000101725	68813	0.000317824	15732	0.000282646	45994	0.000358171	80967
4956	0	21229	0.000147175	88330	4.33332e-05	69231	0	15871	0.000150564	46492	7.31253e-05	82051
4957	0.000185529	21560	0.000100042	89962	1.43236e-05	69815	6.24064e-05	16024	4.25016e-05	47057	6.00521e-05	83261
4958	0.000463628	21569	0.000244273	90063	0.000531334	69636	0.000312227	16014	0.000340375	47007	0.000323986	83337
4959	0	21825	0.000175396	91222	4.27533e-05	70170	0	16148	4.21177e-05	47486	7.12708e-05	84186
4960	0.000135287	22175	6.45731e-05	92918	8.4668e-05	70865	6.13158e-05	16309	4.16615e-05	48006	7.0521e-05	85081
4961	0.000135397	22157	3.23109e-05	92848	1.4316e-05	69852	0.000124131	16112	4.20822e-05	47526	5.90514e-05	84672
4963	8.78889e-05	22756	1.04685e-05	95525	1.42173e-05	70337	0	16223	0	48299	5.78677e-05	86404
4964	0.00048456	22701	0.000692012	95374	0.00112865	69995	0.00030889	16187	0.000811367	48067	0.000823656	86201
4965	8.84799e-05	22604	0.000189213	95131	0.000703134	69688	0.000434001	16129	6.26566e-05	47880	0.000104775	85898
4966	0.000306668	22826	0.000228439	96306	2.84929e-05	70193	0.000184536	16257	2.07164e-05	48271	2.30683e-05	86699
4967	0	23127	0.000163269	97998	1.41105e-05	70869	0.000364941	16441	0.000102417	48820	5.70587e-05	87629
4968	0.000172473	23192	0.000223648	98369	5.67924e-05	70432	0	16369	6.16738e-05	48643	4.57608e-05	87411
4969	0.000170853	23412	8.04044e-05	99497	0	70439	0.000121862	16412	8.18448e-05	48873	6.82322e-05	87935
4970	8.47997e-05	23585	0.000149019	100658	0.000424046	70747	0.000363901	16488	8.13339e-05	49180	5.645e-05	88574
4971	4.18025e-05	23922	0.000136903	102262	5.60342e-05	71385	0.000120084	16655	0.000281804	49680	0.000312479	89606
4972	4.14576e-05	24121	0.00018387	103334	4.2018e-05	71398	0.000240154	16656	6.01275e-05	49894	0.0001221	90090
4973	0.000370492	24292	0.000220353	104378	0.000503074	71560	0.000718778	16695	5.97919e-05	50174	8.83256e-05	90574
4974	0.000162727	24581	0.000103989	105780	6.97623e-05	71672	0	16726	7.94076e-05	50373	4.39739e-05	90963
4975	0.000364078	24720	0.000291039	106515	5.593e-05	71518	0.00041791	16750	0.000455789	50462	0.000372435	91291
4976	8.01378e-05	24957	7.41482e-05	107892	5.56166e-05	71921	5.92874e-05	16867	1.96464e-05	50900	6.4997e-05	92312
4977	3.98804e-05	25075	4.61493e-05	108344	6.97506e-05	71684	0.000118673	16853	1.96626e-05	50858	0.000129807	92445
4978	0.000316493	25277	0.000265368	109282	8.37626e-05	71631	0.000531978	16918	0.00021586	50959	0.000258813	92731
4979	0.000196564	25437	4.54397e-05	110036	8.3626e-05	71748	0	16976	0.00011732	51142	4.29512e-05	93129
4980	0.00035192	25574	0.000171386	110861	4.17322e-05	71887	0.000176139	17032	0.000175043	51416	0.000149429	93690
4981	0.000312378	25610	0.000270022	111102	0.000713017	71527	0.000234935	17026	0.000719201	51446	0.00114156	93731
4982	0.000232414	25816	8.92196e-05	112083	4.16811e-05	71975	0	17166	5.79218e-05	51794	5.29919e-05	94354
4983	0.000231054	25968	0.0004863	113099	0.000960923	71806	0.000638903	17217	0.000730446	52023	0.000748282	94884
4984	3.80822e-05	26259	5.25279e-05	114225	6.90551e-05	72406	5.76236e-05	17354	9.53162e-05	52457	9.41226e-05	95620
4985	0.000151126	26468	0.000321083	115235	5.51519e-05	72527	5.74185e-05	17416	1.89829e-05	52679	9.367e-05	96082
4986	0.000113161	26511	0.000181534	115681	0.000123902	72638	0.000344649	17409	0.00013248	52838	0.000124616	96296
4987	0.00014907	26833	9.38823e-05	117168	0.000369337	73104	0.000798039	17543	0.000169147	53208	0.000226494	97133
4988	0.000333259	27006	0.00017799	117984	0.000464069	73265	0.00153348	17607	0.000112275	53440	0.000143136	97809
4989	0.000297376	26902	0.000297023	117836	0.000590473	72823	0.000285079	17539	0.000225666	53176	0.000379472	97504
4990	0.00011075	27088	9.24735e-05	118953	0.00179698	72900	0.000797221	17561	3.76124e-05	53174	0.000112774	97540
4991	0.000403359	27271	0.000200087	119948	0.000722947	73311	0.000339559	17670	0.000410402	53606	0.000264733	98212
4992	0.000143328	27908	0.000162803	122848	4.04111e-05	74237	0.00016756	17904	3.68243e-05	54312	0.000110612	99447
4993	0.000143077	27957	7.3001e-05	123286	8.10187e-05	74057	0.000111844	17882	5.52659e-05	54283	8.04222e-05	99475
4994	0	28225	9.64816e-05	124376	4.03589e-05	74333	0.000333983	17965	0.00012805	54666	5.99083e-05	100153
4995	7.05891e-05	28333	9.58474e-05	125199	0.000133899	74683	0	18082	7.27273e-05	55000	3.96444e-05	100897
4996	0	28439	8.75476e-05	125646	0.000521753	74748	0.000497128	18104	1.81574e-05	55074	5.92142e-05	101327
4997	0.000174174	28707	0.000118202	126901	0.000464351	75374	0.00021901	18264	3.60438e-05	55488	6.85019e-05	102187
4998	0.000138639	28852	8.62928e-05	127473	9.2714e-05	75501	0.000163961	18297	3.59467e-05	55638	0.000126786	102535
4999	6.91778e-05	28911	0.000117246	127936	5.3042e-05	75412	0.000109308	18297	3.58996e-05	55711	8.76791e-05	102647
5000	0.000103047	29113	0.000170687	128891	5.27649e-05	75808	0.000217356	18403	5.3495e-05	56080	0.000106406	103378
5001	6.85659e-05	29169	0.000147017	129237	0.000158015	75942	5.41653e-05	18462	0.000142066	56312	0.000154062	103854
5002	0.000102155	29367	9.99231e-05	130100	0.00011757	76550	0.000107262	18646	0.000105591	56823	6.67264e-05	104906
5003	0.000237756	29442	0.000114951	130490	3.90422e-05	76840	5.32198e-05	18790	6.99154e-05	57212	9.4534e-05	105782
5004	6.78012e-05	29498	5.35365e-05	130752	9.1128e-05	76815	0	18812	6.98239e-05	57287	3.75908e-05	106409
5005	0.000101633	29518	6.11037e-05	130925	6.4984e-05	76942	0.000106202	18832	0.000244094	57355	0.000281246	106668
5006	0.00010129	29618	6.09268e-05	131305	6.47082e-05	77270	5.29017e-05	18903	3.46765e-05	57676	4.65988e-05	107299
5007	0	29616	0.000106531	131417	7.75785e-05	77341	0	18945	8.64513e-05	57836	9.2904e-05	107638
5009	0.000178075	28078	0.000162676	129091	0.000191581	78296	0.000604961	16530	0.000137292	58270	0.000130195	107531
5010	0.000141069	28355	0.000107491	130244	7.59388e-05	79011	5.98659e-05	16704	0.000102175	58723	9.23395e-05	108296
5011	0.000105171	28525	0.000106837	131041	2.513e-05	79586	0.000118687	16851	5.07057e-05	59165	7.3346e-05	109072
5012	0.00024515	28554	0.000647491	131276	0.00055223	79677	0.000710311	16894	0.000522466	59334	0.000429852	109340
5013	3.49528e-05	28610	3.80234e-05	131498	0	79865	5.89449e-05	16965	0.000151052	59582	9.10324e-05	109851
5014	0.000174101	28719	0.000401692	131942	8.72709e-05	80210	5.86441e-05	17052	3.34074e-05	59867	6.34167e-05	110381
5015	0.000104206	28789	6.05331e-05	132159	6.21465e-05	80455	0.000116713	17136	0.000149905	60038	7.22198e-05	110773
5016	0.000208153	28825	0.000256955	132319	7.4414e-05	80630	0.000116455	17174	0.000764857	60142	0.000666937	110955
5017	0.000276826	28899	0.000286684	132550	2.47338e-05	80861	5.79643e-05	17252	8.29958e-05	60244	8.1003e-05	111107
5018	0.000138918	28794	5.3052e-05	131946	3.71508e-05	80752	0	17280	3.31945e-05	60251	5.39016e-05	111314
5019	0.000348189	28720	0.000235303	131745	8.66819e-05	80755	0.000173491	17292	8.29559e-05	60273	0.000143487	111508
5020	0.000312946	28759	0.000166708	131967	7.41473e-05	80920	0.000172692	17372	0.000198219	60539	0.000214401	111940
5021	3.48371e-05	28705	0.000257787	131892	7.40384e-05	81039	0.000229806	17406	0.000164625	60744	0.000142385	112371
5022	0.000278843	28690	0.000234843	132003	0.000616485	81105	0.000402391	17396	8.20762e-05	60919	7.99112e-05	112625
5023	3.48554e-05	28690	6.05785e-05	132060	4.92896e-05	81153	0.000114685	17439	4.91352e-05	61056	6.19941e-05	112914
5024	0.000139831	28606	8.33813e-05	131924	4.92987e-05	81138	0	17416	1.63693e-05	61090	7.08146e-05	112971
5025	3.5189e-05	28418	8.383e-05	131218	0.000148082	81036	0	17429	6.5445e-05	61120	4.40933e-05	113396
5026	7.03359e-05	28435	0.000121729	131439	3.6985e-05	81114	5.7205e-05	17481	4.89213e-05	61323	7.03173e-05	113770
5027	0.000176916	28262	0.000320838	130907	7.43596e-05	80689	0.000229925	17397	0.000294647	61090	0.000397162	113304
5028	0.000388432	28319	0.000304908	131187	7.41583e-05	80908	5.72902e-05	17455	8.1618e-05	61261	0.000114496	113541
5029	0	28109	6.90168e-05	130403	2.47813e-05	80706	0.00172265	17415	0.000359889	61130	0.000414268	113453
5030	3.56977e-05	28013	5.38669e-05	129950	9.92248e-05	80625	0	17429	0	61174	7.06015e-05	113312
5031	7.13725e-05	28022	0.000138977	129518	6.17406e-05	80984	0.00011443	17478	0.000439997	61364	0.000282631	113222
5032	3.5759e-05	27965	4.63546e-05	129437	0.000506742	80909	0.000228728	17488	4.89285e-05	61314	6.18757e-05	113130
5033	0.00010779	27832	0.000131683	129098	0.000434631	80528	5.73164e-05	17447	4.90012e-05	61223	9.72307e-05	113133
5034	0.000108374	27682	0.000101119	128561	0.000137502	79999	0.000115241	17355	3.28095e-05	60958	6.20567e-05	112800
5036	0.000181686	27520	0.000140459	128151	0.000880337	79515	0.000575242	17384	0.000262691	60908	0.000274123	113088
5037	0.000108857	27559	0.000210264	128410	3.77098e-05	79555	0.000287191	17410	0.000245805	61024	0.00026428	113516
5038	3.62963e-05	27551	7.00553e-05	128470	0.000188979	79374	0.000114837	17416	3.2692e-05	61177	4.38816e-05	113943
5039	7.26058e-05	27546	5.44654e-05	128522	2.52487e-05	79212	0.000114784	17424	0.000457307	61228	0.000534319	114164
5040	0.000363029	27546	0.000334563	128526	3.79425e-05	79067	0.000114995	17392	0.000620165	61274	0.000752031	114357
5041	0.000109071	27505	7.01415e-05	128312	2.53302e-05	78957	0.00120919	17367	4.89364e-05	61304	0.000174793	114421
5042	3.66946e-05	27252	6.28773e-05	127232	6.37934e-05	78378	0	17262	0.000131253	60951	0.000219504	113893
5043	7.3373e-05	27258	0.000180599	127354	7.65043e-05	78427	0.000810091	17282	0.000163854	61030	0.000236305	114259
5044	3.67931e-05	27179	7.86733e-05	127108	1.28038e-05	78102	0.000173843	17257	4.92118e-05	60961	6.99576e-05	114355
5045	0.000110452	27161	3.14946e-05	127006	2.56519e-05	77967	0	17248	1.63886e-05	61018	5.23738e-05	114561
5046	0.000184959	27033	0.000197536	126559	6.44496e-05	77580	0	17197	0	60749	5.25652e-05	114144
5047	0.000223472	26849	0.000230369	125885	0.000415083	77093	0.00035137	17076	0.00104148	60491	0.000730975	113547
5048	0.00067388	26711	0.000470224	125472	5.20983e-05	76778	0.000117426	17032	8.28926e-05	60319	8.8234e-05	113335
5049	0.000150212	26629	0.00015193	125058	6.53108e-05	76557	5.88443e-05	16994	1.66063e-05	60218	6.17534e-05	113354
5050	0.000262635	26653	0.000207909	125055	3.91788e-05	76572	0.000411426	17014	0.000414635	60294	0.000360237	113814
5051	0.000150015	26664	0.000247784	125109	3.92984e-05	76339	0.00109504	17351	1.65637e-05	60373	0.000148564	114429
5052	0.000186644	26789	0.000182836	125796	3.91747e-05	76580	0.000114751	17429	0.000148593	60568	0.000104332	115017
5053	3.73539e-05	26771	3.1815e-05	125727	7.8532e-05	76402	0	17375	8.26241e-05	60515	0.000121755	114985
5054	0.000113118	26521	0.0001201	124896	5.28192e-05	75730	0.00011607	17231	3.33006e-05	60059	9.61278e-05	114431
5055	3.81883e-05	26186	4.02114e-05	124343	2.66855e-05	74947	0.000175757	17069	0	59169	7.01662e-05	114015
5056	0.00029208	23966	0.00011834	118303	0.000680796	67568	0.000252334	15852	0.000127419	54937	4.47952e-05	111619
5057	0.000267821	22403	0.000261464	110914	9.63948e-05	62244	6.69792e-05	14930	9.78838e-05	51081	7.46109e-05	107223
5058	0.000269978	22224	0.000118256	109931	6.49403e-05	61595	0	14813	9.86621e-05	50678	6.55879e-05	106727
5059	0.000225958	22128	0.000145686	109825	0.000130143	61471	0.000203087	14772	0.00029573	50722	0.000168963	106532
5060	0.000318153	22002	0.000164501	109422	0.0006388	61052	0.000679163	14724	7.89765e-05	50648	0.000207063	106248
5061	4.57875e-05	21840	0.000156421	108681	9.87573e-05	60755	0.000341904	14624	0.000217546	50564	6.61363e-05	105842
5062	0.000138568	21650	5.56132e-05	107888	3.31461e-05	60339	0.000275425	14523	0.00013937	50226	6.66819e-05	104976
5063	4.75579e-05	21027	7.63424e-05	104791	6.78461e-05	58957	7.0082e-05	14269	0.000163285	48994	0.00015521	103086
5064	0.000294074	20403	0.000285385	101617	5.23414e-05	57316	0	13894	0.000734461	47654	0.000709192	100114
5065	0.000388576	20588	0.000392522	101905	0.000674986	57779	0.000787289	13972	6.27733e-05	47791	8.97782e-05	100247
5066	4.89476e-05	20430	0.000118932	100898	0.000104214	57574	0	13955	6.30716e-05	47565	5.00606e-05	99879
5067	9.89462e-05	20213	8.01065e-05	99867	8.72555e-05	57303	7.20513e-05	13879	0.00010578	47268	3.03058e-05	98991
5068	0	20161	0.000110866	99219	6.96052e-05	57467	0.000144383	13852	2.12107e-05	47146	4.05692e-05	98597
5069	0.000196831	20322	0.000240635	99736	0.000173322	57696	0.000215998	13889	0.000422788	47305	0.000243334	98630
5070	0.000246962	20246	0.000100617	99387	5.22248e-05	57444	7.22543e-05	13840	6.35136e-05	47234	0.000121857	98476
5071	4.95025e-05	20201	0.000111065	99041	1.74721e-05	57234	7.23432e-05	13823	8.48644e-05	47134	6.09545e-05	98434
5072	4.95589e-05	20178	7.07099e-05	98996	8.74692e-05	57163	7.22335e-05	13844	0.000105728	47291	0.000131849	98598
5073	0.000446119	20174	0.000111259	98868	3.50011e-05	57141	7.19839e-05	13892	2.10988e-05	47396	0.000131682	98723
5074	0.00039716	20143	0.000355677	98404	1.75374e-05	57021	0.000136977	14601	4.22351e-05	47354	5.05393e-05	98933
5075	0.000200884	19912	0.000102986	97101	5.30017e-05	56602	0.000137429	14553	6.3895e-05	46952	8.12521e-05	98459
5076	0.00040286	19858	0.000444417	96756	3.54271e-05	56454	6.88942e-05	14515	0.000149076	46956	0.000172805	98377
5077	0.000201298	19871	0.000134281	96812	0.00014147	56549	0	14549	0.00014868	47081	0.000162336	98561
5078	0	19715	6.256e-05	95908	8.91377e-05	56093	6.91276e-05	14466	0.00081367	46702	0.000673394	98011
5079	0.000507537	19703	0.000250737	95718	0.000873331	56107	0.000346188	14443	8.58111e-05	46614	4.0876e-05	97857
5080	0	19870	1.04168e-05	95999	1.76289e-05	56725	0	14581	6.38842e-05	46960	7.13056e-05	98169
5081	0.000402495	19876	0.000104445	95744	1.75741e-05	56902	6.86908e-05	14558	4.24917e-05	47068	8.15578e-05	98090
5082	5.0597e-05	19764	0.000157611	95171	0.000671165	56618	6.89275e-05	14508	0.000724978	46898	0.000542183	97753
5083	0.000153862	19498	9.59263e-05	93822	0.000124325	56304	6.94252e-05	14404	6.43611e-05	46612	2.06437e-05	96882
5084	0.000256331	19506	0.000287721	93841	0.000585293	56382	0.000278125	14382	0.000150063	46647	3.09719e-05	96862
5085	0.00010268	19478	3.21227e-05	93392	1.76323e-05	56714	0	14353	0.000342407	46728	0.000632295	96474
5086	0.00025699	19456	0.000236039	93205	8.78688e-05	56903	0.000139626	14324	4.27734e-05	46758	7.26684e-05	96328
5087	0	19580	7.46874e-05	93724	8.6801e-05	57603	6.92953e-05	14431	0.000233983	47012	0.000238503	96435
5088	0	19725	8.47583e-05	94386	0.000291176	58384	0.000274669	14563	4.22833e-05	47300	8.27002e-05	96735
5089	0.000152555	19665	0.000138404	93928	3.4366e-05	58197	0	14532	0.000211981	47174	0.000290249	96469
5090	0	19795	0.000148261	94428	8.51238e-05	58738	0	14616	0	47313	4.13976e-05	96624
5091	0.000303705	19756	0.00031862	94156	0.00149958	58683	0.000410313	14623	6.35337e-05	47219	5.19022e-05	96335
5092	5.04159e-05	19835	0.000254116	94445	0.000101463	59135	0	14671	0.000316522	47390	0.00026967	96414
5093	0.000150754	19900	4.2236e-05	94706	5.04575e-05	59456	0.000135934	14713	2.10655e-05	47471	0.000114266	96267
5094	0.000352805	19841	0.000233241	94323	5.06022e-05	59286	0.000204764	14651	0.000105666	47319	0.000156266	95990
5095	0.000100417	19917	9.52946e-05	94444	0.000117758	59444	6.81199e-05	14680	4.21594e-05	47439	9.34502e-05	96308
5096	5.02942e-05	19883	0.00014854	94251	8.42361e-05	59357	0.000136268	14677	0.000400202	47476	0.000394121	96417
5097	0.000302008	19867	0.000223032	94157	3.37855e-05	59197	0	14418	0.00084301	47449	0.000820933	96232
5098	0.000252589	19795	0.000106691	93729	8.48997e-05	58893	0.000208652	14378	4.22708e-05	47314	6.262e-05	95816
5099	0.000151768	19767	7.49842e-05	93353	6.80133e-05	58812	6.9604e-05	14367	0.000127035	47231	0.000167371	95596
5100	0.000253678	19710	0.00026897	92947	6.83399e-05	58531	0.000139684	14318	0.000106042	47151	0.00041971	95304
5101	0.000202562	19747	0.000161183	93062	5.1063e-05	58751	6.96864e-05	14350	0.000317918	47182	0.000210221	95138
5102	0.000356107	19657	0.000107867	92707	0.000444019	58556	0.000769123	14302	0.000361356	47045	0.000632825	94813
5103	5.08828e-05	19653	0.000161859	92673	5.12024e-05	58591	0.000139743	14312	4.24773e-05	47084	0.000115941	94876
5104	0	19516	8.68847e-05	92076	5.14898e-05	58264	0	14252	0.000170587	46897	5.28564e-05	94596
5105	0.000359288	19483	0.000119671	91919	6.86483e-05	58268	0	14245	6.4026e-05	46856	4.23711e-05	94404
5106	0.000103114	19396	0.000164319	91286	8.57898e-05	58282	7.04722e-05	14190	6.43749e-05	46602	0.000181519	93654
5107	0.000363165	19275	0.000220919	90531	0.000103448	58000	0	14068	0.000258699	46386	0.000204125	93080
5108	0.000156593	19158	0.00013351	89881	6.91181e-05	57872	0	14044	6.49042e-05	46222	0.000118445	92870
5109	0.000209118	19128	0.000312706	89541	0.000607217	57640	0.000357961	13968	0.000629955	46035	0.00107048	92482
5110	0.000105009	19046	0.000224369	89139	6.94674e-05	57581	0.00172699	13897	0.000174338	45888	5.43018e-05	92078
5111	5.27343e-05	18963	7.90059e-05	88601	8.70186e-05	57459	7.21189e-05	13866	0.000218469	45773	0.000141838	91654
5112	0.000318776	18822	0.000341538	87838	0.000525477	57091	0.000362555	13791	6.62617e-05	45275	7.70823e-05	90812
5113	0.000162946	18411	0.000116893	85548	5.33808e-05	56200	7.39372e-05	13525	9.02996e-05	44297	8.95506e-05	89335
5114	5.45524e-05	18331	0.00014103	85088	3.57373e-05	55964	0	13464	0	44164	6.73605e-05	89073
5115	0.000109487	18267	8.25258e-05	84822	7.15704e-05	55889	7.44546e-05	13431	0.000113484	44059	0.000157828	88704
5116	0	18030	0.000131401	83713	7.24808e-05	55187	0.00218406	13278	9.15793e-05	43678	0.000136743	87756
5117	0.000111006	18017	1.19864e-05	83428	3.62608e-05	55156	0	13475	2.29295e-05	43612	7.99762e-05	87526
5118	5.59222e-05	17882	7.26252e-05	82616	1.81835e-05	54995	7.43439e-05	13451	9.2098e-05	43432	8.0324e-05	87147
5119	5.62873e-05	17766	0.00017131	81723	0	54754	0.000215023	13952	0.000254494	43223	9.22201e-05	86749
5120	0.000339443	17676	0.00013607	80841	9.16154e-05	54576	0.000215827	13900	0.00011612	43059	0.000300728	86457
5121	0.000114338	17492	6.25908e-05	79884	3.71002e-05	53908	7.25479e-05	13784	4.68209e-05	42716	5.83158e-05	85740
5122	0.000286369	17460	7.54537e-05	79519	5.57548e-05	53807	7.27114e-05	13753	0.000117321	42618	8.17547e-05	85622
5123	0.000229687	17415	3.78807e-05	79196	0.000745406	53662	0.000363795	13744	2.34874e-05	42576	7.01902e-05	85482
5124	0	17337	0.000165241	78673	1.87192e-05	53421	0	13959	0.000141366	42443	9.39155e-05	85183
5125	0.000173974	17244	3.84541e-05	78015	1.88338e-05	53096	7.20461e-05	13880	7.1117e-05	42184	0.000177276	84614
5126	0.000294412	16983	5.21519e-05	76699	0.000152474	52468	0.000218357	13739	0.000119933	41690	5.96417e-05	83834
5127	5.90807e-05	16926	7.8637e-05	76300	1.90989e-05	52359	0	13711	0	41565	2.39507e-05	83505
5128	0	16719	5.32085e-05	75176	5.77145e-05	51980	0	13594	0	41238	7.26049e-05	82639
5129	6.07128e-05	16471	0.000189368	73930	9.71496e-05	51467	7.41675e-05	13483	2.44529e-05	40895	6.11524e-05	81763
5130	0	16324	2.7331e-05	73177	7.81158e-05	51206	0.00029804	13421	0.000147631	40642	8.6226e-05	81182
5131	0.000805552	16138	0.000442515	72314	0.000335372	50690	0.000150083	13326	0.00047123	40320	0.000235741	80597
5132	0.000438487	15964	0.000196188	71360	5.97919e-05	50174	0.00227773	13171	5.00964e-05	39923	7.5188e-05	79800
5133	0.000254469	15719	0.000242442	70120	0.000241536	49682	0.000153175	13057	0	39588	3.79459e-05	79060
5134	0.000705083	15601	0.000446525	69425	4.04081e-05	49495	7.69882e-05	12989	0.000228542	39380	0.000267057	78635
5135	0.000258967	15446	0.000335477	68559	0.000753917	49077	0.000155003	12903	0.000127714	39150	6.39705e-05	78161
5136	0.000130107	15372	7.34829e-05	68043	2.03907e-05	49042	0	12807	0	38942	9.0097e-05	77694
5137	0.000390549	15363	8.83353e-05	67923	6.05046e-05	49583	0.000779545	12828	5.1496e-05	38838	6.46814e-05	77302
5138	0	15355	0.000117583	68037	7.94786e-05	50328	0	12885	5.13835e-05	38923	6.48155e-05	77142
5139	0.000456026	15350	0.000191865	67756	0.000435868	50474	0.000543267	12885	0.000566222	38854	0.000570414	77137
5140	0.000256657	15585	0.000510204	68600	3.88682e-05	51456	7.68285e-05	13016	0.000179852	38921	0.000219959	77287
5141	6.37796e-05	15679	1.44871e-05	69027	9.50498e-05	52604	7.61673e-05	13129	0	38748	0	76988
5142	0.000253952	15751	0.000173762	69060	9.46539e-05	52824	0	13105	0.000694105	38899	0.000921073	77084
5143	6.35082e-05	15746	0.000159298	69053	0.000110345	54375	0	13323	7.67381e-05	39094	6.43302e-05	77724
5144	0.000675261	16290	0.000817212	70973	3.61337e-05	55350	0.000222272	13497	0.000401189	42374	0.000271813	84617
5145	0.000126836	70958	4.16819e-05	287895	3.4009e-05	264636	0	39864	6.18527e-05	177842	2.39113e-05	418212
5146	8.44916e-05	71013	0.000107609	288081	7.54797e-06	264972	7.52276e-05	39879	1.68554e-05	177985	2.86546e-05	418781
5147	1.39078e-05	71902	6.85723e-06	291663	4.43592e-05	270519	2.46694e-05	40536	1.10681e-05	180699	9.45298e-06	423147
5148	9.73751e-05	71887	0.000178384	291506	9.96836e-05	270857	7.41162e-05	40477	8.85323e-05	180725	7.08404e-05	423487
5149	2.73988e-05	72996	5.41202e-05	295638	0.000295902	277119	0.000243772	41022	4.89999e-05	183674	3.50125e-05	428419
5150	6.82724e-05	73236	6.06649e-05	296712	3.57928e-05	279386	0.000121406	41184	3.25441e-05	184365	7.67603e-05	429910
5151	6.71763e-05	74431	6.96675e-05	301432	3.82627e-05	287486	4.755e-05	42061	0.00050607	187721	0.000476395	434513
5152	0.000373065	75054	0.000338418	304357	0.000481133	293058	0.000376967	42444	0.000627478	189648	0.00062273	438392
5153	0.000154799	77520	0.000164984	315183	0.000462309	304991	0.000456527	43809	7.63409e-05	196487	7.55316e-05	450143
5154	0.000139362	78931	0.000145968	321989	7.05137e-05	311996	4.46857e-05	44757	7.98646e-05	200339	2.84906e-05	456291
5155	1.24305e-05	80447	6.98876e-05	329100	4.38336e-05	319390	2.18412e-05	45785	3.9111e-05	204546	4.32796e-05	462111
5156	0.000243908	81998	0.000235002	336167	0.0013258	327350	0.00103035	46586	7.1835e-05	208812	6.57949e-05	471161
5157	0.000601287	84818	0.000410706	348181	0.000336679	341572	0.000166268	48115	0.000300522	216290	0.000248061	487784
5158	0.000198739	90571	0.000239693	371308	0.000114503	366804	7.82121e-05	51143	0.000316516	230636	0.000250345	511295
5159	1.07113e-05	93359	5.49367e-05	382258	6.57504e-05	380226	1.90607e-05	52464	5.05719e-05	237286	4.20739e-05	522889
5160	8.43179e-05	94879	7.97688e-05	388623	2.2773e-05	395204	0.000129868	53901	5.37619e-05	241807	2.8199e-05	531934
5161	6.28522e-05	95462	0.000161018	391260	4.71308e-05	403133	7.33165e-05	54558	4.51171e-05	243810	3.55e-05	535211
5162	6.18748e-05	96970	9.57242e-05	396974	3.64692e-05	411306	0.00010844	55330	0.00013321	247729	0.000136605	541708
5163	6.13121e-05	97860	4.49348e-05	400580	4.06885e-05	417809	1.78549e-05	56007	4.3909e-05	250518	3.84897e-05	545600
5164	0.000284492	98421	0.000238319	402821	0.000635539	423263	0.000426477	56275	0.000309628	251915	0.000370178	548385
5165	0.000300258	99914	0.000415962	408691	2.78345e-05	431119	0.000175276	57053	0.000222971	255639	0.000202213	553872
5166	3.96491e-05	100885	5.32946e-05	412800	4.55801e-05	438788	5.1931e-05	57769	5.02717e-05	258595	6.63814e-05	557385
5167	0.000158125	101186	0.000135217	414149	7.23239e-05	442454	5.17813e-05	57936	0.000393194	259414	0.000437278	560284
5168	3.88127e-05	103059	3.78959e-05	422209	3.5256e-05	453824	5.08294e-05	59021	0.000336495	264491	0.000334464	571063
5169	0.000307503	104064	0.000307251	426362	0.000299181	461260	0.000234471	59709	0.00045278	267238	0.000380998	580055
5170	0.000252186	107064	0.000241219	439434	0.000319882	484554	0.000242777	61785	0.000566048	275595	0.000614559	593922
5171	4.61702e-05	108295	7.43498e-05	443848	4.87754e-05	492051	0.000993478	62407	4.66863e-05	278454	9.36741e-05	597817
5172	0.000245794	109848	0.000246489	450324	7.52066e-05	505275	3.14485e-05	63596	0.00020168	282626	0.000182122	603990
5173	2.70088e-05	111075	4.83488e-05	455027	2.12979e-05	516482	1.55516e-05	64302	5.25024e-05	285701	0.000118175	609265
5174	0.000349128	111707	0.000273475	457080	7.63267e-05	524063	0.000139381	64571	0.000240324	287112	0.000342826	612555
5175	4.37231e-05	114356	3.20794e-05	467590	4.63141e-05	539792	9.05783e-05	66241	0.000228186	293620	0.000334746	621366
5176	2.61138e-05	114882	4.25721e-05	469791	3.0705e-05	553655	2.99985e-05	66670	0	295203	3.03787e-05	625439
5177	0.000129698	115653	0.000137399	473076	0.000101588	570936	8.90115e-05	67407	6.71971e-05	297632	7.31249e-05	629061
5178	7.47359e-05	120424	6.10518e-05	491386	1.84824e-05	595162	4.87074e-05	82123	4.22417e-05	307753	4.51533e-05	642256
5179	9.10883e-05	120762	9.53887e-05	492721	5.00541e-05	599351	1.21384e-05	82383	2.26809e-05	308630	3.72636e-05	644060
5180	5.34929e-05	448658	9.97882e-05	1002123	0.000210117	613945	0.000167122	83771	1.87691e-05	319674	3.91936e-05	663374
5182	2.24087e-05	490880	4.73866e-05	1202871	0.000350876	1322403	0.000232576	197785	0.000185878	613304	0.000182776	1460808
5183	0.000203329	491814	0.000220636	1205603	1.2031e-05	1329902	1.51384e-05	198172	4.06689e-05	614721	0.000155186	1462757
5184	4.87567e-05	492240	6.13062e-05	1207055	5.17021e-05	1334568	4.02996e-05	198513	2.92209e-05	615997	2.52538e-05	1465128
5185	3.4486e-05	492954	3.80127e-05	1210123	0.000136112	1344480	6.02624e-05	199129	0.000152137	617865	0.000149608	1470512
5186	8.30238e-05	493834	6.26244e-05	1213585	4.69177e-05	1385405	7.49895e-05	200028	6.12661e-05	620245	6.17344e-05	1474056
5187	0.000114672	497072	0.000193944	1227160	0.000360413	1406721	0.000267259	202051	0.000178735	626625	0.000172559	1489346
5188	0.000144117	499595	0.000114788	1237068	7.9564e-05	1420240	0.000300021	203319	0.000104401	632177	0.000180731	1499464
5189	3.19026e-05	501527	8.0323e-05	1244973	3.33178e-05	1440670	3.90472e-05	204880	4.54669e-05	637827	4.04142e-05	1509369
5190	0.00021462	503214	0.000257952	1252169	0.000292537	1459642	0.000242128	206502	0.000474454	642844	0.000412793	1516498
5191	0.000150284	505708	0.00021551	1262125	7.5906e-05	1475509	6.73858e-05	207759	0.000343683	648853	0.000331091	1525261
5192	7.27897e-05	508314	0.000110857	1271906	4.68397e-05	1494460	2.86504e-05	209421	3.50914e-05	655432	4.43265e-05	1534072
5193	0.000129368	510171	0.00010318	1279316	3.45273e-05	1506053	5.69679e-05	210645	9.53827e-05	660497	7.33177e-05	1541237
5194	6.83962e-05	511724	9.41307e-05	1285447	4.00741e-05	1522179	0.000122507	212233	4.3601e-05	665123	3.36127e-05	1547035
5195	7.59097e-05	513768	0.00010826	1293179	0.000339055	1533673	0.000224846	213479	0.000171739	669620	0.000155159	1553249
5196	4.25866e-05	516594	4.36979e-05	1304410	0.000227117	1549862	0.000232517	215038	5.62019e-05	676134	0.000188289	1561428
5197	0.000127178	518958	0.000192578	1318948	0.000665646	1572908	0.000448391	216329	0.00020122	680848	0.000190905	1576701
5198	0.000161698	525671	0.000263804	1349486	0.000436278	1615943	0.000145645	219713	0.000261423	696191	0.000249702	1613926
5199	8.63099e-05	532963	0.000109679	1385857	0.000341867	1667313	0.000165496	223570	7.44557e-05	711833	5.80937e-05	1652503
5200	0.000235095	544460	0.000133061	1435436	5.10039e-05	1725358	9.60913e-05	228949	0.000212832	737672	0.000173769	1697654
5201	9.54125e-05	545002	9.88014e-05	1437227	8.89752e-05	1730820	6.97551e-05	229374	8.25314e-05	739113	5.88339e-05	1699699
5202	0.000695815	553308	0.00061561	1478209	0.000283417	1781827	0.00068964	233455	0.000566378	755679	0.000647178	1739861
5203	6.66631e-05	555030	4.92615e-05	1502187	5.37641e-05	1822778	7.54802e-05	238473	7.5208e-05	771195	5.99192e-05	1769050
5204	0.000144531	553516	0.000132021	1507339	0.000317429	1852380	0.000211499	241136	6.66691e-05	779971	7.21579e-05	1787745
5205	0.000112448	551366	0.000113493	1506702	6.09616e-05	1870030	5.77813e-05	242293	5.49247e-05	782890	0.000102697	1791671
5206	6.91548e-05	549492	9.10334e-05	1504942	0.000188173	1875937	0.000445482	242434	4.59761e-05	783015	5.525e-05	1791856
5207	5.32885e-05	544207	6.91686e-05	1503572	3.74748e-05	1894608	4.51992e-05	243367	3.68673e-05	786605	2.83861e-05	1796652
5208	7.04014e-05	525558	4.38901e-05	1480971	4.13362e-05	1911158	5.32512e-05	244126	5.45249e-05	788630	3.99944e-05	1800251
5209	0.000136532	512699	0.000145356	1458486	8.11722e-05	1897201	0.000125421	239194	8.934e-05	783524	0.000123288	1784434
5210	7.50402e-05	506395	3.92505e-05	1452211	3.21613e-05	1896690	0.000656279	236180	4.07593e-05	785097	3.13019e-05	1789031
5211	6.99971e-05	500021	3.67427e-05	1442462	3.10879e-05	1897843	2.98455e-05	234541	3.95817e-05	783190	4.37466e-05	1782997
5212	0.000169481	495632	0.000157538	1434571	0.000364941	1896195	0.00082758	233210	3.45598e-05	781255	8.32043e-05	1778755
5213	0.000105091	494808	5.12394e-05	1444201	2.7774e-05	1908261	3.42812e-05	233364	7.75198e-05	786896	0.000117031	1785849
5214	0.000278606	491734	0.000303442	1440144	0.000735423	1914544	0.000750854	233068	0.000255256	787446	0.000305743	1782540
5215	0.000164875	497346	0.000128179	1474504	0.000146579	1957986	0.00351336	236526	8.32643e-05	804667	0.000174913	1812327
5216	4.82751e-05	497151	5.18478e-05	1485116	3.97808e-05	1985884	3.35882e-05	238179	4.56074e-05	811271	4.61274e-05	1821045
5217	5.46461e-05	494088	4.05411e-05	1479980	3.82658e-05	1986107	6.73883e-05	237430	3.70293e-05	810170	3.96419e-05	1816261
5218	9.75154e-05	492230	8.77827e-05	1480929	4.60324e-05	1998592	3.36515e-05	237731	4.06261e-05	812286	3.67833e-05	1821481
5219	0.000222499	489889	0.000215266	1477245	0.000308124	2002442	0.000387259	237567	0.00074856	812226	0.000836686	1817886
5220	0.000266396	491749	0.000193272	1490126	0.000405378	2025271	0.000363225	239521	0.00029404	819616	0.000322361	1827144
5221	8.2703e-05	495750	0.000127887	1509142	0.000150036	2072837	0.000232866	244776	7.80325e-05	832986	9.47095e-05	1847755
5222	5.07533e-05	492579	7.07795e-05	1511737	5.27073e-05	2086999	4.49099e-05	244935	5.14457e-05	835833	0.000444771	1854886
5223	0.00020359	486272	0.000180184	1498466	0.000414472	2077341	0.000334456	242184	9.87766e-05	830156	7.53832e-05	1843912
5224	5.39799e-05	481661	6.15956e-05	1493614	2.93481e-05	2078496	2.07318e-05	241175	3.25715e-05	828946	2.2873e-05	1836226
5225	5.77029e-05	467914	7.06551e-05	1471940	5.67662e-05	2061086	5.90528e-05	237076	0.000332968	819898	0.000277765	1800086
5226	0.000450561	457208	0.000392155	1450958	0.000122703	2045588	0.000124287	233330	0.000634078	812203	0.000610742	1768341
5227	0.000398958	456188	0.000355993	1460702	0.000156349	2059499	0.00023022	234558	0.000879232	817759	0.00100251	1762575
5228	0.000248975	465911	0.000229481	1507749	0.000202752	2125746	0.000259667	242618	5.33327e-05	843760	6.89544e-05	1798291
5229	0.000180608	465096	0.000138861	1512300	2.43255e-05	2137678	3.69984e-05	243254	0.000174976	845830	0.000207884	1794273
5230	7.56256e-05	462806	7.79735e-05	1513335	4.8097e-05	2141504	0.000505219	243459	0.000145325	846378	0.000143111	1788823
5231	0.000350858	467426	0.000288646	1538214	5.19422e-05	2175495	2.82644e-05	247661	0.00032097	859894	0.000270656	1810415
5232	8.27725e-05	471171	6.80256e-05	1558236	3.48704e-05	2208174	0.000358344	251155	3.09957e-05	871088	5.82027e-05	1821220
5233	0.00021853	471331	0.000181281	1561113	5.13744e-05	2219003	8.72158e-05	252248	4.23257e-05	874173	5.43029e-05	1823107
5234	0.000211892	471939	0.000179316	1567064	3.63315e-05	2229472	0.000153979	253282	0.000224384	877960	0.000251801	1826842
5235	0.000115902	474539	0.000163851	1580708	3.66223e-05	2266380	6.98183e-05	257812	5.96751e-05	888142	6.06026e-05	1848106
5236	4.6077e-05	477462	6.1507e-05	1593315	9.69909e-05	2299184	0.000133942	261307	5.01619e-05	897095	0.000110488	1864457
5237	0.000230155	477939	0.000217877	1597230	8.62347e-05	2307656	0.000125951	262006	4.00116e-05	899740	7.81674e-05	1867787
5238	3.76161e-05	478518	4.12116e-05	1601491	3.40908e-05	2317343	3.42612e-05	262688	3.54648e-05	902302	5.07467e-05	1872042
5239	2.49734e-05	480512	3.91213e-05	1610374	4.40772e-05	2336811	3.77701e-05	264760	4.40413e-05	908239	2.86759e-05	1883114
5240	0.000240513	486461	0.000195415	1637541	4.2015e-05	2380101	3.34249e-05	269260	0.000340341	922603	0.000295013	1905000
5241	4.93707e-05	486118	2.80118e-05	1642164	2.71602e-05	2393210	4.81049e-05	270243	3.88654e-05	926274	3.72904e-05	1903977
5242	8.6154e-05	487499	6.48301e-05	1650468	4.21971e-05	2417227	6.23853e-05	272500	8.89242e-05	933379	8.42236e-05	1911579
5243	0.000353668	489160	0.000354637	1658032	0.000532593	2439010	0.000418654	274690	8.61698e-05	940005	4.68745e-05	1920021
5244	0.000134328	498780	0.000176029	1698587	2.32053e-05	2499428	7.48639e-05	280509	0.000113521	960171	0.000136634	1939481
5245	6.01434e-05	498808	6.45983e-05	1702831	3.30563e-05	2510871	0.00061101	281501	2.69844e-05	963519	0.000133292	1943107
5246	6.19394e-05	500489	4.44234e-05	1710809	2.53278e-05	2526867	4.23581e-05	283299	2.37452e-05	968618	2.71652e-05	1951023
5247	0.000135957	500157	0.00012119	1716308	7.11442e-05	2544129	9.13024e-05	284768	9.54922e-05	973902	4.06521e-05	1943321
5248	6.36447e-05	502791	5.60866e-05	1729469	5.17426e-05	2570418	7.98525e-05	288031	0.000241445	981589	0.000368538	1931959
5249	0.000111206	503572	0.000111798	1735280	2.94119e-05	2583985	5.52332e-05	289681	8.4225e-05	985456	0.000118373	1934560
5250	0.000108426	507260	0.000147232	1752334	2.74955e-05	2618608	8.16529e-05	293927	7.62217e-05	997092	6.08856e-05	1954486
5251	4.97167e-05	502849	6.25776e-05	1757817	7.25172e-05	2647648	6.75678e-05	295999	5.58834e-05	1002087	7.14584e-05	1959183
5252	0.000218391	499104	0.000136513	1758070	0.000102685	2668363	0.000107434	297856	0.000100553	1004444	0.000101845	1963771
5253	0.000229237	501664	0.000222432	1771325	0.00049495	2701283	0.000457956	301339	0.000643471	1013255	0.000614766	1976362
5254	0.000278081	503451	0.000289912	1779851	0.0003924	2716618	0.00031343	303098	0.000247555	1017957	0.00024617	1978308
5255	0.000381395	503415	0.000484459	1783432	4.00236e-05	2723394	0.000174403	303893	0.000397902	1020352	0.000441809	1980492
5256	0.000112894	504897	9.3274e-05	1790424	6.19785e-05	2742887	0.000146786	306569	6.23785e-05	1025995	7.23871e-05	1989306
5257	3.95314e-05	505927	6.06781e-05	1796365	2.75524e-05	2758381	2.27014e-05	308351	2.13464e-05	1030617	9.72446e-05	1994970
5258	0.000236932	506475	0.000184111	1803259	4.11022e-05	2773571	0.000782984	310351	5.50268e-05	1035858	0.000121474	2000426
5259	0.000450509	512753	0.000442593	1832383	2.13176e-05	2814580	0.000253628	315423	3.61092e-05	1052364	4.83929e-05	2025091
5260	0.000377633	516374	0.000341263	1846083	3.85576e-05	2852874	8.12805e-05	319880	0.000521656	1052418	0.000531128	2023993
5261	0.000243302	521986	0.000210201	1869639	0.000788611	2893694	0.00130318	324590	0.000340344	1051878	0.00039662	2022088
5262	0.000274098	521711	0.000249811	1869414	0.000569644	2894793	0.000486323	324887	0.000426045	1051532	0.00042362	2020677
5263	0.000155394	521256	0.000117698	1869195	8.77139e-05	2895778	0.000104631	324951	3.04372e-05	1051346	4.65451e-05	2019548
5264	2.49583e-05	520868	3.79986e-05	1868489	1.03597e-05	2895837	0.00011693	324981	3.13975e-05	1051040	3.12126e-05	2018416
5265	0.000165285	520312	0.000151022	1867273	4.31817e-05	2894746	4.31e-05	324826	3.33181e-05	1050479	0.000121445	2017372
5266	0.00027551	519037	0.000293247	1865321	0.000223351	2892303	0.000339098	324390	0.000235459	1049014	0.000249101	2015248
5267	0.000121775	517346	0.00012457	1862414	6.54296e-05	2888599	4.94355e-05	323654	9.64756e-05	1046897	6.75932e-05	2012037
5268	7.74913e-05	516187	7.09636e-05	1860108	9.70207e-05	2885982	7.11731e-05	323156	7.55353e-05	1045868	6.56686e-05	2010093
5269	9.32845e-05	514555	7.80785e-05	1857105	4.30101e-05	2883044	0.000260392	322590	0.000114873	1044636	0.000106585	2007789
5270	6.05811e-05	511711	6.90852e-05	1852786	5.07344e-05	2877730	3.73108e-05	321623	7.96422e-05	1042161	6.59236e-05	2002318
5271	0.000213965	509428	0.000205523	1848938	7.86868e-05	2872148	0.000106067	320551	4.03857e-05	1039971	5.80743e-05	1997441
5272	0.000112532	506523	0.000113877	1844088	8.68886e-05	2865738	0.000118998	319333	9.54429e-05	1037269	0.000103396	1992331
5273	0.000146721	504357	0.00016197	1839850	0.000111854	2860862	0.00011613	318608	0.000174817	1035371	0.000168057	1987421
5274	8.35688e-05	502580	7.67577e-05	1836950	8.05052e-05	2856958	6.60577e-05	317904	0.000319214	1033789	0.000372019	1983770
5275	5.79057e-05	500814	5.99878e-05	1833707	4.69744e-05	2852617	6.62258e-05	317097	4.9424e-05	1031888	4.99892e-05	1980428
5276	6.407e-05	499454	6.553e-05	1831222	4.38659e-05	2849596	9.79296e-05	316554	4.85143e-05	1030624	4.65316e-05	1977149
5277	0.000130305	498829	0.000110385	1829958	9.69132e-05	2847908	6.95492e-05	316323	6.31058e-05	1030016	5.26359e-05	1975836
5278	9.43624e-05	498080	9.18838e-05	1828396	0.000104001	2846137	0.000136051	316059	8.64659e-05	1029307	8.70953e-05	1974849
5279	0.000156838	497328	0.000181743	1826755	0.000155379	2844656	0.000205823	315806	0.000139983	1028694	0.000135279	1973696
5280	0.000131019	496110	0.000124404	1824699	0.000134046	2842301	0.000155328	315462	0.000134296	1027578	0.000132352	1972011
5281	8.69208e-05	494703	7.1355e-05	1821877	7.74864e-05	2839207	0.000107955	314945	5.84567e-05	1026401	6.90432e-05	1969782
5282	0.000156371	492419	0.000156225	1817887	0.000184817	2835238	0.000248284	314156	0.000155198	1024498	0.000172443	1965867
5283	0.000157008	490421	0.000160415	1814050	0.00017482	2831485	0.000175507	313378	0.00019653	1022745	0.000180933	1962047
5284	0.000157458	489018	0.000154579	1811368	0.00011916	2828132	0.00014388	312760	0.000198736	1021456	0.000194422	1959658
5285	0.000213285	487611	0.000157061	1808218	0.000150954	2822045	0.000352976	311636	0.000172532	1020098	0.000110897	1956774
5286	9.4498e-05	486783	6.42354e-05	1805857	4.93526e-05	2816467	6.43494e-05	310803	3.33627e-05	1019102	1.58602e-05	1954577
5287	2.06053e-05	485311	9.98573e-06	1802572	6.40734e-06	2809280	9.68573e-06	309734	7.86238e-06	1017504	2.25425e-05	1951865
5288	4.14218e-06	482838	2.78369e-06	1796179	4.29268e-06	2795455	9.74779e-06	307762	1.97089e-06	1014768	3.08407e-06	1945484
5289	0.000244417	384589	0.000146681	1315778	2.10617e-05	2753813	0.00897544	242105	0.000648902	70889	0.00230203	172891
5290	0.000449266	75679	0.000335914	119078	0.000908235	90285	0.000495983	20162	9.40808e-05	63775	0.00019563	153351
5291	0.000309136	74401	0.000179342	117095	1.13872e-05	87818	5.07511e-05	19704	1.59602e-05	62656	5.95877e-05	151038
5292	0.000135195	73967	0.000120602	116084	4.60909e-05	86785	0	17333	1.60847e-05	62171	4.68021e-05	149566
5293	0.000556158	73720	0.000501734	115599	0.000405027	86414	0.000347907	17246	4.83762e-05	62014	0.000120587	149270
5294	4.10206e-05	73134	6.10399e-05	114679	0.000409041	85566	0.000292912	17070	4.8771e-05	61512	0.000100982	148542
5295	0.000137944	72493	0.000149606	113632	5.92031e-05	84455	0	16876	3.28337e-05	60913	0.000121977	147569
5296	7.00153e-05	71413	8.0457e-05	111861	4.83945e-05	82654	0	16589	6.66589e-05	60007	9.61017e-05	145679
5297	8.61574e-05	69640	0.000100868	109053	3.76619e-05	79656	0	15962	6.85342e-05	58365	8.42732e-05	142394
5298	0.00016121	68234	0.000169035	106487	0.000103605	77216	6.47668e-05	15440	5.24962e-05	57147	9.33392e-05	139277
5299	3.00197e-05	66623	5.76768e-05	104028	1.33115e-05	75123	6.68449e-05	14960	0	55934	2.18587e-05	137245
5300	0	66180	2.91251e-05	103004	4.05011e-05	74072	0	14756	9.01015e-05	55493	2.9349e-05	136291
5301	7.66354e-05	65244	5.91506e-05	101436	0.000109759	72887	0.000207154	14482	7.30287e-05	54773	5.18657e-05	134964
5302	4.66367e-05	64327	7.00483e-05	99931	0	71841	0	14279	3.70309e-05	54009	2.25232e-05	133196
5303	3.11633e-05	64178	1.00486e-05	99516	1.39921e-05	71469	7.03581e-05	14213	3.71595e-05	53822	3.02024e-05	132440
5304	0.000202701	64134	0.000160966	99400	1.40195e-05	71329	7.04573e-05	14193	5.57973e-05	53766	7.56069e-05	132263
5305	4.71505e-05	63626	9.1264e-05	98615	5.66669e-05	70588	7.12403e-05	14037	9.36803e-05	53373	0.000113832	131773
5306	9.45731e-05	63443	0.000122195	98204	0.000170874	70227	0	13983	9.40716e-05	53151	0.000121731	131437
5307	7.87712e-05	63475	0.000325885	98194	0.000512594	70231	0.000429	13986	0.000112839	53173	8.36782e-05	131456
5308	9.54001e-05	62893	8.21456e-05	97388	1.44348e-05	69277	0	13755	5.70169e-05	52616	6.12567e-05	130598
5309	6.60589e-05	60552	7.44831e-05	93981	3.05666e-05	65431	0.000837202	13139	3.97417e-05	50325	4.87076e-05	123184
5310	0.000337775	59211	0.000296264	91135	0.000433526	62280	0.000549925	12729	0.000102514	48774	0.000144255	117847
5311	0.000324404	58569	0.000233059	90106	0.000572607	61124	7.98594e-05	12522	0.000103844	48149	6.86731e-05	116494
5312	5.2012e-05	57679	2.25192e-05	88813	0.000117182	59736	0	12208	0	47368	6.94011e-05	115272
5313	6.97898e-05	57315	9.08461e-05	88061	3.39132e-05	58974	0	12048	0	47012	1.75118e-05	114209
5314	0.000140034	57129	0.000159608	87715	3.40965e-05	58657	0.000250229	11989	0.000128011	46871	7.03457e-05	113724
5315	0.000387549	56767	0.00034455	87070	1.72304e-05	58037	0.000252674	11873	0.000150612	46477	0.000114901	113141
5316	0.000125011	55995	0.000139616	85950	7.03977e-05	56820	0.000688587	11618	6.55423e-05	45772	5.36509e-05	111834
5317	0.000125522	55767	2.34115e-05	85428	7.12441e-05	56145	8.68357e-05	11516	4.39261e-05	45531	6.30018e-05	111108
5318	0.000360802	55432	0.000200212	84910	5.38967e-05	55662	8.76347e-05	11411	2.20955e-05	45258	3.61438e-05	110669
5319	0.000131106	53392	3.65702e-05	82034	3.74813e-05	53360	0.000183739	10885	6.87096e-05	43662	8.32555e-05	108101
5320	7.8284e-05	51096	0.00012811	78058	5.96623e-05	50283	0	10195	0.000192539	41550	0.000172523	104334
5822	1.02508e-05	292661	8.26937e-06	604641	0	2022407	0	2194385	4.66072e-06	214559	1.49883e-05	400312
5823	3.41375e-06	292933	1.65267e-06	605081	0	2023804	0	2195696	4.65968e-06	214607	0	400394
5824	3.75156e-05	293211	3.30332e-05	605452	7.90267e-06	2024631	3.64244e-06	2196331	2.32879e-05	214704	1.24793e-05	400664
5825	5.78631e-05	293797	6.76102e-05	606417	3.99859e-05	2025713	4.27893e-05	2196810	4.643e-05	215378	7.21718e-05	401819
5826	6.43658e-05	295188	4.60459e-05	608089	0.000105617	2026182	8.32914e-05	2197105	0.000244726	216569	0.000242078	404828
5827	4.7902e-05	375767	3.60612e-05	720997	5.95739e-05	2081449	7.46746e-05	2209588	0.000163753	293124	0.000157634	596319
5828	0.00010632	376222	8.03628e-05	721727	8.93384e-05	2081971	8.55275e-05	2209815	8.51977e-05	293435	9.04044e-05	597316
5829	6.06831e-05	379018	6.33697e-05	725899	7.00541e-05	2084105	8.05323e-05	2210294	6.41734e-05	296073	4.97487e-05	603031
5830	4.21369e-05	379715	3.5771e-05	726845	5.56377e-05	2084916	4.65936e-05	2210605	9.10093e-05	296673	0.00010588	604459
5831	4.99675e-05	380247	5.77242e-05	727598	6.13741e-05	2085571	5.92524e-05	2210882	0.000154804	297149	0.000160168	605613
5832	4.47007e-05	380307	5.49741e-05	727615	5.60934e-05	2085806	6.42235e-05	2211030	8.4117e-05	297205	5.28315e-05	605699
5833	4.19821e-05	381115	3.42968e-05	728930	8.62541e-05	2086857	7.23498e-05	2211477	0.000161088	297974	0.000123373	607913
5834	0.000170347	381575	0.000115119	729680	6.75456e-05	2087479	0.000106704	2211723	0.000140776	298346	0.000172608	608316
5835	0.000116751	385437	9.79323e-05	735202	4.92749e-05	2090313	4.79106e-05	2212454	0.000102752	301696	9.45067e-05	613713
5836	0.000319452	394425	0.000181797	748089	5.20226e-05	2095243	4.11043e-05	2213882	0.000225792	310020	0.000132778	632637
5837	0.000130962	404697	0.000139004	762570	0.000118971	2101355	0.000158429	2215508	0.00013157	319221	9.25442e-05	648339
5838	0.000106001	405658	9.6867e-05	763934	9.18041e-05	2102303	7.89746e-05	2215902	0.000140635	319978	0.000189245	649952
5839	7.38649e-05	406147	7.06171e-05	764687	4.89793e-05	2102930	6.8138e-05	2216091	0.000106095	320468	8.60302e-05	650934
5840	0.000117743	407666	5.21555e-05	766937	5.13231e-05	2104315	5.05303e-05	2216494	0.000130486	321874	0.000126943	653839
5841	0.000161813	407877	0.000161601	767323	0.000163926	2104605	0.000143008	2216652	0.00022664	322097	0.000186462	654288
5842	0.000564419	411042	0.000607623	771860	0.000485159	2106528	0.000474919	2217222	0.000406383	324817	0.00041157	658455
5843	0.000130467	413897	0.000135342	775814	0.000107638	2108919	6.62809e-05	2217832	0.000106908	327383	0.000113062	663355
5844	8.92907e-05	414377	7.21079e-05	776614	3.79237e-05	2109500	4.28307e-05	2218035	0.000128107	327852	0.000126488	664094
5845	7.96309e-05	414412	7.73325e-05	775870	0.000217489	2101260	0.000203337	2208161	0.000198629	327244	0.00030465	663057
5846	6.95389e-05	417033	6.93528e-05	778627	6.87353e-05	2094993	6.0493e-05	2198601	5.77322e-05	329106	9.15519e-05	666289
5847	6.70169e-05	417805	6.29177e-05	778795	5.08276e-05	2085482	4.52844e-05	2186182	7.59555e-05	329140	7.66172e-05	665647
5848	6.00479e-05	416334	7.87128e-05	774969	6.63662e-05	2064305	7.43287e-05	2166053	8.25327e-05	327143	8.4433e-05	663248
5849	5.52746e-05	416104	4.26298e-05	774106	2.81853e-05	2057809	2.224e-05	2158274	3.67623e-05	326421	4.97881e-05	662809
5850	0.000101196	415035	0.000112852	770923	0.00032077	2038847	0.000285362	2137635	6.1572e-05	324823	4.53739e-05	661173
5851	6.53631e-05	413077	6.92246e-05	765624	3.33365e-05	2009806	4.85135e-05	2102509	7.43584e-05	322761	5.62481e-05	657800
5852	0.000188072	409418	0.00022903	755360	0.000492884	1957865	0.000500072	2039706	7.50256e-05	319891	0.00011791	653039
5853	0.00019432	411693	0.000153475	755823	8.59345e-05	1920067	5.95377e-05	1998735	0.000155551	321437	0.000259399	655360
5854	0.000235897	415435	0.000118462	759738	5.0009e-05	1899659	4.30975e-05	1972274	0.000160383	324223	0.000182275	663833
5855	0.000132974	413614	9.41372e-05	754218	5.04712e-05	1862449	5.41736e-05	1919755	0.000316734	322037	0.00031896	661525
5856	7.8204e-05	409186	8.46927e-05	743866	4.46777e-05	1812985	4.66291e-05	1865786	0.00106393	318630	0.00110168	656269
5857	0.000203195	408474	0.00012988	739145	4.86419e-05	1768023	3.03697e-05	1811018	0.00026401	318170	0.000252864	660435
5858	7.30581e-05	410632	8.53779e-05	737896	6.925e-05	1718411	7.76317e-05	1738980	0.000118568	320490	0.000117026	666518
5859	0.000446241	421297	0.000356544	751660	0.000112794	1693345	0.000100355	1703949	0.000575789	328245	0.00045401	687210
5860	9.25324e-05	443088	0.000109772	783440	0.00030432	1695585	0.000293879	1694576	0.000130251	345488	9.37246e-05	725530
5861	7.1424e-05	448029	8.4786e-05	790225	2.74076e-05	1678369	3.05383e-05	1670034	0.000111513	349735	0.00010749	734951
5862	0.000106277	451648	0.000104381	795166	6.84487e-05	1665482	5.31581e-05	1655439	0.001044	352489	0.00102424	742013
5863	0.000210284	456526	0.000153353	802069	2.47607e-05	1655851	4.0217e-05	1641098	0.000173945	356434	0.000151791	751032
5864	0.00010627	451678	8.33631e-05	791717	2.7969e-05	1608922	3.48066e-05	1580161	7.34424e-05	354019	5.34665e-05	748132
5865	0.000128786	450359	0.000105316	788103	0.000148122	1573026	0.000152333	1542668	8.49649e-05	353087	0.000312974	747667
5866	0.000121722	451848	8.47796e-05	790284	0.000355493	1566836	0.000371454	1534510	0.000126951	354467	8.36853e-05	752820
5867	0.000127754	453996	9.71628e-05	792484	8.30714e-05	1552881	3.82237e-05	1517384	0.000134889	355847	0.000132576	754286
5868	0.000209502	453456	0.000226223	791255	0.000267958	1541286	0.000317941	1506568	0.000115397	355295	0.000112867	753098
5869	8.56847e-05	455157	0.000118485	793351	6.71549e-05	1533768	9.07937e-05	1497901	0.000120665	356359	0.000117852	755183
5870	8.96063e-05	457557	7.79514e-05	795367	6.08849e-05	1511047	4.89333e-05	1471390	8.64172e-05	358725	0.00015119	760632
5871	5.9033e-05	457371	5.92195e-05	793657	5.65287e-05	1485970	4.13339e-05	1451594	3.34584e-05	358654	6.96487e-05	760962
5872	0.000382023	455470	0.000271081	789431	0.000209512	1460535	0.000169338	1429095	0.00129753	357602	0.00139078	760004
5873	6.55996e-05	457320	7.2063e-05	790974	9.35635e-05	1442871	4.52249e-05	1415149	4.17889e-05	358947	6.96523e-05	760922
5874	0.000181288	457836	0.000121311	791352	0.0002688	1436013	0.000269035	1408738	0.000116925	359204	0.000105007	761852
5875	0.000117327	460253	9.19037e-05	794310	2.37942e-05	1428919	3.49854e-05	1400584	3.04898e-05	360776	5.50364e-05	763131
5876	0.00021501	460444	0.000187576	794343	9.8443e-05	1422143	6.09741e-05	1394035	0.000282704	360802	0.000252863	763259
5877	7.35474e-05	462287	5.40834e-05	795068	3.2917e-05	1397453	3.73197e-05	1366570	9.6523e-05	362608	8.87815e-05	765925
5878	3.4654e-05	461707	5.67611e-05	792797	0.00026698	1374636	0.000281838	1348292	5.24424e-05	362302	0.000297966	765189
5879	0.000215653	463707	0.000190004	794720	0.000443013	1361135	0.000384351	1332115	0.000260917	364100	0.000249684	768973
5880	0.000343524	468672	0.000281094	800445	0.00156482	1350312	0.00293161	1320433	0.000247457	367740	0.000235602	776734
5881	0.000116707	479836	8.81159e-05	817106	0.000264107	1351725	0.000266049	1315548	3.18888e-05	376308	6.69254e-05	791927
5882	0.000118402	481412	8.18302e-05	818769	0.000211357	1334234	0.000243369	1294331	0.000150838	377889	0.000115804	794444
5883	6.67738e-05	479230	0.000105641	814078	0.00118435	1304512	0.00227379	1265729	6.10452e-05	376770	8.71038e-05	792158
5884	7.49831e-05	480108	4.54169e-05	814674	3.7814e-05	1269371	3.07226e-05	1236874	5.02591e-05	378041	7.16698e-05	795314
5885	0.000227162	479834	0.000216306	813661	0.000323163	1253236	0.000283707	1226617	0.000232935	377788	0.000213875	794855
5886	0.000170861	479923	0.000125424	813241	0.000125108	1238931	5.17599e-05	1217159	0.00210886	378878	0.00201069	795248
5887	0.000250842	478389	0.000227406	809125	0.000351564	1208884	0.000101363	1193735	0.00202467	378333	0.0020503	795005
5888	9.09001e-05	484048	7.09736e-05	817205	5.52237e-05	1195138	5.66707e-05	1182269	8.87446e-05	383122	0.000105172	798689
5889	8.05067e-05	484432	0.000121025	818011	0.000115143	1189821	3.05527e-05	1178293	4.1715e-05	383555	6.25268e-05	799657
5890	0.000189683	485021	0.000152929	817372	0.000294352	1175464	0.000248213	1164323	0.000920796	384450	0.000902681	800947
5891	0.000128113	483947	8.73569e-05	812758	3.67543e-05	1142722	4.52054e-05	1128185	5.19829e-05	384742	6.11727e-05	801011
5892	6.83489e-05	482817	5.06577e-05	809354	9.12007e-05	1118413	7.94627e-05	1107438	4.68271e-05	384393	4.61645e-05	801481
5893	0.000145187	489026	0.000124613	818535	2.50291e-05	1118700	2.81206e-05	1102395	3.3397e-05	389257	3.4462e-05	812489
5894	6.09904e-05	491881	7.65388e-05	823112	0.00021022	1117876	0.00023043	1097945	6.63706e-05	391740	5.02003e-05	816728
5895	0.000174468	492927	0.000141838	824882	7.60912e-05	1117080	7.48441e-05	1095611	0.00014774	392582	0.000143068	817792
5896	7.83321e-05	497880	5.7598e-05	833362	7.24649e-05	1117782	6.98268e-05	1088408	0.000143454	397340	0.000170635	826324
5897	8.60983e-05	499429	3.11373e-05	835012	4.70759e-05	1104599	4.32565e-05	1063423	0.000155167	399570	0.000148286	829481
5898	6.84581e-05	496654	4.70185e-05	829461	3.69784e-05	1081713	3.10821e-05	1029533	3.26167e-05	398569	3.38221e-05	827862
5899	0.0001473	495587	0.000137871	826860	0.00033111	1069130	0.000234267	1011664	3.51588e-05	398193	5.80287e-05	827177
5900	7.27678e-05	494724	5.33251e-05	825128	3.86224e-05	1061560	3.69954e-05	1000125	6.03308e-05	397807	5.08275e-05	826325
5901	0.000218135	495107	0.000193787	825648	0.000353279	1058653	0.000274253	995433	8.78924e-05	398214	0.000125748	827054
5902	0.000217197	497244	0.000113423	828759	4.06784e-05	1057073	4.03261e-05	991914	0.000235179	399695	0.000201575	828474
5903	0.000127479	502043	0.000132719	836353	4.15468e-05	1059047	3.13903e-05	987565	8.17457e-05	403691	8.96975e-05	836144
5904	0.000196701	503303	0.000162182	838566	0.000129364	1059025	5.78342e-05	985576	0.00202368	404708	0.00224251	838348
5905	0.000320611	505286	0.000220178	840229	3.44059e-05	1046333	2.38939e-05	962587	0.000257938	407075	0.000233054	845298
5906	2.99871e-05	500215	4.59537e-05	826920	4.21237e-05	997064	5.34156e-05	898614	3.45861e-05	404787	4.87318e-05	841339
5907	7.82578e-05	498353	8.2885e-05	820414	0.00011514	964043	0.000168595	865982	8.90809e-05	404127	8.09244e-05	840290
5908	7.8062e-05	499603	7.67848e-05	820475	1.57934e-05	949761	1.9016e-05	841398	2.95754e-05	405742	2.96552e-05	843023
5909	3.23894e-05	493989	5.45691e-05	806317	4.78596e-05	898461	3.01027e-05	764052	6.20089e-05	403168	5.01066e-05	838213
5910	9.61432e-05	488854	7.45889e-05	791002	3.33837e-05	838732	3.76425e-05	690709	4.49744e-05	400228	3.12559e-05	831844
5911	0.000171576	489580	0.000161224	787726	0.000405626	806162	0.000542873	648402	4.23498e-05	401419	4.93213e-05	831284
5912	0.000185273	491167	0.000163686	788093	4.06666e-05	786886	5.91059e-05	625995	8.43064e-05	403291	6.7287e-05	832256
5913	2.03917e-05	490395	3.82206e-05	784916	3.54567e-05	761493	3.19887e-05	593959	5.19838e-05	403972	4.56943e-05	831614
5914	0.000285327	487160	0.000217393	777393	0.000420276	730472	0.000416838	558970	8.44278e-05	402711	0.000148246	829704
5915	0.000242886	498177	0.000207685	794471	0.000183475	724895	0.0002567	545384	7.99061e-05	412985	7.91354e-05	846650
5916	0.000305113	501454	0.000279986	800039	0.000228825	725445	0.000320633	542677	0.000134676	415814	0.000127002	850381
5917	8.31644e-05	505024	9.79911e-05	806196	5.35834e-05	727838	3.50745e-05	541704	0.00207751	418771	0.00208704	853840
5918	0.000195216	507130	0.000196291	810022	0.000265212	727721	0.000291667	538285	8.55772e-05	420673	0.00013178	857489
5919	6.66599e-05	510052	8.72153e-05	814077	0.000180034	722085	0.000216509	526537	4.48967e-05	423194	8.12565e-05	861470
5920	0.000421054	512998	0.000366535	818475	0.000717057	719608	0.000489541	520896	0.00016443	425713	0.000229537	866961
5921	0.000189789	526902	0.000190328	840653	6.29588e-05	730637	4.59982e-05	521760	5.94977e-05	436992	7.2416e-05	883783
5922	0.000102656	535770	0.000104032	855505	5.97664e-05	736199	0.000102039	519411	0.000137262	444407	0.000133469	899084
5923	5.74991e-05	539139	6.61797e-05	861291	8.54289e-05	737455	8.37957e-05	513153	0.00226918	447299	0.00218635	904246
5924	7.39671e-05	540781	5.55244e-05	864485	5.95411e-05	738985	5.88122e-05	510098	7.79718e-05	448880	7.27534e-05	907174
5925	0.000112605	541716	7.73304e-05	866412	0.000101409	739579	7.08285e-05	508270	0.00180774	449733	0.00165356	908946
5926	8.60858e-05	545967	7.43814e-05	873875	5.11514e-05	742893	4.1717e-05	503392	5.95477e-05	453418	5.56082e-05	917131
5927	5.10128e-05	548882	3.98272e-05	878797	4.69689e-05	745174	4.39433e-05	500645	4.38739e-05	455852	0.000139966	921652
5928	0.000103585	550274	7.94169e-05	881425	3.75453e-05	745766	3.61965e-05	497286	5.4707e-05	456980	5.19378e-05	924183
5929	0.0001958	551584	0.000204865	883509	0.000192894	741341	0.000137837	486081	0.00361582	458541	0.00352208	927578
5930	6.53558e-05	550831	7.94235e-05	881351	0.000161783	729373	0.000258602	471767	3.4906e-05	458374	6.26175e-05	926259
5931	0.000349016	552984	0.000318745	884721	0.000140756	724660	0.000184302	461200	6.73371e-05	460370	8.60522e-05	929668
5932	0.000233039	566428	0.000163149	907148	0.000162333	733060	0.000285376	459044	9.10772e-05	472127	0.000112724	949221
5933	0.000196237	570739	0.00017708	914842	4.07925e-05	735430	3.71689e-05	457372	6.09074e-05	476133	4.49496e-05	956626
5934	9.41767e-05	573390	8.9129e-05	920015	7.05454e-05	737114	9.0386e-05	453610	5.64095e-05	478643	6.45997e-05	959756
5935	8.12783e-05	578260	7.86389e-05	928294	4.70998e-05	743103	4.21249e-05	451040	5.79884e-05	482855	6.78626e-05	972553
5936	8.46665e-05	578741	4.94969e-05	929352	0.000114558	741982	0.000247635	444203	3.10287e-05	483424	5.13164e-05	974347
5937	3.59761e-05	583721	3.62502e-05	937925	4.28572e-05	746665	4.30392e-05	441458	2.87012e-05	487784	3.66244e-05	982950
5938	0.000214067	593273	0.000199577	952015	0.00011905	755984	0.00019939	441346	6.46885e-05	494678	7.80588e-05	999247
5939	4.19117e-05	596492	3.66179e-05	955816	5.1572e-05	756224	3.21685e-05	435209	0.000179104	496918	0.000142413	1004125
5940	0.000101513	600909	0.000129694	963805	0.00312621	761944	0.0116252	432252	6.39109e-05	500697	0.00013938	1011622
5941	0.000208254	605030	0.000177041	971529	0.00048524	768691	0.000414479	431868	0.00374637	504222	0.00353962	1017907
5942	0.000206224	606137	0.000201215	974083	5.45966e-05	769278	0.0001303	429778	6.92461e-05	505444	8.9128e-05	1021003
5943	5.27825e-05	606261	4.92436e-05	974746	5.99533e-05	767264	4.25155e-05	423375	4.5454e-05	506006	9.29591e-05	1021955
5944	5.60848e-05	606225	4.9241e-05	974797	7.06742e-05	764070	6.48627e-05	416264	6.5182e-05	506275	6.35017e-05	1023595
5945	4.44361e-05	607614	6.13146e-05	978560	2.61068e-05	766083	3.6443e-05	411602	2.55944e-05	507924	3.49794e-05	1029178
5946	8.06883e-05	607275	9.30446e-05	978026	7.60548e-05	762608	9.3951e-05	404466	4.13191e-05	508240	3.98037e-05	1030054
5947	0.000226531	609187	0.000242148	982870	0.000247513	763596	0.000255354	399446	0.000131219	510596	0.00017176	1036330
5948	0.000117641	612029	6.66952e-05	989577	4.6808e-05	769100	8.27869e-05	398614	4.86475e-05	513901	4.31024e-05	1044026
5949	0.000117713	611655	0.000117298	988937	5.33947e-05	767866	4.78262e-05	397272	6.03526e-05	513648	4.79113e-05	1043595
5950	0.000219381	610809	0.00018331	987397	0.000363711	764344	0.000340354	393708	3.11781e-05	513180	5.46614e-05	1042783
5951	8.0445e-05	609112	8.23287e-05	983861	4.22758e-05	756934	3.3735e-05	385357	4.48975e-05	512278	5.18612e-05	1041240
5952	5.11465e-05	606102	5.72985e-05	977338	6.05792e-05	742829	5.46657e-05	365860	4.50407e-05	510649	4.71819e-05	1038533
5953	6.28638e-05	604481	8.73286e-05	973335	0.000441074	732304	0.0014951	355159	6.86513e-05	509823	7.04206e-05	1036629
5954	3.97239e-05	604170	5.75723e-05	972690	0.00021744	731236	0.000291295	353593	8.24118e-05	509636	5.59694e-05	1036281
5955	0.000112626	603770	8.64172e-05	972029	7.6738e-05	729756	7.10137e-05	352045	0.000109949	509326	8.20577e-05	1035857
5956	5.79833e-05	603622	6.58594e-05	971767	5.62148e-05	729345	4.26843e-05	351417	6.87287e-05	509249	7.43489e-05	1035658
5957	0.000104495	602902	9.89535e-05	970153	7.99177e-05	725747	9.5716e-05	344770	0.000100245	508755	9.46963e-05	1034887
5958	0.000242673	601633	0.000284248	967466	0.000261466	719022	0.000187348	336272	0.000287448	507918	0.000264117	1033632
5959	9.65272e-05	600867	0.000118049	965697	0.000592109	714395	0.000269011	330842	9.06374e-05	507517	0.000135547	1032852
5960	0.00020507	599794	0.000211762	963345	0.000170806	708404	0.000127131	322502	0.000230786	506964	0.000230697	1031655
5961	6.43604e-05	590425	7.72779e-05	944643	0.000144086	700972	0.000279868	314434	8.09491e-05	506491	7.86176e-05	1030304
5962	7.28828e-05	589988	7.20486e-05	943808	4.72023e-05	699118	1.60139e-05	312229	5.13581e-05	506249	5.53625e-05	1029578
5963	6.27398e-05	589737	5.40728e-05	943173	0.000100405	697178	7.72233e-05	310787	6.91646e-05	506039	5.15077e-05	1028973
5964	9.16606e-05	589130	6.4751e-05	942070	4.03189e-05	694464	1.62425e-05	307834	4.74644e-05	505642	5.05827e-05	1028020
5965	3.30149e-05	575497	2.40029e-05	916554	7.20731e-05	624366	0.000107265	214422	5.43743e-05	496558	4.6902e-05	1002090
5966	4.62037e-05	562725	5.94811e-05	891040	8.67332e-05	530362	3.72104e-05	134371	5.79234e-05	483397	6.28673e-05	970298
5967	7.47525e-05	561854	6.63164e-05	889674	0.000117491	527702	0.000105859	132252	6.00563e-05	482880	5.57154e-05	969212
5968	3.38493e-05	561312	2.47538e-05	888753	2.27861e-05	526636	2.28218e-05	131453	1.03603e-05	482611	6.19421e-06	968646
5969	5.35723e-06	559991	1.24053e-05	886719	3.81381e-06	524410	7.6514e-06	130695	6.22599e-06	481851	9.30834e-06	966875
5970	1.07635e-05	557438	2.15261e-05	882648	3.65807e-05	519399	7.73557e-05	129273	3.53672e-05	480671	3.21434e-05	964429
6062	9.94827e-05	10052	0.000122873	16277	0.000165657	42256	3.05474e-05	32736	0.000624317	12814	0.000398823	20059
6063	0.000494267	10116	0.00036639	16376	0.000424088	42444	0.000273382	32921	0.000540415	12953	0.00049157	20343
6064	0	10085	0.000183891	16314	0.000306748	42380	0.000243754	32820	0.000386309	12943	0.000246901	20251
6065	9.95421e-05	10046	0.000122519	16324	2.34621e-05	42622	0.000121492	32924	0	12977	9.91179e-05	20178
6066	0.000495246	10096	0.000792345	16407	0.000232656	42982	0.000271174	33189	0.00182969	13117	0.00147362	20358
6067	0.000591483	10144	0.000121308	16487	6.9185e-05	43362	8.97183e-05	33438	0.000301864	13251	4.84074e-05	20658
6068	0	10165	0	16518	6.85793e-05	43745	5.90894e-05	33847	0.00060006	13332	0.0003848	20790
6069	0.000590842	10155	0.000302407	16534	9.10436e-05	43935	0.000117516	34038	0.0010535	13289	0.000719355	20852
6070	0	10219	0.00012046	16603	8.98836e-05	44502	5.78336e-05	34582	0	13476	9.45671e-05	21149
6071	0.000196657	10170	0.00042123	16618	4.49398e-05	44504	5.77317e-05	34643	0.00029678	13478	4.71542e-05	21207
6072	0	10230	5.98695e-05	16703	2.22737e-05	44896	2.86123e-05	34950	0	13608	4.67137e-05	21407
6073	0.000195963	10206	0.000598265	16715	0.000177794	44996	0.000171384	35009	0.000220297	13618	0.0001402	21398
6074	0	10309	0.000118469	16882	0.000176281	45382	0.00022627	35356	0.000288621	13859	0.000227707	21958
6075	9.69274e-05	10317	0.000237234	16861	2.20376e-05	45377	8.47961e-05	35379	0.000288081	13885	0.000180963	22104
6076	9.71628e-05	10292	0	16849	8.74891e-05	45720	5.61152e-05	35641	0.00021606	13885	0	22209
6337	6.70646e-05	14911	7.68079e-05	26039	0.000366024	46445	0.00062964	38117	0	17619	0.000337804	29603
6338	0.000133511	14980	0.000344089	26156	0.000107089	46690	2.60994e-05	38315	5.64175e-05	17725	0.000235421	29734
6339	0.00026713	14974	0.000344024	26161	4.30682e-05	46438	0.000104767	38180	0.000394633	17738	0.000736648	29865
6340	0	14919	0.000114947	26099	4.34282e-05	46053	0.000105694	37845	0.000112733	17741	0.00019998	30003
6341	0.000200441	14967	0.000229894	26099	0.000239568	45916	0.000158755	37794	5.60538e-05	17840	0	30270
6342	6.69703e-05	14932	7.66812e-05	26082	0.00299762	45703	0.0054087	37717	0.000223739	17878	0.000427899	30381
6343	0.000267541	14951	0	26111	6.56973e-05	45664	5.31166e-05	37653	0	17843	6.57527e-05	30417
6344	6.64982e-05	15038	7.64321e-05	26167	0.000152972	45760	0.000185327	37771	0.000166898	17975	3.25743e-05	30699
6345	0.000132908	15048	3.81636e-05	26203	4.36948e-05	45772	5.29241e-05	37790	0.000110963	18024	3.24065e-05	30858
6346	0.000464777	15061	0.000152917	26158	0.000241488	45551	0.000239273	37614	0.000831255	18045	0.000355102	30977
6347	6.61813e-05	15110	3.8117e-05	26235	0.000109726	45568	0.000185839	37667	5.49934e-05	18184	9.59325e-05	31272
6348	0	15124	0	26257	2.19867e-05	45482	2.65654e-05	37643	0.0001098	18215	0.000127445	31386
6349	0	15100	0.000114495	26202	6.65661e-05	45068	8.02268e-05	37394	0.000330524	18153	0.000223435	31329
6350	0.00072785	15113	0.00026739	26179	0.000223125	44818	0.000188	37234	0.000441916	18103	0.000542698	31325
6351	0.000198426	15119	0.00011453	26194	2.23849e-05	44673	2.68955e-05	37181	5.5209e-05	18113	6.3743e-05	31376
6352	0.000199707	15022	7.69497e-05	25991	0.000113856	43915	8.19515e-05	36607	5.58847e-05	17894	3.20461e-05	31205
6353	0	14999	7.70179e-05	25968	9.17158e-05	43613	2.74688e-05	36405	5.61672e-05	17804	0.000160472	31158
6354	0	15018	0	25894	6.92665e-05	43311	8.31232e-05	36091	0.00016953	17696	3.22716e-05	30987
6355	6.68137e-05	14967	3.86817e-05	25852	9.32205e-05	42909	5.5919e-05	35766	0.000226809	17636	6.48614e-05	30835
6356	0	14986	0.000116131	25833	7.03004e-05	42674	0.00011266	35505	0.000454545	17600	0.000291763	30847
6357	0.00059753	15062	0.000580002	25862	0.000210867	42681	0.000196911	35549	0.00102197	17613	0.000970246	30920
6358	0.00026448	15124	0.000231589	25908	2.34472e-05	42649	0	35599	0	17686	9.65158e-05	31083
6359	0	15123	0.000115852	25895	7.087e-05	42331	8.47841e-05	35384	0.000283366	17645	9.67461e-05	31009
6360	6.59544e-05	15162	0	25929	0	42422	5.63e-05	35524	5.69963e-05	17545	0.000161332	30992
6361	6.59196e-05	15170	7.7101e-05	25940	2.36827e-05	42225	2.82462e-05	35403	5.70028e-05	17543	9.65003e-05	31088
6362	0	15109	7.72231e-05	25899	4.78457e-05	41801	5.71559e-05	34992	5.75341e-05	17381	6.47522e-05	30887
6363	0.000132118	15138	0.000270302	25897	9.59325e-05	41696	0.000114325	34988	0	17334	0.000227657	30748
6364	0.000924153	15149	0.000540541	25900	0.000216544	41562	0.000143189	34919	5.78269e-05	17293	0.00019565	30667
6365	0.000330098	15147	0.000424039	25941	0.000168128	41635	0.000199834	35029	0.000172951	17346	0.000553566	30710
6366	0	15114	0	25933	0	41443	5.72557e-05	34931	0.00017315	17326	6.52188e-05	30666
6367	0.000198913	15082	7.72589e-05	25887	7.2648e-05	41295	2.87555e-05	34776	0.000115841	17265	6.52273e-05	30662
6368	6.70871e-05	14906	0	25451	9.76372e-05	40968	5.79744e-05	34498	0	17075	3.29359e-05	30362
6369	0	14862	3.94011e-05	25380	2.43309e-05	41100	2.89168e-05	34582	0	17034	9.92556e-05	30225
6370	0.00013458	14861	0.000118325	25354	0.000342223	40909	0.000261757	34383	5.8931e-05	16969	0.000132912	30095
6371	0.000134971	14818	0	25292	2.46767e-05	40524	2.93367e-05	34087	0.000296138	16884	0.000433782	29969
6372	0.000134762	14841	7.90483e-05	25301	0.000496241	40303	0.000559844	33938	0	16855	0.000267585	29897
6373	0.000269542	14840	0.000158059	25307	0.000721555	40191	0.000532072	33830	0.000298401	16756	0.000167336	29880
6374	0	14374	8.23181e-05	24296	5.08893e-05	39301	6.01341e-05	33259	0	16131	0.000170713	29289
6375	7.05119e-05	14182	8.33681e-05	23990	0.000179912	38908	9.10609e-05	32945	0	15920	3.43418e-05	29119
6376	0.000141173	14167	0	24003	5.16449e-05	38726	0	32816	0.000313794	15934	0.000583491	29135
6377	7.05617e-05	14172	8.33264e-05	24002	7.74813e-05	38719	0.000182332	32907	0.000188123	15947	0.000275226	29067
6378	0	14096	0.000209811	23831	7.84396e-05	38246	6.16352e-05	32449	0.000506137	15806	0.000277373	28842
6379	0.000142116	14073	4.20822e-05	23763	5.2719e-05	37937	0.000186208	32222	0.00025468	15706	3.48468e-05	28697
6380	0.000212947	14088	0.000294737	23750	7.91975e-05	37880	9.29714e-05	32268	0.000255232	15672	0.000104818	28621
6381	7.21761e-05	13855	4.27862e-05	23372	0.000107152	37330	0.000282052	31909	6.47082e-05	15454	0.000141074	28354
6382	0.000363531	13754	0.000301737	23199	0.000324491	36981	0.000315557	31690	0	15350	0	28186
6383	0	13738	0	23073	2.69825e-05	37061	6.31473e-05	31672	6.47962e-05	15433	3.53107e-05	28320
6384	7.33837e-05	13627	0	22853	0.000135131	37001	3.15796e-05	31666	6.51721e-05	15344	0	28240
6385	0	13427	0.000133553	22463	0.000430524	37164	0.000157347	31777	0	15228	0.000107139	28001
6386	7.43052e-05	13458	8.89601e-05	22482	0.000348572	37295	0.000376128	31904	0.000130933	15275	0.000106697	28117
6387	0	13441	8.91345e-05	22438	8.08909e-05	37087	3.15328e-05	31713	0	15221	0	28086
6388	7.40192e-05	13510	4.448e-05	22482	8.04376e-05	37296	0	31960	0.000196683	15253	0.000177626	28149
6389	7.39098e-05	13530	0	22440	5.37158e-05	37233	0.000188253	31872	6.55781e-05	15249	7.10404e-05	28153
6390	7.37354e-05	13562	8.91544e-05	22433	5.39214e-05	37091	0.000188673	31801	0.000131027	15264	3.54371e-05	28219
6391	7.37518e-05	13559	8.93975e-05	22372	0.00016214	37005	0.000220438	31755	6.54879e-05	15270	0.000142025	28164
6393	0.000297111	13463	0.000135026	22218	2.74914e-05	36375	6.41108e-05	31196	0	15078	0.000215347	27862
6394	0	13425	4.51814e-05	22133	0.000193874	36106	0.000388387	30897	0.000333023	15014	0.000180408	27715
6395	0.000148931	13429	0	22115	5.54017e-05	36100	6.46789e-05	30922	0.000333734	14982	0.000399521	27533
6396	0.000447728	13401	0.000498798	22053	5.59128e-05	35770	3.27e-05	30581	0.000535439	14941	0.000328144	27427
6397	0.000373134	13400	9.09174e-05	21998	8.38246e-05	35789	0	30633	6.68986e-05	14948	0.000109278	27453
6398	0	13347	0	21875	0	35622	0	30446	6.72224e-05	14876	3.65764e-05	27340
6399	0.000677864	13277	0.000184886	21635	0.000677736	35412	0.000494984	30304	0.000135007	14814	0.000221125	27134
6400	0	13186	0	21498	0	35232	0	30157	0	14734	3.71209e-05	26939
6401	0.000167687	11927	5.04821e-05	19809	0.000142906	34988	0.000167012	29938	0.000205564	14594	0.000149751	26711
6402	8.3956e-05	11911	0.000151599	19789	0.00028627	34932	0.000467696	29934	0.000137155	14582	7.49653e-05	26679
6403	0.000250899	11957	5.04898e-05	19806	0.000199646	35062	0.000166611	30010	0.000341787	14629	0.000224963	26671
6404	0.00016742	11946	0.000303905	19743	0.000286779	34870	0.000234278	29879	0	14616	3.74841e-05	26678
6405	0.0008364	11956	0.00040636	19687	0.000575656	34743	0.000468823	29862	0.000137165	14581	3.76095e-05	26589
6406	0	11903	5.12584e-05	19509	0.00037655	34524	0.000235294	29750	6.89037e-05	14513	3.78e-05	26455
6407	0	11885	0.000205086	19504	0.000290791	34389	0.000236558	29591	6.90417e-05	14484	0.000151504	26402
6408	0.000253764	11822	0.000103103	19398	8.80127e-05	34086	3.41448e-05	29287	0.000278358	14370	0.00011467	26162
6409	0.000255189	11756	0.000103966	19237	5.8713e-05	34064	0.000170683	29294	0.000139626	14324	3.82468e-05	26146
6410	0	11721	0.000104335	19169	2.95116e-05	33885	0.000102881	29160	0	14252	0.000153604	26041
6411	8.6192e-05	11602	5.27649e-05	18952	5.96356e-05	33537	6.92929e-05	28863	0.00077832	14133	0.000386982	25841
6412	0.000433651	11530	0.000159498	18809	0.00039185	33176	0.000455134	28563	7.12758e-05	14030	0.000117229	25591
6413	0.000173581	11522	0.000106542	18772	0.000606079	32999	0.000983941	28457	0.0002145	13986	0.000353496	25460
6414	0.00026053	11515	0.000267023	18725	0.000152714	32741	7.09396e-05	28193	0	13940	7.90233e-05	25309
6415	0.000348462	11479	0.000215158	18591	0.00012299	32523	3.57015e-05	28010	0	13877	7.93651e-05	25200
6416	0	11449	5.39636e-05	18531	0.000310212	32236	0.000252098	27767	0.000362371	13798	0.000278552	25130
6417	0.000262812	11415	0.000270944	18454	9.3982e-05	31921	0.00032769	27465	0.000509758	13732	0.000319783	25017
6418	0	11341	0.000220034	18179	0	31793	7.29794e-05	27405	0.000146466	13655	0.000201175	24854
6419	0	11267	0	18037	0.000158937	31459	7.37681e-05	27112	7.37953e-05	13551	4.04334e-05	24732
6420	0	11273	0	18013	3.18766e-05	31371	0.000110857	27062	0.000147765	13535	0.000202184	24730
6421	0	11235	0	17938	3.21761e-05	31079	7.46826e-05	26780	7.42721e-05	13464	8.12678e-05	24610
6422	8.90551e-05	11229	0	17903	6.44621e-05	31026	7.48167e-05	26732	0	13431	4.07266e-05	24554
6459	0	23175	0.000114093	43824	3.16549e-05	94772	4.53217e-05	88258	0	26615	2.56558e-05	77955
6460	0.000214169	23346	9.02731e-05	44310	0	95839	3.34919e-05	89574	3.73692e-05	26760	3.83059e-05	78317
6461	0.000299069	23406	0.000202365	44474	0.000124778	96171	0.000122426	89850	0.00037365	26763	8.93598e-05	78335
6462	0.000201118	24861	0.000168549	47464	0.000706957	104674	0.000611983	98042	0.000211566	28360	0.000231693	82005
6463	0.000377444	26494	0.000840714	51147	0.00156693	114236	0.00203571	109053	0.0013403	29844	0.00114071	86788
6464	3.31192e-05	30194	0.000101937	58860	5.96396e-05	134139	0.000123918	129118	0.000508388	33439	0.000307891	97437
6465	3.18319e-05	31415	3.26365e-05	61281	8.51529e-05	140923	4.42194e-05	135687	0.000115344	34679	0.000168332	100991
6466	0.000568684	31652	0.000646266	61894	9.80172e-05	142832	0.000138018	137663	0.000200229	34960	0.000187345	101417
6467	0.000249672	32042	0.000240231	62440	7.68688e-05	143101	4.35051e-05	137915	0.000171757	34933	0.000128139	101452
6468	3.09751e-05	32284	3.18441e-05	62806	9.75773e-05	143476	0.000115817	138149	0.000114318	34990	0.000127896	101645
6469	9.24129e-05	32463	7.89927e-05	63297	0.000193278	144869	0.000306919	140102	0.000454455	35207	0.000538957	102049
6470	3.05642e-05	32718	1.56389e-05	63943	2.72972e-05	146535	2.81235e-05	142230	0	35429	3.90248e-05	102499
6471	6.10631e-05	32753	4.68604e-05	64020	6.81227e-06	146794	7.72288e-05	142434	5.64573e-05	35425	3.8994e-05	102580
6472	0.000183228	32746	0.000124947	64027	0.00022478	146810	0.000217613	142455	0.000141327	35379	3.90016e-05	102560
6473	0.000211864	33040	0.000139069	64716	0.000208902	148395	0.000374259	144285	8.39701e-05	35727	4.81556e-05	103830
6474	0.000120511	33192	1.5369e-05	65066	1.33633e-05	149664	6.85786e-05	145818	5.57896e-05	35849	4.79722e-05	104227
6475	6.02627e-05	33188	4.60702e-05	65118	4.00304e-05	149886	5.47495e-05	146120	0.000307537	35768	0.000307128	104191
6476	5.94654e-05	33633	4.52721e-05	66266	3.26258e-05	153253	4.02196e-05	149181	8.27837e-05	36239	3.79021e-05	105535
6477	0.000205671	34035	4.45719e-05	67307	3.85003e-05	155843	3.3069e-05	151199	0.000381399	36707	0.000318376	106792
6478	0.000117292	34103	0.00014812	67513	7.02916e-05	156491	0.000118453	151959	8.15883e-05	36770	0.000159103	106849
6479	0.000462388	34603	0.000378595	68675	4.37793e-05	159893	9.63267e-05	155720	5.36711e-05	37264	0.000185396	107877
6480	0.000344165	34867	0.000317309	69333	0.000297698	161237	0.000254199	157357	0.000561197	37420	0.000489183	108344
6481	8.5658e-05	35023	8.59377e-05	69818	3.6914e-05	162540	3.14663e-05	158900	2.65675e-05	37640	5.50403e-05	109011
6482	0	35035	4.28767e-05	69968	5.5213e-05	163005	0.000100271	159567	5.31759e-05	37611	2.74869e-05	109143
6483	2.84754e-05	35118	0	70203	2.4439e-05	163673	3.12346e-05	160079	5.31039e-05	37662	3.6535e-05	109484
6484	0.000165462	36262	8.37334e-05	71656	0.000109296	164690	5.58496e-05	161147	0.000185391	37758	0.000191349	109747
6485	0.000163052	36798	9.59561e-05	72950	5.92684e-05	168724	4.24086e-05	165061	0.000130276	38380	0.000189705	110698
6486	0.000320051	37494	0.000335053	74615	0.000392243	173362	0.000407956	169136	0.000204389	39141	0.000229236	113420
6487	0.000336353	41623	0.000262033	83959	0.000241248	198965	0.000213498	196723	0.00015854	44153	0.000212569	131722
6488	0.0002616	42049	0.000117768	84913	0.0001783	201907	0.000205344	199665	0.000268853	44634	0.000210397	133082
6489	0.000498777	42103	0.00030558	85084	6.91635e-05	202419	8.99119e-05	200196	0.000179211	44640	0.000187806	133116
6490	0.00011119	44968	0.000174507	91687	4.08235e-05	220461	4.53651e-05	220434	8.30375e-05	48171	4.22627e-05	141969
6491	0.000127108	47204	7.21062e-05	97079	4.69528e-05	234278	5.55385e-05	234072	0.000137863	50775	0.000134742	148432
6492	6.0847e-05	49304	5.93607e-05	101077	6.93331e-05	245193	0.00011805	245658	0.000169693	53037	0.000319048	153582
6493	0.000268853	52073	0.000131732	106276	2.31649e-05	259013	5.7395e-05	261347	0.000107375	55879	0.000125153	159804
6494	0.000381752	52390	0.000271031	106999	8.04074e-05	261170	0.000113528	264252	8.91123e-05	56109	4.99136e-05	160277
6495	0.000340516	52861	0.000120314	108051	2.26816e-05	264532	5.22464e-05	267961	8.84877e-05	56505	6.19567e-05	161403
6496	0.000188133	53154	0.000119572	108721	0.000554463	266925	0.000437248	269870	0.000211443	56753	0.00025283	162164
6497	5.56586e-05	53900	9.96151e-05	110425	0.000308686	272121	0.000275934	275428	3.47536e-05	57548	8.53669e-05	163998
6498	0.000236312	55012	8.85614e-05	112916	0.000268437	279395	0.000225806	283429	5.09909e-05	58834	6.02257e-05	166042
6499	0.000289268	55312	0.000158356	113668	0.000646334	281588	0.000675456	285733	0.000642815	59115	0.00081593	166681
6500	8.87973e-05	56308	0.000206382	116289	0.000356173	289185	0.000367057	294232	8.29366e-05	60287	0.000112326	169151
6501	0.000365395	57472	0.000117829	118816	4.04744e-05	296484	3.62473e-05	303471	0.000145978	61653	9.90157e-05	171690
6502	6.95012e-05	57553	0.000117617	119030	2.69254e-05	297117	1.31518e-05	304142	1.62132e-05	61678	0.000186249	171813
6503	0.000242081	57832	9.95636e-05	120526	0.000568155	300974	0.000564623	306399	0.000548184	62023	0.000456173	173180
6504	8.493e-05	58872	3.26216e-05	122618	3.57727e-05	307497	1.91344e-05	313572	6.30587e-05	63433	0.00020525	175396
6505	0.000186684	58923	0.000195433	122804	0.000301644	308310	0.000327808	314208	0.000472612	63477	0.000319103	175492
6506	8.06491e-05	61997	0.000130713	130056	5.485e-05	328168	3.00326e-05	332971	0.000492456	67011	0.000374577	184208
6507	6.39172e-05	62581	0.00012146	131731	4.21084e-05	332475	2.97392e-05	336257	5.90807e-05	67704	5.39951e-05	185202
6508	7.96711e-05	62758	3.78372e-05	132145	5.68704e-05	334093	1.48062e-05	337697	4.42465e-05	67802	5.39057e-05	185509
6509	4.77745e-05	62795	7.56018e-05	132272	4.48283e-05	334610	4.14021e-05	338147	8.84864e-05	67807	0.000204831	185519
6510	0.000217543	64355	0.000146327	136680	7.79777e-05	346253	9.09515e-05	351836	0.000286936	69702	0.00049649	189329
6511	0.00013788	65274	0.000114806	139365	3.38643e-05	354355	5.81801e-05	360948	8.46907e-05	70846	6.78968e-05	191467
6512	0.000121847	65656	6.41067e-05	140391	5.87538e-05	357424	7.14343e-05	363971	0.000252426	71308	0.000275585	192318
6513	6.06061e-05	66000	2.12665e-05	141067	0.00024195	359578	0.000201776	366743	4.18229e-05	71731	0.000108788	193036
6514	7.57128e-05	66039	4.95452e-05	141285	3.05213e-05	360404	2.17672e-05	367526	2.788e-05	71736	3.62525e-05	193090
6515	0.00010433	67095	4.89487e-05	143007	3.28979e-05	364765	4.84396e-05	371597	0.000219983	72733	0.000225808	194856
6516	7.44336e-05	67174	9.77333e-05	143247	0.000401861	365798	0.000405481	372397	0.000467059	72796	0.000405218	194957
6517	0.000129649	69418	6.10037e-05	147532	9.52898e-05	377795	9.53736e-05	387948	0.000397799	75415	0.000437687	198772
6518	0	70263	0.000107013	149515	4.68499e-05	384206	4.55028e-05	395580	0.000170478	76256	0.000114889	200193
6519	4.24406e-05	70687	3.98258e-05	150656	3.86604e-05	387994	3.25202e-05	399752	3.90839e-05	76758	0.000139331	200961
6520	5.65979e-05	70674	8.62246e-05	150769	0.000499381	388481	0.00049205	400366	0	76742	5.47209e-05	201020
6521	0.000112795	70925	1.97917e-05	151579	3.07115e-05	390733	2.7311e-05	402768	3.8958e-05	77006	6.45844e-05	201287
6522	0.000223754	71507	0.000327054	152880	0.000131552	395281	0.000127711	407169	6.43948e-05	77646	9.87303e-05	202572
6523	0.000110805	72199	5.83279e-05	154300	3.24871e-05	400159	5.57393e-05	412635	0.000152948	78458	0.000132056	204459
6524	0.00045599	72370	0.000381132	154802	7.96149e-05	401935	0.000101321	414525	0.000279905	78598	0.000307674	204762
6525	0.000192689	72656	0.000109232	155632	4.44111e-05	405304	4.06815e-05	417880	0.000114145	78847	0.000150926	205398
6526	5.49428e-05	72803	5.76864e-05	156016	0.000290037	406845	0.000283891	419175	0.000418002	78947	0.000330714	205616
6527	0.000108342	73840	7.56511e-05	158623	6.27677e-05	414226	8.1943e-05	427126	0.000124814	80119	0.000173446	207557
6528	0.000446338	73935	0.000358861	158836	0.000289006	415216	0.000270938	428142	0.000162161	80167	0.000110725	207721
6529	0.000388126	74718	0.000167889	160821	3.32252e-05	421367	5.06887e-05	434022	4.93535e-05	81048	7.18432e-05	208788
6530	0.000173704	74840	8.68115e-05	161269	4.96208e-05	423210	4.35659e-05	436121	3.69909e-05	81101	5.26311e-05	209002
6531	0.000226516	75050	0.000117368	161884	5.63515e-05	425898	2.73466e-05	438812	4.9232e-05	81248	5.73041e-05	209409
6532	0.000145676	75510	9.2007e-05	163031	5.575e-05	430493	4.28521e-05	443386	4.9019e-05	81601	6.18012e-05	210352
6533	0.000317108	75684	0.000220138	163534	0.000712076	432538	0.000619595	445452	6.1213e-05	81682	8.07129e-05	210623
6534	3.92593e-05	76415	3.01881e-05	165628	2.28437e-05	437758	4.87956e-05	450860	3.6313e-05	82615	8.00984e-05	212239
6535	0.000324983	76927	0.000167681	166984	2.93432e-05	443033	2.40894e-05	456633	6.02047e-05	83050	4.21909e-05	213316
6536	0.000116327	77368	0.000172538	168079	0.000444946	447245	0.000462117	460922	0.000227892	83373	0.000555742	214128
6537	0.000133918	82140	0.00016156	179500	0.000374424	478068	0.000426635	489880	0.000156905	89226	9.1514e-05	229473
6538	0.000306216	88173	0.000243397	193100	4.45851e-05	515867	5.30137e-05	528165	2.07523e-05	96375	3.2111e-05	249136
6539	0	90345	1.51344e-05	198224	2.45494e-05	529545	2.38843e-05	544291	3.02942e-05	99029	3.54579e-05	253822
6540	7.69933e-05	90917	0.000130169	199740	4.85264e-05	535791	1.81074e-05	552259	4.01792e-05	99554	4.70537e-05	255028
6541	9.85513e-05	91323	7.96591e-05	200856	3.5192e-05	539895	2.33889e-05	555820	4.00753e-05	99812	3.91273e-05	255576
6542	5.44787e-05	91779	6.43596e-05	201990	5.33533e-05	543547	3.03707e-05	559750	9.97964e-06	100204	3.51158e-05	256295
6543	0.000119274	92225	0.000103337	203218	5.65277e-05	548404	4.60298e-05	564851	2.98276e-05	100578	5.05892e-05	256972
6544	0.000273181	95175	0.000185345	210418	5.62254e-05	569138	5.9343e-05	589792	4.79157e-05	104350	6.07024e-05	263581
6545	0.000341813	96544	0.000247927	213773	0.000268313	581410	0.000232228	602855	0.000425608	105731	0.000429256	265576
6546	0.000197169	101436	0.000146157	225785	4.06503e-05	615001	4.53788e-05	639065	0.000232693	111735	0.000195536	276164
6547	9.55301e-05	104679	5.98375e-05	233967	6.26992e-05	637967	6.34725e-05	661704	9.51022e-05	115665	0.000144155	284417
6548	0.000445005	107864	0.000289461	241829	4.24077e-05	660258	3.67095e-05	681023	5.86181e-05	119417	5.80238e-05	292983
6549	0.000155945	109013	0.000106262	244678	5.67345e-05	669787	4.34955e-05	689727	2.48983e-05	120490	4.06273e-05	295368
6550	0.000177598	112614	0.000271899	253771	0.000238357	696435	0.000227051	717900	0.000456731	124800	0.000434847	303555
6551	0.000146856	122569	0.000249145	276947	0.000530272	761873	0.000555013	780162	0.000197863	136458	0.000225829	323253
6552	9.63534e-05	134920	5.88059e-05	306092	4.04325e-05	840907	3.60087e-05	860902	0.000383557	151216	0.000430233	355621
6553	2.86281e-05	139723	1.26067e-05	317292	2.52452e-05	871453	3.13795e-05	892301	2.54617e-05	157099	6.28493e-05	365955
6554	7.811e-05	140827	3.4391e-05	319851	2.83405e-05	882130	2.99115e-05	902664	0.000101395	157799	7.61874e-05	367515
6555	9.17587e-05	141676	7.14173e-05	322051	4.93645e-05	891329	7.1358e-05	910900	8.83833e-05	158401	3.79836e-05	368580
6556	0.000132077	143855	9.15209e-05	327794	5.72859e-05	907727	6.87872e-05	930405	0.000249001	160642	0.000203933	372671
6557	8.08931e-05	148344	7.0922e-05	338400	3.39792e-05	941753	2.67048e-05	973609	0.000279552	164549	0.000260443	380121
6558	5.3587e-05	149290	5.86997e-05	340717	4.73099e-05	951176	5.7924e-05	984048	0.00012704	165302	0.000146736	381637
6559	6.66591e-06	150017	2.62708e-05	342586	2.81709e-05	958435	3.62952e-05	991867	0.000126614	165858	0.000106958	383327
6560	0.000184465	151790	0.000109557	346850	0.000329242	974968	0.000266394	1009784	0.000215094	167369	0.000194367	385868
6561	0.000124402	152731	0.000128912	349076	0.00012227	981435	0.000153332	1017400	0.000142613	168288	3.09981e-05	387120
6562	0.000103479	154620	0.000124371	353780	0.000341226	996408	0.00033754	1033953	0.00046431	170145	0.00045166	389674
6563	2.49917e-05	160053	6.00003e-05	366665	0.000323886	1034315	0.000315683	1073862	0.000295051	176241	0.000233728	397898
6564	6.13365e-05	163035	6.42359e-05	373623	4.45817e-05	1054244	2.91698e-05	1097024	4.46157e-05	179309	4.22845e-05	402039
6565	0.000850647	169283	0.000552307	387466	0.000265099	1097702	0.000239319	1144914	5.37918e-05	185902	7.28994e-05	411526
6566	0.000603225	170749	0.000334985	391062	0.000719145	1111041	0.000578373	1160151	0.000812969	186969	0.000752022	413552
6567	5.44591e-05	183624	7.89931e-05	417758	0.000292601	1192752	0.000273277	1258796	0.000571693	201157	0.0005339	432665
6568	6.78373e-05	191635	5.30944e-05	433191	6.52941e-05	1240541	7.43662e-05	1317803	0.000252376	210004	0.000204114	445829
6569	0.000347845	198364	0.000210114	447377	3.19125e-05	1284764	4.95624e-05	1372008	0.000105981	217020	0.000182218	455499
6570	3.92628e-05	203755	4.13388e-05	459617	4.83441e-05	1323844	4.13346e-05	1427374	5.39767e-05	222318	5.1831e-05	463043
6571	0.000645177	210795	0.000571791	475698	3.92426e-05	1376054	3.90623e-05	1484809	2.61433e-05	229504	9.91032e-05	474253
6572	2.31253e-05	216213	3.89072e-05	488341	9.39215e-05	1416076	8.16769e-05	1530420	2.12864e-05	234892	0.000134988	481523
6573	9.00102e-05	222197	5.97383e-05	502190	2.46353e-05	1461319	2.39698e-05	1585331	5.39775e-05	240841	5.31024e-05	489620
6574	4.45563e-06	224435	1.97064e-05	507450	2.89525e-05	1485193	1.85873e-05	1614004	3.71901e-05	242000	4.07016e-05	491381
6575	0.000127419	227595	0.000106821	514880	0.000278062	1517647	0.000274263	1651700	0.000151905	243574	0.000224774	493829
6576	0.000195532	230141	0.000212814	521583	0.000534455	1554855	0.000464447	1694487	0.000394468	245901	0.000454399	497360
6577	5.17177e-05	232029	4.55497e-05	526897	3.97447e-05	1585117	4.23225e-05	1724849	4.43761e-05	247881	3.80049e-05	499936
6578	8.11456e-05	234147	5.45465e-05	531656	3.61417e-05	1604793	2.97854e-05	1745824	2.40763e-05	249208	3.98333e-05	502093
6579	0.000122566	236608	8.19901e-05	536650	3.01585e-05	1624751	2.54407e-05	1768818	0.00040663	250842	0.000525094	504672
6580	0.000620696	238442	0.000370052	540464	2.19696e-05	1638628	1.90601e-05	1783830	2.38024e-05	252075	3.16069e-05	506219
6581	0.00061179	238644	0.000430577	541134	4.84596e-05	1650859	2.67157e-05	1796699	0.000468183	252038	0.000420786	506195
6582	0.000125708	238648	0.000132938	541607	0.000136684	1668075	0.000161602	1813095	0.000630967	251994	0.000705269	506190
6583	5.86712e-05	238618	6.832e-05	541569	0.00023802	1667928	0.000237726	1813013	0.000142883	251954	0.00011657	506134
6584	2.93417e-05	238568	4.43214e-05	541499	0.000113934	1667634	0.000113087	1812769	5.16102e-05	251888	6.32326e-05	506068
6585	0.000582746	238526	0.000539294	541449	0.000538512	1667559	0.000486009	1812723	0.000686868	251868	0.000683716	506058
6586	5.87002e-05	238500	9.60507e-05	541381	0.000540968	1667382	0.000502055	1812552	2.77977e-05	251819	3.55728e-05	506005
6587	5.03227e-05	238461	7.38924e-05	541328	7.61747e-05	1667221	9.10364e-05	1812461	1.98594e-05	251770	3.95285e-05	505964
6588	6.29076e-05	238445	5.91171e-05	541299	8.93768e-05	1667099	9.71105e-05	1812369	2.38343e-05	251738	2.17426e-05	505919
6589	2.9359e-05	238428	4.6187e-05	541278	4.31907e-05	1667025	4.30389e-05	1812314	4.76711e-05	251725	4.94165e-05	505904
6590	2.51654e-05	238423	5.72728e-05	541269	4.97898e-05	1667007	7.66982e-05	1812298	6.35655e-05	251709	3.75571e-05	505896
6591	8.38923e-05	238401	6.65153e-05	541229	0.000156582	1666859	0.000119745	1812191	0.000170859	251669	0.000156171	505856
6592	6.29247e-05	238380	4.25e-05	541176	4.07989e-05	1666711	3.69738e-05	1812095	9.93479e-05	251641	8.69863e-05	505827
6593	5.03476e-05	238343	6.09836e-05	541129	6.60059e-05	1666517	4.91196e-05	1811903	4.76961e-05	251593	5.53616e-05	505766
6594	0.000125884	238315	0.000127521	541086	0.000219643	1666341	0.00017331	1811787	5.9631e-05	251547	4.15265e-05	505701
6595	7.55379e-05	238291	6.28441e-05	541021	5.52161e-05	1666180	5.35423e-05	1811653	0.000182911	251489	0.000229414	505636
6596	0.000142698	238265	0.000103521	540952	5.70253e-05	1665927	5.85164e-05	1811457	0.000282361	251451	0.000358005	505580
6597	5.87638e-05	238242	4.99176e-05	540891	0.000101455	1665757	0.000100479	1811322	0.000107393	251412	0.000116709	505530
6598	5.45826e-05	238171	3.69843e-05	540770	6.18486e-05	1665358	3.8102e-05	1810930	0.000107432	251322	7.32085e-05	505406
6599	0.000109198	238100	0.000135023	540647	5.58687e-05	1664617	4.69578e-05	1810134	0.000155218	251260	0.000128643	505276
6600	1.6811e-05	237939	1.85092e-05	540272	2.4656e-05	1662880	2.98647e-05	1808156	3.98321e-06	251054	7.92176e-06	504938
6601	0	237692	1.85273e-06	539745	9.6389e-06	1659941	1.71771e-05	1804732	0	250779	0	504415
6602	0	237351	0	538861	4.22749e-06	1655828	2.77783e-06	1799966	0	250402	0	503548
7090	0	79149	0	387890	0	900341	0	486857	0	84516	0	88858
7091	0	79216	0	388114	0	900954	0	487199	0	84766	0	89028
7092	0	79283	0	388323	0	901591	0	487496	0	84830	0	89101
7093	7.56573e-05	79305	0.000175051	388458	4.43544e-05	901827	6.97233e-05	487642	3.53528e-05	84859	0.000145851	89132
7094	0.000189098	79324	0.000234223	388519	0.000191797	901997	0.000217334	487729	0.000141384	84875	0.000179461	89156
7095	0	79358	2.83073e-05	388592	1.33011e-05	902182	2.04986e-05	487838	4.71115e-05	84905	4.48511e-05	89184
7096	7.55886e-05	79377	9.52023e-05	388646	5.65193e-05	902346	6.96826e-05	487927	8.24218e-05	84929	5.60532e-05	89201
7097	0.000919477	79393	0.000347314	388697	6.75917e-05	902478	9.22148e-05	487991	0.000176597	84939	0.000594071	89215
7098	0.000302248	79405	0.000239234	388741	0.000274767	902582	0.000268424	488034	0.000164807	84948	0.000179322	89225
7099	0.000377682	79432	0.000146609	388790	7.5324e-05	902767	0.000143401	488142	0.000282436	84975	0.00022407	89258
7100	0.000251781	79434	0.000234037	388827	0.000186086	902810	0.000204849	488165	0.000188277	84981	0.000145629	89268
7101	0.000239138	79452	0.000146565	388906	0.000171662	902936	0.000198678	488226	0.000164679	85014	0.000212802	89285
7102	0.000188765	79464	0.000146556	388929	0.000160574	903011	0.000145412	488267	0.000199915	85036	0.000223992	89289
7103	0.000314604	79465	0.00020826	388936	0.000595761	903047	0.000546821	488277	0.000141113	85038	0.000145582	89297
7104	0.000641744	79471	0.000125975	388966	5.53648e-05	903101	5.73411e-05	488306	0.000141107	85042	0.000291124	89309
7105	0.000314564	79475	0.000372754	388997	0.000283448	903165	0.0003256	488329	0.00039977	85049	0.000279918	89312
7106	5.03221e-05	79488	4.8839e-05	389033	2.6569e-05	903310	3.48072e-05	488404	3.52688e-05	85061	6.71689e-05	89327
7107	3.77401e-05	79491	4.11266e-05	389043	2.54609e-05	903347	2.04744e-05	488414	1.17556e-05	85066	2.23891e-05	89329
7108	8.80481e-05	79502	9.76655e-05	389083	6.4198e-05	903455	4.09448e-05	488463	2.35078e-05	85078	7.83506e-05	89342
7109	0.000364739	79509	0.000462602	389103	0.00031322	903519	0.000364397	488478	0.000458371	85084	0.000402869	89359
7110	6.28749e-05	79523	4.36841e-05	389158	3.09861e-05	903630	2.25166e-05	488528	9.40026e-05	85104	1.11892e-05	89372
7111	0.00017603	79532	6.16654e-05	389197	9.29473e-05	903738	7.16372e-05	488573	0.000117487	85116	5.59372e-05	89386
7112	0.00016344	79540	0.000136169	389223	0.000365119	903816	0.000298815	488596	9.39794e-05	85125	5.59328e-05	89393
7113	5.07273e-05	78853	4.64202e-05	387762	1.88807e-05	900389	2.46501e-05	486814	0.000106669	84373	0.000259943	88481
7114	6.38741e-05	78279	3.61914e-05	386832	3.34183e-05	897712	1.44217e-05	485379	1.19547e-05	83649	4.5438e-05	88032
7115	0.000129216	77390	3.11785e-05	384880	3.69893e-05	892150	6.01229e-05	482345	4.84144e-05	82620	5.71886e-05	87430
7116	0.000169225	76821	7.8264e-05	383318	6.86813e-05	888160	4.58137e-05	480206	0.000365912	81987	0.000206851	87019
7117	0.000209468	76384	8.89145e-05	382390	3.72758e-05	885294	3.97019e-05	478566	0.000343782	81447	0.000173004	86703
7118	0.000780042	75637	0.000402759	379880	0.00128775	879050	0.00099038	475575	0.000322669	80578	0.000383556	86037
7119	0.000160053	74975	7.66885e-05	378153	4.01621e-05	871468	4.0305e-05	471406	0.000401048	79791	0.000280942	85427
7120	0.00014911	73771	5.3348e-05	374897	2.69455e-05	853575	2.82777e-05	459726	0.000254631	78545	0.000141496	84808
7121	9.91417e-05	70606	1.64005e-05	365842	2.85382e-05	805938	4.86064e-05	432042	1.32382e-05	75539	8.44584e-05	82881
7122	0.000175006	68569	8.08931e-05	358498	9.89729e-05	777991	0.00012529	415037	0.000422412	73388	0.000246409	81166
7123	0.000103198	67831	5.61821e-05	355985	4.68415e-05	768549	4.38637e-05	410362	0.000275668	72551	0.00011226	80171
7124	0.000133759	67285	0.000107325	354064	0.00045075	760954	0.000324523	406751	8.3534e-05	71827	6.30159e-05	79345
7125	0.00018031	66552	5.96811e-05	351870	2.52415e-05	752730	2.48533e-05	402361	0.000183068	71012	8.88923e-05	78747
7126	9.25797e-05	64809	3.74685e-05	346958	2.19443e-05	729120	2.31169e-05	389325	0	69352	7.71317e-05	77789
7127	4.7347e-05	63362	6.73093e-05	341706	7.08207e-05	706008	6.39451e-05	375322	0.000147436	67826	5.21506e-05	76701
7128	1.6049e-05	62309	2.36646e-05	338058	3.042e-05	690335	4.08972e-05	366773	5.99952e-05	66672	3.95054e-05	75939
7129	0.00013089	61120	6.28711e-05	334017	2.67699e-05	672397	4.19684e-05	357412	4.5932e-05	65314	7.99819e-05	75017
7130	0.000135158	59190	7.64461e-05	327028	6.06256e-05	643293	7.59794e-05	342198	0.000300201	63291	0.00031222	73666
7131	0.000312804	57544	0.00010301	320356	0.000153496	618910	0.000178686	330189	0.000162017	61722	6.90551e-05	72406
7132	0.000105285	56988	4.09257e-05	317649	2.94777e-05	610632	7.35179e-05	326451	6.53926e-05	61169	2.7835e-05	71852
7133	5.29493e-05	56658	3.16396e-05	316060	2.64016e-05	606023	3.70148e-05	324195	4.93705e-05	60765	8.40513e-05	71385
7134	0.000426129	56321	0.000136722	314506	0.000473576	601804	0.000384779	322263	0.000546168	60421	0.000480009	70832
7135	3.57865e-05	55887	6.70978e-05	312976	4.19307e-05	596222	3.44948e-05	318889	3.33522e-05	59966	5.67762e-05	70452
7136	9.13492e-05	54735	5.50076e-05	309048	4.82759e-05	579999	8.70799e-05	310060	5.09597e-05	58870	0.000114799	69687
7137	0.000112837	53174	6.92411e-05	303288	6.6435e-05	556935	6.72997e-05	297178	3.48669e-05	57361	1.4597e-05	68507
7138	0.000247045	52622	8.99532e-05	300156	5.84932e-05	547072	6.82892e-05	292872	0.000334749	56759	0.000191687	67819
7139	0.000289207	51866	7.39352e-05	297558	5.03515e-05	536230	4.52336e-05	287397	0.000321285	56025	0.000178216	67334
7140	9.87576e-05	50629	4.77894e-05	292952	5.01647e-05	518293	6.48798e-05	277436	3.65283e-05	54752	3.00734e-05	66504
7141	1.9941e-05	50148	4.13185e-05	290427	5.88025e-05	510182	4.01385e-05	274051	7.37164e-05	54262	0.000121146	66036
7142	0.000481309	49864	0.000252496	289113	0.0010393	506110	0.000837666	272185	0.000482169	53923	0.000365019	65750
7143	0.00010109	49461	7.30936e-05	287303	2.99311e-05	501151	3.7119e-05	269404	0.000112156	53497	0.000153254	65251
7144	6.1232e-05	48994	5.61301e-05	285052	6.67241e-05	494574	7.89895e-05	265858	9.43503e-05	52994	3.08961e-05	64733
7145	8.19655e-05	48801	7.04692e-05	283812	5.28493e-05	491965	5.6666e-05	264709	5.67988e-05	52818	6.18975e-05	64623
7146	2.08255e-05	48018	4.27448e-05	280736	3.3262e-05	481029	3.09399e-05	258566	0.000211222	52078	4.68735e-05	64002
7147	0.000399369	47575	7.90633e-05	278258	4.20707e-05	475390	5.07755e-05	256029	0.00079462	51597	0.000424689	63576
7148	0.000255297	47004	6.51605e-05	276241	3.41615e-05	468363	4.36414e-05	252054	0.000352678	51038	0.000173811	63287
7149	4.27698e-05	46762	4.37334e-05	274390	3.4413e-05	464940	2.79492e-05	250454	0.000236193	50806	9.50751e-05	63108
7150	0	46282	4.77732e-05	272119	2.84224e-05	457386	2.42939e-05	246976	0.000437733	50259	0.00014339	62766
7151	0.000152002	46052	0.000140402	270652	0.000330668	453627	0.000231905	245790	0.000719669	50023	0.000224018	62495
7152	0.000130651	45924	5.18609e-05	269953	4.20482e-05	451862	3.67342e-05	245003	6.01263e-05	49895	4.81317e-05	62329
7153	4.36796e-05	45788	3.34271e-05	269243	4.22053e-05	450180	2.04632e-05	244341	2.00961e-05	49761	8.03613e-05	62219
7154	0.000481864	45656	0.000469027	268641	0.00147109	447968	0.00113121	243103	0.000564334	49616	0.000370591	62063
7155	8.82632e-05	45319	3.3692e-05	267126	4.2805e-05	443873	4.15382e-05	240742	0	49289	8.10806e-05	61667
7156	0.00035607	44935	7.16835e-05	265054	7.05382e-05	439478	6.28928e-05	238501	0.000306943	48869	0.00081714	61189
7157	6.72465e-05	44612	2.27352e-05	263908	1.83858e-05	435119	2.11625e-05	236267	2.06249e-05	48485	8.20654e-05	60927
7158	0.000292832	44394	7.60445e-05	263004	3.70156e-05	432250	3.83789e-05	234504	0.000124332	48258	0.000279863	60744
7159	6.88452e-05	43576	3.07492e-05	260169	2.13851e-05	420853	1.74753e-05	228895	0.000147536	47446	0.000149663	60135
7160	4.74935e-05	42111	3.13428e-05	255242	2.4877e-05	401978	4.12594e-05	218132	2.17472e-05	45983	3.40101e-05	58806
7161	0.000576909	41601	0.000190168	252408	0.000454224	394079	0.000373432	214229	0.000396432	45405	0.000309496	58159
7162	0.000462298	41099	0.000119659	250712	0.000361063	387744	0.0003827	211654	0.000244744	44945	0.000224863	57813
7163	4.98952e-05	40084	4.45721e-05	246791	2.41096e-05	373296	0.00186803	202888	4.54721e-05	43983	1.75144e-05	57096
7164	0	39216	3.30645e-05	241951	4.69599e-05	362011	4.60452e-05	195460	2.31841e-05	43133	5.33476e-05	56235
7165	0.000132584	37712	9.32101e-05	236026	0.000351503	344236	0.000296686	185381	7.17875e-05	41790	0.000146792	54499
7166	0.000438332	36502	0.000143314	230263	0.000328398	328869	0.000203362	177024	0.000245875	40671	0.000244384	53195
7167	0.000110813	36097	0.000118702	227461	0.000366892	324346	0.000285919	174875	7.4599e-05	40215	0.000189779	52693
7168	0.00019452	35986	7.49592e-05	226790	1.85708e-05	323087	4.59058e-05	174270	0.000274212	40115	7.62282e-05	52474
7169	5.59081e-05	35773	3.55115e-05	225279	3.74029e-05	320831	1.73374e-05	173036	5.01391e-05	39889	7.66137e-05	52210
7170	0	35633	3.13094e-05	223575	2.50975e-05	318757	3.49325e-05	171760	2.5227e-05	39640	1.92634e-05	51912
7171	0.000280978	35590	0.000152383	223122	0.000110034	318084	0.000192492	171436	0.00770144	39603	0.00316053	51890
7172	0	35386	0.000112606	222014	2.85503e-05	315233	1.17611e-05	170052	0	39424	7.72992e-05	51747
7173	0.000170078	35278	5.4277e-05	221088	5.09611e-05	313965	2.95029e-05	169475	2.54317e-05	39321	0.000329572	51582
7174	0.000227286	35198	0.0001043	220518	0.000344986	313056	0.000195323	168951	5.09619e-05	39245	0.000194678	51367
7175	0.000114207	35024	5.92371e-05	219457	2.89234e-05	311167	3.57607e-05	167782	0.000153626	39056	9.77269e-05	51163
7176	5.77234e-05	34648	3.68258e-05	217239	2.28534e-05	306300	3.63689e-05	164976	5.17371e-05	38657	5.90761e-05	50782
7177	6.01775e-05	33235	4.71651e-05	212021	2.05977e-05	291295	2.532e-05	157978	8.02139e-05	37400	2.02462e-05	49392
7178	0.000559806	32154	7.82201e-05	204551	7.20095e-05	277741	3.94252e-05	152187	0.000549164	36419	0.000662416	48308
7179	0.000410639	31658	0.000129203	201233	0.00037707	270507	0.000315464	148987	0.000724759	35874	0.000460743	47749
7180	0.000444007	31531	0.000219651	200318	0.000987196	268437	0.000532981	148223	0.000167752	35767	0.000105044	47599
7181	0.000350844	31353	0.000200116	199884	0.000823739	265861	0.000754943	147031	0.000730645	35585	0.000442441	47464
7182	3.21295e-05	31124	3.01432e-05	199050	1.52105e-05	262977	6.1894e-05	145410	0	35372	0.000126887	47286
7183	9.75991e-05	30738	6.08417e-05	197233	4.6269e-05	259353	3.49143e-05	143208	2.85845e-05	34984	6.38869e-05	46958
7184	6.53531e-05	30603	6.1069e-05	196499	2.71718e-05	257620	6.3228e-05	142342	0.000172201	34843	0.000106767	46831
7185	0.000263635	30345	0.000148416	195397	0.000699336	254527	0.00056243	140462	8.66726e-05	34613	0.000107266	46613
7186	3.37143e-05	29661	5.21814e-05	191639	1.6106e-05	248354	3.65486e-05	136804	2.94481e-05	33958	0	46030
7187	0.000138557	28869	4.28126e-05	186861	4.58299e-05	240018	7.53347e-05	132741	0.00015078	33161	0.000287642	45195
7188	0.000315812	28498	0.000228731	183622	0.000868008	236173	0.000792321	131260	0.000273923	32856	0.000335046	44770
7189	0.000352051	28405	0.000208459	182290	0.000871554	235212	0.000664675	130891	0.000335847	32753	0.000224517	44540
7190	0.000177437	28179	6.62131e-05	181233	0.000270024	233313	0.00022323	129911	0.000153695	32532	0.000293077	44357
7191	0.000541047	27724	0.00027807	179811	0.00176063	228327	0.00119578	127114	0.000405237	32080	0.000272585	44023
7192	7.44269e-05	26872	4.52322e-05	176865	5.9954e-05	216833	4.18711e-05	119414	9.59478e-05	31267	9.24022e-05	43289
7193	7.51541e-05	26612	4.00765e-05	174666	4.71536e-05	212073	2.56524e-05	116948	0.000129282	30940	6.98926e-05	42923
7194	0.000415079	26501	0.000149163	174306	0.000422797	210503	0.00034424	116198	0.00012979	30819	0.000140121	42820
7195	3.80923e-05	26252	5.76631e-05	173421	2.40894e-05	207560	8.72631e-06	114596	3.26883e-05	30592	9.40402e-05	42535
7196	0.00081693	25706	0.000268154	171543	0.00109564	200796	0.000776131	110806	0.000333256	30007	0.000286711	41854
7197	0.000591436	25362	0.00017677	169712	0.000973184	196263	0.000818075	108792	0.000168492	29675	0.000193204	41407
7198	0.000434456	25319	0.000206822	169228	0.000932009	195277	0.000876238	108418	0.000236383	29613	0.000169528	41291
7199	0.000515607	25213	0.000124483	168698	0.000380396	194534	0.000297014	107739	6.77484e-05	29521	0.000121462	41165
7200	4.05236e-05	24677	5.4196e-05	166064	1.58725e-05	189006	5.78732e-05	103675	0.00010367	28938	9.8578e-05	40577
7201	4.09534e-05	24418	7.93321e-05	163868	5.91528e-05	185959	5.89333e-05	101810	0.000104774	28633	2.48855e-05	40184
7202	0.000329205	24301	8.58532e-05	163069	0.000259823	184741	0.000277401	100937	0.000175617	28471	4.99251e-05	40060
7203	4.13155e-05	24204	3.69108e-05	162554	1.63371e-05	183631	6.9847e-05	100219	0.000105705	28381	9.999e-05	40004
7204	8.3375e-05	23988	1.86345e-05	160992	1.65249e-05	181544	8.07599e-05	99059	0	28125	0	39728
7205	0.000296862	23580	8.86817e-05	157868	5.0477e-05	178299	5.14456e-05	97190	0.000290708	27519	0.000204536	39113
7206	8.52152e-05	23470	5.08919e-05	157196	1.12896e-05	177154	6.21195e-05	96588	0.000109393	27424	0.000179588	38978
7207	0.000171072	23382	5.7554e-05	156375	1.70356e-05	176102	2.08609e-05	95873	0.000402989	27296	0.000102886	38878
7208	0	23360	5.12318e-05	156153	3.98379e-05	175712	4.18244e-05	95638	0	27271	0	38839
7209	0.000172317	23213	1.93153e-05	155317	5.72675e-06	174619	4.21163e-05	94975	0	27165	7.75835e-05	38668
7210	0.000259752	23099	9.7711e-05	153514	1.729e-05	173511	9.55201e-05	94221	3.71002e-05	26954	5.21948e-05	38318
7211	8.74891e-05	22860	3.94164e-05	152221	4.11382e-05	170158	9.73204e-05	92478	0	26654	5.24921e-05	38101
7212	0	22660	5.96785e-05	150808	7.79465e-05	166781	3.3067e-05	90725	0.00011406	26302	2.64396e-05	37822
7213	0.000401284	22428	5.34988e-05	149536	5.51636e-05	163151	3.36939e-05	89037	7.70179e-05	25968	0.00018618	37598
7214	4.58022e-05	21833	2.71944e-05	147089	3.83154e-05	156595	0.000174265	86076	3.94695e-05	25336	2.7038e-05	36985
7215	0.000416551	21606	0.000123793	145404	0.000487263	153921	0.000364273	85101	3.9882e-05	25074	0.000190782	36691
7216	0.000140984	21279	4.85545e-05	144168	5.31989e-05	150379	3.59092e-05	83544	0.000121256	24741	0	36411
7217	4.81742e-05	20758	7.05413e-05	141761	6.93943e-05	144104	0.000111778	80517	0.00016546	24175	0.000139276	35900
7218	9.72905e-05	20557	2.13824e-05	140302	5.66472e-05	141225	2.51699e-05	79460	0.000167147	23931	5.61608e-05	35612
7219	4.87496e-05	20513	3.57966e-05	139678	7.1218e-06	140414	3.79348e-05	79083	0.000251414	23865	0.000253485	35505
7220	0.000246731	20265	0.000108128	138725	0.000435569	137751	0.000322339	77558	0.000719333	23633	0.000509771	35310
7221	9.96463e-05	20071	2.90746e-05	137577	7.38198e-05	135465	3.92598e-05	76414	8.53279e-05	23439	0	34979
7222	0.000605785	19809	7.31438e-05	136717	0.000421715	132791	0.000239661	75106	0.000258576	23204	0.00017311	34660
7223	0.00020286	19718	4.41491e-05	135903	4.57338e-05	131194	1.34706e-05	74236	0.000129983	23080	0.000174095	34464
7224	0.000256423	19499	0.000177841	134952	0.000862773	128655	0.000467226	72770	0.000654879	22905	0.000291886	34260
7225	5.17277e-05	19332	5.26831e-05	132870	1.56992e-05	127395	6.95594e-05	71881	8.8308e-05	22648	5.89762e-05	33912
7226	0.000362732	19298	0.000135771	132576	0.000819272	126942	0.000642467	71599	0.000487006	22587	0.000354547	33846
7227	0.000157986	18989	8.39746e-05	130992	0.000436755	123639	0.0002737	69419	0.000134862	22245	0.000119367	33510
7228	0.00015943	18817	3.09014e-05	129444	4.10334e-05	121852	0.000102606	68222	9.06865e-05	22054	3.01768e-05	33138
7229	0.000163114	18392	1.57488e-05	126994	2.52264e-05	118923	4.55595e-05	65848	4.63242e-05	21587	3.07569e-05	32513
7230	0.000111901	17873	9.7588e-05	122966	6.98324e-05	114560	7.87637e-05	63481	9.54882e-05	20945	3.15408e-05	31705
7231	0	17559	2.46186e-05	121859	0.000116046	112025	3.21963e-05	62119	0	20690	0	31256
7232	0	17302	0	120869	9.07153e-06	110235	1.6318e-05	61282	0	20529	0	30889
7233	9.01551e-05	11092	2.20395e-05	90746	0	53961	3.30786e-05	30231	0.000278513	14362	9.20387e-05	21730
7748	0	14535	0.000162813	24568	2.0616e-05	48506	0	22374	0	16302	5.88963e-05	16979
7749	6.68852e-05	14951	7.94597e-05	25170	1.99972e-05	50007	0.000173777	23018	0	16859	0	17297
7750	0	14988	0	25250	1.99243e-05	50190	0	23075	5.90388e-05	16938	0.000115101	17376
7751	0.000133182	15017	0.00015781	25347	1.98661e-05	50337	8.64528e-05	23134	0.000294308	16989	0	17433
7752	0.000329902	15156	0.000234366	25601	0.000332876	51070	0.000297784	23507	0.000465414	17189	5.63412e-05	17749
7753	0.00067303	16344	0.000408284	26942	0.00052733	54994	0.000549235	25490	0	18610	0.000105014	19045
7754	6.08347e-05	16438	0	27072	5.41722e-05	55379	7.80001e-05	25641	5.32964e-05	18763	0.000104646	19112
7755	5.93437e-05	16851	7.15487e-05	27953	1.74676e-05	57249	0.000113353	26466	0	19337	5.13373e-05	19479
7756	0.000174105	17231	0.000139334	28708	0.000442493	58758	0.000293535	27254	0.000555499	19802	0.000755059	19866
7757	5.74878e-05	17395	6.92305e-05	28889	5.0621e-05	59264	7.27035e-05	27509	5.00425e-05	19983	0	19962
7758	5.68505e-05	17590	6.87616e-05	29086	5.00969e-05	59884	3.59583e-05	27810	0.000247378	20212	0.000149551	20060
7759	0	18308	0.000133743	29908	0.000482851	62131	0.000416233	28830	4.75263e-05	21041	0.000144092	20820
7760	0.000318438	18842	0.000195733	30654	0.000188111	63792	3.36882e-05	29684	0.000370302	21604	0.00041605	21632
7761	0.000153382	19559	6.29307e-05	31781	3.02024e-05	66220	3.22716e-05	30987	0	22403	0	22144
7762	5.06791e-05	19732	3.12207e-05	32030	2.9963e-05	66749	3.19877e-05	31262	8.85661e-05	22582	8.93535e-05	22383
7763	0.000246002	20325	0.000274616	32773	0.00042279	68592	0.000215743	32446	0	23216	0.000130924	22914
7764	9.68758e-05	20645	3.01486e-05	33169	4.31165e-05	69579	3.02746e-05	33031	0.000127054	23612	8.6408e-05	23146
7765	0.000241943	20666	0.000180592	33224	0.000502167	69698	0.000211576	33085	4.22744e-05	23655	0.000172831	23144
7766	9.66417e-05	20695	0.000150245	33279	7.16178e-05	69815	3.01914e-05	33122	0.000168727	23707	0.000215796	23170
7767	0.000240177	20818	0.000268569	33511	0.00038324	70452	0.000389525	33374	4.19024e-05	23865	0.000172184	23231
7768	4.76327e-05	20994	0	33885	1.40207e-05	71323	0	33631	8.30323e-05	24087	4.26239e-05	23461
7769	0.000420797	21388	0	34484	5.50078e-05	72717	2.91562e-05	34298	0	24612	4.1377e-05	24168
7770	0	21411	2.89662e-05	34523	0	72813	2.90994e-05	34365	8.11063e-05	24659	0	24185
7771	0.000186864	21406	0.000115734	34562	0.000315613	72874	0.000203684	34367	0.000729129	24687	0.000660175	24236
7772	4.6408e-05	21548	0.000143765	34779	2.72461e-05	73405	2.88475e-05	34665	0	24898	0.000205406	24342
7773	9.26784e-05	21580	2.86944e-05	34850	4.07803e-05	73565	2.87745e-05	34753	0.000120207	24957	4.10442e-05	24364
7774	0	21880	0	35015	4.05795e-05	73929	0	35072	0	25202	4.08847e-05	24459
7775	0.000228009	21929	5.6959e-05	35113	4.04182e-05	74224	8.5237e-05	35196	7.90451e-05	25302	8.15661e-05	24520
7776	8.95015e-05	22346	2.79619e-05	35763	3.95215e-05	75908	0	35782	0	25794	4.00898e-05	24944
7777	0.000533167	22507	0.000526695	36074	0.000325822	76729	0.0197699	36065	0.000115137	26056	0.00027884	25104
7778	0.000263562	22765	0.000136541	36619	8.97194e-05	78021	2.69222e-05	37144	0.000114151	26281	0.000235359	25493
7779	8.71498e-05	22949	0.000108134	36991	0.00016458	78989	7.94618e-05	37754	0.000151012	26488	0.000193889	25788
7780	0.000128298	23383	2.62923e-05	38034	1.22501e-05	81632	5.10009e-05	39215	0	27134	0	26258
7781	0.000382669	23519	0.000365927	38259	0.000693304	82215	0.00141108	39686	0.000219354	27353	0.000302297	26464
7782	0.000160237	24963	0.000146517	40951	4.51172e-05	88658	4.59738e-05	43503	0.000307104	29306	3.57628e-05	27962
7783	3.97867e-05	25134	0	41225	1.11883e-05	89379	0	44039	0	29516	0.000106481	28174
7784	0.000118831	25246	0.000120776	41399	5.56756e-05	89806	0	44420	0.000168651	29647	0.000141298	28309
7785	0.000196464	25450	7.206e-05	41632	5.52847e-05	90441	6.6915e-05	44833	0.000133815	29892	7.03359e-05	28435
7786	0.000312708	25583	0.000119469	41852	6.59087e-05	91035	0.000199393	45137	0.000199554	30067	0.00028021	28550
7787	0.00029196	27401	0.000359316	44529	0.00075871	97534	0.000496936	48296	9.33968e-05	32121	0.000134834	29666
7788	0.00010929	27450	0.00011217	44575	1.0238e-05	97675	0	48337	9.32256e-05	32180	0.000101068	29683
7789	0	27742	8.86898e-05	45101	6.04692e-05	99224	4.07017e-05	49138	6.12708e-05	32642	0	29902
7790	0.000287181	27857	0.000132477	45291	0.00010024	99761	0.000182175	49403	0.00134122	32806	0.000833695	29987
7791	0.00074774	29422	0.000252493	47526	0.000635595	105413	0.000512811	52651	0.000689536	34806	0.000742199	30989
7792	0.00099419	32187	0.00076318	51102	0.000689048	114651	0.000582182	58401	0.000630467	38067	0.000632988	33176
7793	0.000457692	34958	0.000145069	55146	0.000192294	124809	0.000143203	62848	0.000144823	41430	0.000112698	35493
7794	2.70226e-05	37006	1.72715e-05	57899	6.83698e-05	131637	6.03355e-05	66296	6.86452e-05	43703	8.13581e-05	36874
7795	8.07537e-05	37150	0.000206551	58097	0.000105812	132310	0	66670	0.000182228	43901	8.1103e-05	36990
7796	5.37259e-05	37226	0.000120087	58291	8.27597e-05	132915	5.98086e-05	66880	6.81725e-05	44006	2.69556e-05	37098
7797	5.35017e-05	37382	8.5314e-05	58607	6.71963e-05	133936	8.91239e-05	67322	0.000180799	44248	0.000134174	37265
7798	0.000319302	37582	0.000169572	58972	4.44431e-05	135004	0.000103263	67788	0.000359559	44499	0.000240186	37471
7799	7.88789e-05	38033	0.000117214	59720	0.000102058	137177	7.27368e-05	68741	6.65513e-05	45078	0.000396301	37850
7800	7.77605e-05	38580	0.000148427	60636	5.01171e-05	139673	1.42633e-05	70110	0.000109311	45741	0.000130293	38375
7801	2.5353e-05	39443	8.04557e-05	62146	1.38978e-05	143908	4.15265e-05	72243	2.13525e-05	46833	5.12151e-05	39051
7802	0.00012571	39774	0.000222763	62847	0.000657985	145900	0.000668942	73250	0.00048634	47292	0.000178103	39303
7803	0.000124279	40232	6.30776e-05	63414	4.0757e-05	147214	2.69335e-05	74257	0	47926	0.00015163	39570
7804	0.000242618	41217	0.0002764	65123	0.000131866	151669	0.000104752	76371	0.000162668	49180	0.000124171	40267
7805	4.68636e-05	42677	7.39678e-05	67597	6.9923e-05	157316	7.57031e-05	79257	5.89078e-05	50927	0.000121239	41241
7806	2.33443e-05	42837	1.47154e-05	67956	3.7901e-05	158307	3.76378e-05	79707	5.86384e-05	51161	0.000120872	41366
7807	0.000622392	43381	0.000290896	68753	0.000715869	160644	0.00070353	81020	0.000212183	51842	0.000192095	41646
7808	0.000449701	44474	0.000327379	70255	0.000534993	164488	0.000369986	83787	0.000507729	53178	0.000705119	42546
7809	6.61099e-05	45379	6.93972e-05	72049	5.36426e-05	167777	5.42064e-05	110688	0.000221443	54190	0.000113028	44237
7810	0.000106499	46949	2.60515e-05	76771	4.67557e-05	171102	3.53779e-05	113065	3.18671e-05	94141	8.79275e-05	56865
7811	0.000109994	81823	0.000256117	101516	0.00106858	195587	0.000529309	119023	0.000181415	99220	0.000286529	66311
7812	3.65306e-05	82123	5.88645e-05	101929	2.5447e-05	196487	0.000150629	119499	3.01214e-05	99597	4.51556e-05	66437
7813	3.61895e-05	82897	2.90616e-05	103229	3.49084e-05	200525	6.59141e-05	121370	0.000258647	100523	0.000164142	67015
7814	2.39949e-05	83351	0.000124928	104060	5.90505e-05	203216	6.51614e-05	122772	0.000336257	101113	0.000178348	67284
7815	0.00016758	83542	0.000258584	104415	0.000693854	204654	0.000478139	123395	6.9071e-05	101345	0.00020746	67483
7816	0.000201074	84546	8.52499e-05	105572	6.24796e-05	208068	3.9808e-05	125603	9.76086e-05	102450	0.000132289	68033
7817	0.000233454	85670	0.000131041	106837	7.55608e-05	211750	0.000164662	127534	0.000221828	103684	0.000189634	68553
7818	0.000151434	85846	8.3949e-05	107208	7.51128e-05	213013	7.81354e-05	127983	5.77523e-05	103892	5.82394e-05	68682
7819	0.000104503	86122	3.71868e-05	107565	2.80176e-05	214151	7.78374e-06	128473	3.83656e-05	104260	8.71181e-05	68872
7820	0.000138217	86820	2.75786e-05	108780	5.50368e-05	218036	5.37057e-05	130340	0.000123685	105106	5.77034e-05	69320
7821	8.03194e-05	87152	1.82789e-05	109416	4.98572e-05	220630	7.61307e-05	131353	0.000151659	105500	0.000172515	69559
7822	6.83636e-05	87766	3.6205e-05	110482	3.56532e-05	224384	3.76327e-05	132863	9.42196e-05	106135	0.000228369	70062
7823	0.000644833	88395	0.00042042	111793	0.000934861	228911	0.00074195	134780	0.000635829	106947	0.000610683	70413
7824	0.000257544	89305	9.76008e-05	112704	3.88289e-05	231786	5.85403e-05	136658	5.5588e-05	107937	0.000169229	70910
7825	0.000189324	89793	0.000158848	113316	0.000415062	233700	0.000413715	137776	0.000110591	108508	0.000379245	71194
7826	0.00018525	91768	0.000137853	116066	3.3043e-05	242109	9.13018e-05	142385	0.000451239	110806	0.000248928	72310
7827	9.73931e-05	92409	0.000145436	116890	3.67716e-05	244754	6.93457e-05	144205	0.000143368	111601	0.000110112	72653
7828	0.000291124	92744	0.000433806	117564	0.00110409	247262	0.000639298	145472	0.000571214	112042	0.000384378	72845
7829	0.000330953	93669	0.000160235	118576	6.78973e-05	250378	0.000128759	147562	0.000212299	113048	0.000299732	73399
7830	5.30994e-05	94163	2.50903e-05	119568	5.11678e-05	254066	4.01209e-05	149548	7.03841e-05	113662	4.07161e-05	73681
7831	0.000116229	94641	4.16074e-05	120171	6.63231e-05	256321	7.29332e-05	150823	9.63695e-05	114144	8.11513e-05	73936
7832	0.000365181	95843	0.000271012	121766	0.000424788	261307	0.000220882	153928	0.000250859	115603	0.000414444	74799
7833	7.28165e-05	96132	4.09303e-05	122159	3.42474e-05	262794	5.81028e-05	154898	3.46254e-05	115522	9.34505e-05	74906
7834	3.11773e-05	96224	8.14392e-05	122791	5.64173e-05	265876	4.47691e-05	156358	8.64125e-06	115724	0.000119974	75016
7835	6.21575e-05	96529	2.43005e-05	123454	3.70775e-05	269705	2.532e-05	157978	5.17179e-05	116014	9.30529e-05	75226
7836	0.00027894	96795	0.000224909	124495	0.000360114	274913	0.000287294	160115	0.00039558	116285	0.000291576	75452
7837	9.26059e-05	97186	9.58757e-05	125162	6.12154e-05	277708	3.71142e-05	161663	9.43016e-05	116647	7.89858e-05	75963
7838	0.000102517	97545	7.14314e-05	125995	4.9733e-05	281503	5.51079e-05	163316	6.85912e-05	116633	2.62006e-05	76334
7839	0.00050616	98783	0.000320819	127798	0.000357278	288291	0.000347405	166952	0.000611673	117710	0.000491007	77392
7840	0.00022242	103408	0.000170888	134591	0.000116663	308582	6.76937e-05	177269	0.000357799	122974	0.000338397	79788
7841	0.000135195	103554	5.17813e-05	135184	2.25007e-05	311101	6.14831e-05	178911	4.06045e-05	123139	7.47291e-05	80290
7842	0.000202709	103597	0.000139926	135786	3.5017e-05	314133	4.99562e-05	180158	0.000470745	123209	0.000398218	80358
7843	4.82379e-05	103653	0.000139605	136098	7.28893e-05	315547	6.62628e-05	181097	0.000194834	123182	4.97352e-05	80426
7844	0.000105917	103855	8.04205e-05	136781	4.69778e-05	319300	9.84532e-05	182828	5.67059e-05	123444	4.96376e-05	80584
7845	4.77938e-05	104616	4.36024e-05	137607	4.026e-05	322901	5.94485e-05	185034	0.000250238	123882	0.000111173	80955
7846	8.58484e-05	104836	7.21798e-05	138543	6.40775e-05	327728	8.55935e-05	186930	0.00026596	124079	7.38907e-05	81201
7847	0.000161151	105491	8.5636e-05	140128	7.46632e-05	334837	8.39587e-05	190570	7.2476e-05	124179	2.44792e-05	81702
7848	8.35709e-05	107693	0.000118725	143188	0.000109561	346839	8.1196e-05	197054	0.000214453	125902	0.000253281	82912
7849	9.128e-05	109553	6.88511e-05	145241	5.04089e-05	357080	6.87697e-05	203578	0.000313772	127481	0.000142528	84194
7850	2.72616e-05	110045	8.17027e-05	146874	6.82303e-05	366406	5.28933e-05	207966	4.69212e-05	127874	4.73754e-05	84432
7851	0.000162349	110872	6.70871e-05	149060	3.97286e-05	377562	8.91374e-05	213154	0.000186361	128782	0.000129188	85147
7852	7.18384e-05	111361	9.28832e-05	150727	9.57869e-05	386274	7.8106e-05	217653	6.96179e-05	129277	2.33541e-05	85638
7853	0.000167682	113310	0.000222302	152945	0.000449343	396134	0.000281727	223621	0.000282762	130852	0.000150446	86410
7854	4.36773e-05	114476	5.80769e-05	154967	3.71884e-05	403352	6.99542e-05	228721	9.09077e-05	132002	0.000103262	87157
7855	5.22862e-05	114753	5.75058e-05	156506	3.63164e-05	413037	7.72983e-05	232864	0.000256994	132299	0.000125821	87426
7856	0.000287905	114621	0.00020994	157188	0.00040566	419070	0.000336708	234625	0.000219639	132035	0.000411753	87431
7857	0.000200831	114524	6.98856e-05	157400	4.03994e-05	420798	5.09539e-05	235507	0.000235037	131894	0.000137369	87356
7858	0.000244571	114486	0.000265981	157906	0.000455051	424128	0.000345911	237055	0.000258274	131643	0.000321123	87194
7859	0.000113262	114778	0.000125467	159405	5.0866e-05	432509	3.74449e-05	240353	0.000144127	131828	7.9916e-05	87592
7861	5.15876e-05	116307	4.63381e-05	172644	4.41708e-05	452788	5.19724e-05	250133	5.24887e-05	133362	0.00014652	88725
7862	9.42733e-05	116682	9.74128e-05	174515	4.11602e-05	461611	5.10789e-05	254508	0.000179484	133717	0.000156959	89195
7863	0.000137157	116655	9.66436e-05	175904	6.79606e-05	470861	4.65873e-05	257581	8.24767e-05	133371	0.000122864	89530
7864	0.000136704	117041	7.89444e-05	177340	5.21791e-05	479119	7.66028e-05	261087	9.00732e-05	133225	0.000100265	89762
7865	4.2696e-05	117107	2.80579e-05	178203	3.10019e-05	483841	4.19027e-05	262513	2.25095e-05	133277	5.56545e-05	89840
7866	7.68915e-05	117048	6.13836e-05	179201	3.46896e-05	490060	3.39828e-05	264840	7.51541e-05	133060	4.44395e-05	90010
7867	0.000325755	116652	0.000194785	179685	5.25973e-05	494322	8.25271e-05	266579	0.000406774	132752	0.000511299	89967
7868	0.000582471	116744	0.000604505	181967	0.0015316	498825	0.0010502	268521	0.000609641	132865	0.000677041	90098
7869	0.000308462	116708	0.000148155	182241	4.59802e-05	500215	0.00010404	269127	0.00057216	132830	0.000421871	90075
7870	0.000197097	116694	0.000279762	182298	0.000512588	501377	0.000363654	269487	0.000150732	132686	0.000177738	90020
7871	0.000162978	116580	0.000208553	182208	0.000562572	501269	0.000374865	269430	0.000437488	132575	0.000322383	89955
7872	8.59387e-05	116362	0.00010439	182010	5.58906e-05	500979	0.000207983	269253	6.04855e-05	132263	0.00101313	89821
7873	0.000258757	115939	0.000214586	181745	0.00018777	500613	0.000171009	268991	0.000212591	131708	0.000178675	89548
7874	0.000103841	115561	0.000126781	181415	0.000131927	500276	0.000100452	268786	0.000106689	131223	0.00015677	89303
7875	0.000260263	115268	0.000204198	181197	0.000161987	500041	0.000163785	268645	0.000183443	130831	0.000145894	89106
7876	0.000104535	114794	0.000143801	180806	7.20605e-05	499580	0.000111756	268442	0.000130527	130241	0.00014654	88713
7877	0.000122505	114281	7.76527e-05	180290	8.21635e-05	499005	0.000149116	268247	8.48824e-05	129591	0.000192669	88234
7878	5.25855e-05	114100	4.44163e-05	180114	4.21097e-05	498697	2.23769e-05	268134	5.41059e-05	129376	5.67299e-05	88137
7879	0.000157922	113980	6.66619e-05	180013	0.00015445	498543	0.000167978	267892	0.000162512	129221	0.000249787	88075
7880	0.00010538	113874	0.000127837	179916	0.000112376	498326	9.33627e-05	267773	0.000123921	129114	0.00013634	88015
7881	0.00027248	113770	0.000144593	179815	0.000106385	498192	0.000145676	267718	9.30499e-05	128963	0.000136441	87950
7882	7.92456e-05	113571	7.79267e-05	179656	5.4216e-05	498008	3.7367e-05	267616	0.00010877	128712	7.96695e-05	87863
7883	9.7048e-05	113346	6.68624e-05	179473	5.42363e-05	497822	7.10219e-05	267523	5.45184e-05	128397	2.2799e-05	87723
7884	0.000256351	113126	0.000345818	179285	0.00036375	497595	0.000467437	267416	0.000288684	128168	0.000137013	87583
7885	9.73581e-05	112985	7.25645e-05	179151	7.23851e-05	497340	7.48231e-05	267297	0.000101562	128001	0.00014857	87501
7886	0.000203993	112749	0.000184414	178945	0.000173025	497037	0.000101099	267065	0.000203692	127644	0.000171768	87327
7887	0.000204408	112520	0.000139887	178716	0.000149006	496624	0.000164953	266742	0.000211994	127362	0.000229418	87177
7888	0.000115734	112327	0.000117616	178547	0.000179485	495862	0.000274083	266343	0.00012582	127166	5.74191e-05	87079
7889	0.000231876	112129	0.000117803	178263	0.000313413	494555	0.000274776	265671	4.72601e-05	126957	0.000126502	86955
7890	1.788e-05	111857	1.12442e-05	177869	1.21695e-05	493035	1.50978e-05	264940	1.57842e-05	126709	5.75971e-05	86810
7891	1.79366e-05	111504	0	177234	0	490578	0	263863	0	126491	1.15421e-05	86639
7892	6.54395e-05	106969	4.89184e-05	102211	6.26191e-06	479087	9.98218e-06	200357	0.000114992	34785	3.97986e-05	50253
8565	0.000645464	17042	0.000406146	14773	0.000398605	10035	0.000156299	31990	0.000580215	27576	0.000526158	13304
8566	0.000331181	18117	0.000128626	15549	0.000753367	10619	0	33691	6.84533e-05	29217	0.000145022	13791
8567	0.000219202	18248	0.000127828	15646	0.000748643	10686	5.91086e-05	33836	0.000509892	29418	0.000144697	13822
8568	0.000109152	18323	0.000318208	15713	0	10727	2.94916e-05	33908	0	29540	7.22022e-05	13850
8569	0	18500	6.32591e-05	15808	0	10812	8.82327e-05	34001	3.35233e-05	29830	7.19891e-05	13891
8570	0.00048317	18627	0.000566608	15884	0	10897	0.000322884	34068	3.32889e-05	30040	0.000429584	13967
8571	0	18803	0.00012518	15977	9.09504e-05	10995	0.000205014	34144	0.000131817	30345	0.000142562	14029
8572	0	19053	0.00018592	16136	0.000359195	11136	8.75069e-05	34283	0.000391351	30663	0.000566372	14125
8573	0.000256647	19482	0.000367399	16331	8.81834e-05	11340	8.7146e-05	34425	9.54654e-05	31425	0.000139344	14353
8574	0.00010007	19986	6.02301e-05	16603	8.62738e-05	11591	2.89687e-05	34520	3.09866e-05	32272	0.000137599	14535
8575	0.000246975	20245	0.000358166	16752	0.00119311	11734	0.000230987	34634	0.000153111	32656	0.000273299	14636
8576	0.000189179	21144	0.000465685	17179	0.000247423	12125	0	34835	0.000205477	34067	0.000601765	14956
8577	9.2366e-05	21653	0	17467	0	12394	5.69833e-05	35098	2.86993e-05	34844	0.000198597	15106
8578	4.53576e-05	22047	5.66155e-05	17663	7.94849e-05	12581	2.8364e-05	35256	5.64254e-05	35445	0	15261
8579	0.000495629	22194	0.000451467	17720	7.88333e-05	12685	2.8323e-05	35307	0.000448871	35645	0.000196155	15294
8580	0.000263366	22782	0.000332594	18040	7.72917e-05	12938	0.000394444	35493	0.000327225	36672	0.000193112	15535
8581	4.35237e-05	22976	5.51146e-05	18144	0	13071	0.000252965	35578	2.70504e-05	36968	0.000192246	15605
8582	0.000172191	23230	5.46478e-05	18299	0.000151355	13214	0.000140127	35682	5.34902e-05	37390	0	15737
8583	4.22815e-05	23651	5.40219e-05	18511	0	13469	8.37755e-05	35810	5.24274e-05	38148	0.000250517	15967
8584	0	24092	0	18740	0	13722	8.34817e-05	35936	0	38874	0	16139
8585	0.000204683	24428	0.000105764	18910	0.000143164	13970	2.77647e-05	36017	0	39315	6.13535e-05	16299
8586	0.000731678	24601	0.000315391	19024	0.000782028	14066	5.5371e-05	36120	0.000252825	39553	0.000244454	16363
8587	3.9353e-05	25411	5.13031e-05	19492	6.88279e-05	14529	2.7499e-05	36365	0.00014712	40783	0.00024011	16659
8588	0.000343119	26230	0.000300631	19958	6.67869e-05	14973	0.000109072	36673	4.75885e-05	42027	0.000293997	17007
8589	7.18675e-05	27829	9.57488e-05	20888	0	15813	0	37332	9.02771e-05	44308	5.62525e-05	17777
8590	0	30448	8.91583e-05	22432	5.64717e-05	17708	0.000131714	37961	4.21443e-05	47456	0	19096
8591	0	30547	8.88455e-05	22511	5.61735e-05	17802	0	38013	4.20097e-05	47608	0	19155
8592	3.24391e-05	30827	8.81407e-05	22691	0	17969	2.62364e-05	38115	6.24818e-05	48014	0.000155408	19304
8593	0.000161207	31016	0.000219125	22818	0.00149402	18072	0.000157126	38186	8.27695e-05	48327	0.000103109	19397
8594	6.33312e-05	31580	0.000129455	23174	0.000217711	18373	0	38466	2.0312e-05	49232	5.10074e-05	19605
8595	0.000157619	31722	8.6003e-05	23255	0	18479	7.78877e-05	38517	8.08571e-05	49470	0.000101704	19665
8596	0.000125254	31935	0.000128304	23382	5.383e-05	18577	5.18242e-05	38592	2.0059e-05	49853	0.000101291	19745
8597	0.000124801	32051	0.000341253	23443	0	18655	0.000206532	38735	0.000279821	50032	0.000252538	19799
8598	9.87928e-05	50611	0.00010627	28230	9.74659e-05	20520	1.44163e-05	485560	0.000156559	51099	0	21641
8599	0.000117578	51030	7.05219e-05	28360	0	20648	4.06633e-06	491844	7.79697e-05	51302	9.20726e-05	21722
8600	3.89454e-05	51354	7.01213e-05	28522	4.81024e-05	20789	2.02373e-06	494136	0	51553	4.5819e-05	21825
8601	0.000116054	51700	0.000453942	28638	4.78629e-05	20893	0.00013267	497474	0.00019305	51800	9.1295e-05	21907
8602	0.000528611	52969	0.000491655	38645	0.00051861	25067	0.000565435	502268	0.00022872	104932	0.000260589	42212
8603	9.85734e-05	111592	0.000113091	61897	1.50132e-05	66608	0.000131555	509294	0.000337019	109786	0.000211046	47383
8604	8.00833e-05	112383	4.809e-05	62383	4.46628e-05	67170	0.00045221	510825	0.000144109	111027	0.000167347	47805
8605	1.76777e-05	113137	0.000254874	62776	0.000399467	67590	0.00012897	511748	0.00124231	111888	0.00101812	48128
8606	0.000476241	113388	0.00084242	62914	0.000413187	67766	0.00101931	512109	0.00228902	112275	0.00207267	48247
8607	0.000333705	113873	0.000284842	63193	0.000396983	68013	0.00024974	512534	0.00048682	112978	0.000495796	48407
8608	0.000210412	114062	0.00012638	63301	0.000293432	68159	0.000120889	512868	0.000256166	113208	0.000247438	48497
8609	0.000332208	114386	0.000252028	63485	0.000234182	68323	0.00028459	513018	0.000255246	113616	0.000308737	48585
8610	0.000183042	114728	0.000172679	63702	0.000262525	68565	0.000194818	513299	0.000166569	114067	0.000184729	48720
8611	0.000173525	115257	0.0001405	64057	0.000159624	68912	0.000243345	513674	0.000174102	114875	0.000163242	49007
8612	0.000303083	115480	0.000420679	64182	0.000202623	69094	0.000665445	513942	0.000781203	115207	0.000488818	49098
8613	0.000189811	115905	0.000139734	64408	0.000317405	69312	0.000350154	514059	0.000328053	115835	0.000243655	49250
8614	0.000154876	116222	7.73886e-05	64609	0.000215613	69569	0.000219698	514342	0.000438581	116284	0.00024293	49397
8615	0.000351771	116553	0.000324134	64788	0.000129005	69765	0.000104941	514577	0.00039393	116772	0.000262435	49536
8616	0.000485888	117311	0.000582661	65218	0.000342212	70132	0.000301078	514816	0.000762382	118051	0.000482189	49773
8618	0.00015269	117886	0.000152618	65523	0.000198579	70501	0.000192136	515261	0.000395327	118889	0.00030015	49975
8619	0.000118423	118220	0.000197836	65711	0.000183977	70661	0.000100901	515357	0.000234506	119400	0.000319215	50123
8620	0.000252891	118628	0.00012137	65914	0.000126961	70888	0.000616896	515484	9.99567e-05	120052	0.000139298	50252
8621	0.000167785	119200	0.000181102	66261	0.000884	71267	5.44314e-05	514409	0.000215073	120889	0.000237803	50462
8622	0.000744259	119582	0.000586749	66468	0.000824667	71544	0.000972184	509163	0.000854567	121699	0.000711491	50598
8623	0.000125276	119736	4.50613e-05	66576	0.000362571	71710	3.76684e-05	504401	7.37318e-05	122064	7.89173e-05	50686
8624	0.000275487	119788	0.000285247	66609	0.00015322	71792	7.99448e-05	500345	0.000359818	122284	0.0003352	50716
8625	9.14282e-05	120313	7.47217e-05	66915	0	72199	3.22135e-05	496686	7.32941e-05	122793	0.000157205	50889
8626	7.49644e-05	120057	0.000104549	66954	2.76744e-05	72269	4.52475e-05	486215	0.000170553	123129	0.000254922	50996
8627	0.000142488	119308	7.52321e-05	66461	0.000154001	71428	0.000118464	472718	8.96912e-05	122643	1.96703e-05	50838
8628	0.000125709	119323	9.03438e-05	66413	5.6153e-05	71234	9.63589e-05	467004	0.000268647	122838	0.000117857	50909
8629	5.8783e-05	119082	0.000105592	66293	0.000337643	71081	3.03507e-05	461275	8.96379e-05	122716	0.000117908	50887
8630	6.71919e-05	119062	7.55093e-05	66217	0	70933	5.03944e-05	456400	5.6962e-05	122889	5.89484e-05	50892
8631	0.000260579	118966	0.000136192	66083	0.000325281	70708	3.09193e-05	452792	4.89057e-05	122685	0.000118015	50841
8632	0.000143256	118669	0.000242781	65903	0.000198898	70388	4.45727e-05	448705	0.000154983	122594	0.000137977	50733
8633	2.529e-05	118624	0.000167173	65800	0.000355806	70263	0.000105282	446421	6.52066e-05	122687	7.88768e-05	50712
8634	0.000151877	118517	0.000123638	64705	0.000114235	70031	4.51059e-05	443401	0.000228219	122689	0.0001582	50569
8635	0.000253387	118396	0.000387066	62005	0.000272836	69639	4.54265e-05	440272	0.000277327	122599	0.000198314	50425
8636	0.000143273	118655	0.000245082	61204	0.000388004	69587	7.77072e-05	437540	0.000154384	123070	0.00017866	50375
8637	0.000151608	118727	0.000215428	60345	0.000143843	69520	5.0603e-05	434757	0.0002107	123398	0.000138776	50441
8638	3.38934e-05	118017	4.99667e-05	60040	5.77901e-05	69216	3.72727e-05	429269	5.67868e-05	123268	0.000158576	50449
8639	8.50434e-05	117587	0.000134612	59430	8.72448e-05	68772	6.65413e-05	420791	0.000454708	123156	0.00037623	50501
8640	8.45416e-05	118285	0.000151607	59364	2.89763e-05	69022	2.15005e-05	418595	6.43713e-05	124279	5.91319e-05	50734
8642	4.22644e-05	118303	0.000101168	59307	1.458e-05	68587	6.78553e-05	412643	0.00021014	123727	0.00029608	50662
8643	0.00017784	118084	0.000338621	59063	0.000219738	68263	4.88222e-05	409650	0.000542409	123523	0.000376037	50527
8644	0.000279349	118132	0.000203159	59067	0.000264162	68140	0.000110467	407363	0.000299399	123581	0.000198051	50492
[truncated: 1,802 more rows]
