# Supplementary material for: The lupus autoantigen La/Ssb is an Xist-binding protein involved in Xist folding and cloud formation
Source: Nucleic Acids Res. 2021 Nov 1;49(20):11596–613. doi: 10.1093/nar/gkab1003 (PMC8599922; doi:10.1093/nar/gkab1003)
Supplement: gkab1003_Supplemental_Files [file gkab1003_supplemental_files.zip › Table S6.xlsx]

## Sheet: Profiled Nucleotides
	C1		shSsb1		shSsb2		WT1		WT2
Nucleotide	Mutation Rate	Reads	Mutation Rate	Reads	Mutation Rate	Reads	Mutation Rate	Reads	Mutation Rate	Reads
724	0	520168	0	95575	0	312632	0.000167	155454	0	233288
725	0.000121	381544	0	68727	0.00012	232462	0.000154	135930	6e-06	172069
726	0.00021	337346	0.000406	61532	0.000966	196601	0.000498	126484	0.000229	152535
727	0.000274	393676	0.000383	67916	0.000617	252858	0.000737	134413	0.000235	178570
728	0.000536	492570	0.000529	86940	0.000587	357792	0.000481	149542	0.000345	222994
729	0.000561	511876	0.000452	88404	0.000591	382405	0.000323	154789	0.000261	233790
730	0.000439	510574	0.000986	88254	0.000629	381281	0.000253	154368	0.000232	233106
731	0.000797	510876	0.000884	88194	0.000614	381312	0.000452	154819	0.000613	233179
732	0.000695	571009	0.000577	98830	0.000593	426485	0.000393	170325	0.000472	258459
733	0.000172	523225	0.002576	92793	0.000585	379777	0.000141	163248	9.7e-05	237877
734	0.000899	522705	0.000549	91104	0.000456	379469	0.0003	163587	0.000992	237866
735	0.000839	505194	0.000902	88706	0.000613	376903	0.000318	154138	0.000586	230387
736	0.000995	568930	0.000861	98718	0.000492	428906	0.000435	169991	0.000666	258437
737	0.000325	485957	0.00023	86883	0.000184	358431	0.0002	145298	0.000132	219562
738	0.00019	484896	0.000195	87273	0.000182	345811	0.000113	150983	0.000178	218759
739	0.000115	425150	9.1e-05	76696	5.3e-05	302484	0.000112	134419	7.8e-05	192611
740	0.000124	493496	0.000837	88367	0.00119	348637	0.000117	162366	0.000458	224827
741	6.1e-05	477325	0.000329	85208	8.8e-05	342553	4.5e-05	156847	5.9e-05	219503
742	9.3e-05	504960	0.000124	88431	9.7e-05	370454	5e-05	159210	0.000324	231595
743	0.000997	498541	0.002757	86684	0.000603	378369	0.000451	150779	0.000918	228847
744	0.000704	461410	0.000906	79462	0.001123	352602	0.000871	142289	0.000708	211771
745	0.000163	428600	0.008894	76455	0.000199	331226	0.004224	138012	0.00027	196039
746	0.000252	425203	9.2e-05	76495	0.001589	325342	0.000207	139816	0.005707	195361
747	8.6e-05	474618	0.000116	86395	8.8e-05	364232	0.000147	150007	0.002861	216321
748	5.5e-05	512315	0.003436	90506	6.2e-05	387988	0.000116	155181	9.1e-05	232004
749	0.000106	518833	0.003138	91445	0.003084	393370	0.003878	158317	0.008835	237692
750	0.00011	518577	0.012282	89565	0.010424	395898	0.008953	156481	0.000702	237848
751	9.8e-05	531535	0.000215	92810	0.000123	397516	0.000182	164588	0.000143	244164
752	0.000215	552401	0.006109	94785	0.001331	417021	0.002546	166951	0.001344	253015
753	8.7e-05	531407	8.7e-05	92388	6.3e-05	394869	0.000256	164024	0.000176	243685
754	0.000257	520473	0.000319	91028	0.00022	390961	0.011887	158415	0.000496	237759
755	5.6e-05	533870	0.000273	95403	7.4e-05	393456	0.000526	163486	0.000826	242269
756	6.2e-05	563495	0.001854	99236	0.004589	420587	0.000118	169313	0.006704	256573
757	7e-05	530402	0.004919	91279	0.003437	409929	0.000154	148999	0.001801	242142
758	8.4e-05	509009	0.010536	86083	7.7e-05	400929	0.000163	141317	0.000167	234052
759	0.000191	507387	0.000482	87098	0.000331	401855	0.001234	140158	0.000634	233357
760	0.000674	560569	0.00607	96698	0.005972	425285	0.009082	165043	0.008515	255673
761	5.9e-05	592777	0.000675	103751	0.000138	443248	0.00026	177218	0.000297	268962
762	6.2e-05	578284	9.1e-05	98401	0.000187	438601	0.00018	171787	0.00011	264177
763	7e-05	569316	0.001439	97271	0.001624	431604	0.005617	169312	0.003216	260574
764	4.5e-05	551946	0.000603	94581	8.4e-05	418751	0.000152	164698	0.000348	253070
765	7.4e-05	551276	0.004288	97950	0.002907	411370	0.000126	167191	0.000171	252107
766	0.00012	533254	0.000312	93066	0.000132	401901	0.00452	163040	0.000289	246036
767	0.000658	522792	0.004099	91495	0.000444	400726	0.002487	157597	0.001658	241917
768	0.000143	510520	0.000225	88879	9.6e-05	397289	0.003445	152677	0.000246	236065
769	0.000249	530649	0.001603	93598	0.000925	410909	0.001308	158253	0.000554	243580
770	8.9e-05	482522	0.000104	86657	0.006567	366370	0.010599	144256	0.00924	220120
771	0.000181	507866	0.000236	89010	0.001731	372097	0.000147	150071	0.000309	229602
772	0.000139	503662	0.008711	88963	0.022785	373050	0.028815	152454	0.013084	229061
773	5.1e-05	565910	6.1e-05	98041	9.3e-05	420435	8.8e-05	170282	6.6e-05	257978
774	5.5e-05	577718	0.010859	99731	0.004523	430915	0.000162	172933	0.002072	261150
775	9.2e-05	567697	0.006401	96544	0.004917	429347	0.011974	169707	0.005186	259546
776	0.000125	569956	0.000673	98011	0.002663	424787	0.000855	170748	0.00044	258866
777	6.9e-05	537193	9.8e-05	92020	0.000109	411800	8.3e-05	156734	0.000121	247525
778	0.000115	512988	0.000172	87136	0.000195	399355	0.00025	147785	0.000152	237177
779	0.000196	494691	0.000277	82926	0.000157	387982	0.000388	141748	0.000411	228914
780	0.000154	466316	0.002792	79857	0.001307	341336	0.010455	140312	0.002904	210407
781	0.000156	481066	0.000233	81632	0.000252	341251	0.000775	145900	0.000393	213970
782	0.000335	488942	0.005313	82436	0.005299	345516	0.005809	152014	0.007057	219347
783	0.000205	506944	0.003994	83131	0.001505	363435	0.006769	158801	0.000364	230495
784	0.000263	471022	0.000433	78599	0.001899	333893	0.00186	148399	0.000657	214640
785	0.000144	470726	0.000175	80005	0.000141	334136	0.005734	147882	0.00023	213366
786	6.6e-05	486788	0.0018	84465	0.003876	347278	7.3e-05	149920	0.005013	218830
787	0.000233	498823	0.000194	87529	0.002298	362068	0.002275	150789	0.000178	224736
788	0.000737	495067	0.004432	87779	0.003357	368194	0.011708	149214	0.004153	226094
789	6.8e-05	487642	0.000152	85644	0.00012	375469	0.000209	143263	0.000133	225406
790	0.000149	490805	0.000221	85813	0.00016	380688	0.000632	143883	0.00303	227099
791	0.000473	475187	0.004615	83635	0.005552	370299	0.007317	138576	0.018834	219819
792	0.001289	477126	0.007938	83398	0.002278	359011	0.015217	142148	0.004486	218658
793	0.000207	491686	0.000164	85253	0.002082	373137	0.000396	146327	0.000284	225050
794	0.000103	514029	0.004173	87711	0.001711	383396	0.000846	154830	0.000175	234860
795	8.6e-05	521534	0.004382	91503	0.004842	389523	0.000389	156834	0.007454	236924
796	9.5e-05	527964	0.000119	92287	0.00012	384490	0.000269	159951	0.003416	238885
797	9.9e-05	535684	0.000183	92936	0.002955	395201	0.00465	161518	0.000486	242606
798	0.00012	533958	0.000382	91721	0.001319	405459	0.000507	159839	0.000335	244662
799	0.00118	528596	0.000164	91585	0.000157	406775	0.0018	156701	0.000377	243757
800	0.000247	514612	0.007372	91018	0.000127	400139	0.002884	150117	0.002838	238157
801	5.7e-05	507463	3.4e-05	88664	4.8e-05	394169	4.8e-05	147236	0.000179	234771
802	0.000186	504200	0.000306	88147	0.001627	389560	0.000803	146859	0.000335	232864
803	0.000123	521510	0.00598	90304	0.003334	399535	0.00597	154091	0.001447	239062
804	7.4e-05	530180	9.7e-05	93099	0.001764	404802	0.000159	157007	0.001621	243128
805	0.000276	529610	0.00083	92743	0.000501	402842	0.001758	156456	0.001181	242164
806	0.00011	527238	0.007827	92118	0.005357	394808	0.009545	157668	0.003544	240149
807	0.000141	531296	0.000526	93173	0.000226	397819	0.004965	159119	0.000422	241433
808	0.000251	537381	0.000192	93943	0.000243	403943	0.000248	161019	0.002769	245233
809	4.6e-05	527150	8.6e-05	92744	6.4e-05	391438	0.000145	158670	0.000243	238301
810	4.9e-05	533558	0.000162	92749	0.001536	388101	0.004065	161639	0.001476	239216
811	8.8e-05	498770	9e-05	88452	0.000136	368479	0.002187	149029	0.005591	225202
812	0.000133	452771	0.000633	78952	0.00179	335744	0.000789	136911	0.000441	206229
813	0.000694	413437	0.006199	73557	0.000544	301723	0.002401	127468	0.000946	188077
814	0.000388	438678	0.003925	77450	0.000225	316203	0.000725	136583	0.001302	198965
815	0.001435	474017	0.016099	83171	0.00013	353410	0.0031	142898	0.002367	216297
816	0.001586	490591	0.000197	86163	0.000111	380066	0.000462	142950	0.000146	226028
817	0.000202	494205	0.003759	86991	0.000531	383986	0.000293	143326	0.000237	227634
818	0.000125	503658	0.006105	89106	0.002093	390769	0.000164	146412	0.000147	231665
819	0.000661	496494	0.000206	87287	0.000122	376192	0.000726	148753	0.000237	227990
820	0.001108	471938	0.008844	83790	0.009238	351711	0.021524	146630	0.010799	215861
821	0.000384	470985	0.005085	84562	0.007454	351090	0.007069	144861	0.011759	217194
822	0.000285	480678	0.000895	86052	0.004166	360303	0.014187	149928	0.001914	222049
823	0.00016	501084	0.008773	87996	0.006772	382631	0.010691	151151	0.000474	230041
824	9.1e-05	507595	0.000202	89086	0.000998	383848	0.0005	154072	0.000245	232561
825	9.6e-05	530154	0.003381	92573	0.003216	406426	0.009712	156719	0.01053	241985
826	0.000104	518235	0.000131	91359	0.000123	397305	0.000168	154926	0.000109	238044
827	0.000128	514467	0.005222	90579	0.001696	396773	0.005463	153021	0.002328	235358
828	0.000141	505310	0.004844	89397	0.000458	388804	0.000835	147380	0.000287	230019
829	0.000159	516714	0.012636	91404	0.012118	400959	0.019274	151292	0.013409	236625
830	7e-05	514105	0.00011	91174	0.000108	397487	0.000127	150011	0.00011	235414
831	5.7e-05	438850	0.000168	77282	0.004952	335197	0.005847	126212	0.007426	199035
832	0.000219	451156	0.00029	79394	0.000339	342515	0.00081	129567	0.000289	204210
833	7.8e-05	435037	0.000117	77099	7.8e-05	335314	0.000195	122930	9.6e-05	197118
834	6.9e-05	523136	0.000206	92137	9.7e-05	400307	0.000604	152440	0.000202	238187
835	0.000207	458253	0.001048	82069	0.000143	343790	0.001017	131706	0.00356	206205
836	0.000282	474399	0.000264	83362	0.000322	348142	0.000359	139260	0.000268	212830
837	4.9e-05	452335	0.003648	79229	0.002636	338041	0.000467	130623	0.002025	203409
838	0.000117	462907	7.5e-05	80488	0.00116	357047	0.000127	133487	0.000137	211629
839	0.000226	459417	0.000173	80756	0.000232	354150	0.001883	133321	0.000347	210484
840	0.000141	446746	0.000699	80151	0.001972	328518	0.001975	134650	0.001037	202560
841	0.000441	471130	0.023794	84602	0.009344	339586	0.02195	145558	0.013865	213417
842	0.000397	464037	0.000457	83120	0.008722	334917	0.006022	142816	0.0034	209411
843	9.3e-05	464282	3.7e-05	81990	0.000101	347313	0.000175	137425	0.002888	210888
844	9.8e-05	448467	0.012631	78380	0.004669	338850	0.01396	128864	0.000108	203610
845	5.2e-05	368825	0.006885	66086	0.00356	291277	0.005692	103999	0.000181	170860
846	0.002662	371592	0.000209	66933	0.005942	291838	0.004972	106797	0.003203	172938
847	0.000156	383721	0.000172	69575	0.000172	296514	0.000249	112586	0.000236	177844
848	0.000111	378182	0.000145	68809	0.000177	282338	0.000244	114584	0.000155	174102
849	0.00037	392151	0.001289	69808	0.000824	293670	0.000828	118348	0.000682	180265
850	9.8e-05	356712	0.000109	63999	0.001685	272476	0.000191	104610	0.003793	163469
851	0.000205	433253	0.006188	76280	0.001734	328775	0.000281	124693	0.003938	196556
852	6.5e-05	429588	0	76752	0.0001	319731	9.6e-05	125507	6.7e-05	194246
853	3.5e-05	483497	0.002589	83036	5.7e-05	348805	0.009394	146478	8.3e-05	217770
854	0.003422	441324	0.000144	76129	0.001156	319970	0.000174	132143	0.000442	199311
855	0.000269	416231	0.000221	72328	0.000287	317502	0.004592	119567	0.00022	191130
856	6.1e-05	408360	0.000141	70760	9.4e-05	320742	9.6e-05	115088	9.5e-05	189078
857	0.004569	428498	0.000122	74035	0.000223	335799	0.005138	121833	0.0061	198354
858	0.000317	451143	0.000768	78161	0.00213	335274	0.001338	133734	0.000737	203487
859	9.8e-05	478160	0.000178	84261	0.000166	348773	0.000407	144957	0.000246	215077
860	9.9e-05	515982	0.00011	91095	0.00058	375996	0.000244	155969	0.000129	231831
861	0.000133	497838	0.004137	87752	0.004799	367972	0.005586	147327	0.00056	225075
862	0.000139	469086	0.003796	83774	0.006249	345810	0.011759	137512	0.010031	211838
863	0.000188	446092	0.000163	79984	0.000199	326950	0.000221	131487	0.000204	201257
864	0.000116	380139	0.000161	68422	0.000209	273276	0.000268	112115	0.000207	169037
865	0.000425	371997	0.000319	65754	0.000554	268912	0.000612	111100	0.000655	166501
866	1.3e-05	378671	3e-05	65946	8e-05	274907	8.8e-05	113225	3.5e-05	170256
867	2e-06	501574	0	84615	1.1e-05	364458	3.4e-05	149151	4e-06	225134
868	0	11831	8.6e-05	11580	2.1e-05	47290	0.000121	24752	6.8e-05	29384
1243	0	507355	1.1e-05	87940	2.9e-05	383292	2.3e-05	172417	2.1e-05	238148
1244	4e-06	466617	0.002038	80459	6.5e-05	353328	3.8e-05	159029	7.3e-05	218551
1245	5.4e-05	479287	0.000109	82861	0.000107	364066	0.000116	163210	9.7e-05	225797
1246	5.2e-05	515400	0.000146	89084	0.000202	392051	0.000256	175504	0.000235	242217
1247	4.4e-05	473721	0.000146	82414	5.8e-05	361153	0.000191	162294	0.000173	225100
1248	0.000378	429021	0.000813	75054	0.000395	326260	0.00117	147898	0.004116	206506
1249	0.000484	408694	0.001049	71511	0.001452	309198	0.002521	141216	0.001478	197614
1250	3.2e-05	440409	5.2e-05	77553	0.003119	334355	0.000157	152533	7e-05	212849
1251	0.00013	445428	0.000286	76941	0.000142	336962	0.005628	153349	0.00373	209639
1252	0.000158	436715	0.002368	75166	0.005331	330521	0.004359	148872	0.004558	204691
1253	0.000363	449320	0.002782	77652	0.00565	341393	0.003355	152595	0.006138	211634
1254	5.6e-05	449333	5e-05	79809	0.000136	346342	0.000201	154183	0.000322	217166
1255	0.000234	440659	0.000512	78192	0.004016	338619	0.004361	150866	0.009376	212990
1256	0.000246	358033	0.000332	63340	0.000256	273567	0.000261	122658	0.000339	173926
1257	0.000955	263737	0.008289	47049	0.003064	200080	0.018456	91676	0.00484	129141
1258	0.002447	200655	0.001929	35775	0.003692	150583	0.001973	68926	0.002049	99566
1259	0.001938	214096	0.002091	37780	0.001748	160167	0.001977	72349	0.001521	104561
1260	0.000523	290621	0.003818	51338	0.001899	218501	0.00054	98106	0.006594	142105
1261	0.00079	430567	1.3e-05	76476	7e-05	329345	0.002603	147881	6.7e-05	208347
1262	6.9e-05	521194	0.00035	91422	0.000199	396559	0.00146	178028	0.00057	249211
1263	0.000689	567554	0.002633	98377	0.001702	429962	0.005141	191612	0.005665	266210
1264	0.001922	573378	7.1e-05	98874	8.3e-05	433047	0.000171	192771	0.000135	267162
1265	0.000113	565117	0.000596	97362	0.000389	426762	0.001547	189989	0.00143	262944
1266	0.000181	542320	0.000364	93507	0.000282	410805	0.000563	183082	0.000221	253463
1267	0.000144	532980	0.000143	91083	0.000192	401935	0.000223	179221	0.000162	247471
1268	0.001923	556934	0.003742	95404	0.000119	419590	0.000155	187007	0.000139	258272
1269	0.002178	595140	0.000247	101155	0.000216	444008	0.000562	197411	0.000239	272274
1270	0.000171	602675	0.000435	103561	0.000235	451994	0.000857	200699	0.000414	277868
1271	0.000215	581374	0.000395	101229	0.00049	440592	0.000914	195802	0.000456	271925
1272	0.001858	572227	0.000141	99601	9.7e-05	433416	0.000212	192946	0.000254	267673
1273	0.000689	552823	0.007121	95347	0.003863	417292	0.011493	186201	0.007702	256438
1274	0.000123	536489	0.000183	92646	0.000305	406529	0.000732	181642	0.000335	250719
1275	0.000819	525322	0.002675	90079	0.003896	397284	0.006204	177296	0.002972	244603
1276	0.000166	536605	0.000163	92026	0.004784	405898	0.004897	180918	0.00038	250203
1277	0.000103	545059	0.000206	92060	0.000145	407695	0.00011	181635	0.003333	250254
1278	8.7e-05	549044	0.000183	92732	0.001201	410328	0.00036	183108	0.000187	251860
1279	0.000131	532948	0.000504	89339	0.000211	397190	0.000919	177272	0.000346	243029
1280	0.000145	529862	0.000294	88486	0.001752	392686	0.001593	175786	0.000839	239470
1281	0.000185	555386	0.000556	93457	0.000317	412599	0.000955	184206	0.000432	252027
1282	9.9e-05	557327	0.000209	95523	0.001633	418214	0.000241	186513	0.000279	257655
1283	0.000155	575147	0.00031	99890	0.000129	435515	0.000418	193615	0.000211	269656
1284	0.000189	551436	0.000157	95657	0.000148	418216	0.000498	186645	0.000208	259081
1285	0.00217	559980	0.00027	96233	0.000159	421592	0.000536	188314	0.000223	259509
1286	0.000243	546496	0.000149	94228	0.000116	413401	0.000373	184827	0.000231	255127
1287	7.9e-05	530871	0.000176	90794	0.00016	399403	0.000487	178579	0.000195	245541
1288	0.001035	549636	0.000179	94802	0.000869	415267	0.000254	185384	0.000125	256082
1289	6.4e-05	546383	0.001965	93617	0.001319	410770	0.0009	183237	0.000273	252742
1290	0.000157	562235	0.000239	96313	0.000137	422426	0.000452	188128	0.000664	260621
1291	0.001831	542912	0.003532	93152	0.000103	408579	0.000434	182040	0.000206	252427
1292	0.000155	555680	0.00023	95454	0.000236	419099	0.000524	186872	0.000248	258329
1293	8.5e-05	544022	0.00015	93428	9.7e-05	410464	0.000371	183299	0.000147	252140
1294	0.002291	517249	0.001816	86996	0.000516	385820	0.003901	173028	0.00161	234839
1295	0.000113	505138	0.000215	83678	0.000203	373762	0.00071	167698	0.00035	225964
1296	0.000149	498307	0.000658	82026	0.000386	367711	0.00118	165242	0.000338	221637
1297	4.6e-05	477926	9.9e-05	80741	0.003132	357941	7.5e-05	160502	8.2e-05	219811
1298	0.000142	456156	0.000139	78921	0.000153	345330	9.7e-05	154536	0.000121	214343
1299	7e-05	443776	5.2e-05	76393	8.3e-05	335631	4.6e-05	150586	3.4e-05	208233
1300	0.000112	436108	0.004133	75483	0.002477	329791	0.004528	149080	0.00016	206062
1301	0.000391	429710	0.000347	74957	0.002173	326347	0.000707	148484	0.002815	206056
1302	0.000109	439465	0.000189	79384	0.003709	339966	0.000454	154147	0.005914	219130
1303	0.0001	481836	7e-05	85626	0.002736	369089	0.000167	167730	8.9e-05	236430
1304	3.9e-05	456534	0.003004	80559	0.003901	351476	0.001416	157514	0.000981	222285
1305	0.000214	471408	0.00301	83379	0.00743	363924	0.00021	161707	0.000272	228340
1306	5.7e-05	471418	7.4e-05	81623	5.6e-05	359474	8.8e-05	159513	7.6e-05	223221
1307	0.000116	509826	0.001239	88799	0.000142	388616	0.005262	174469	0.002389	241947
1308	0.00021	513432	0.000755	88741	0.003469	389782	0.000584	174521	0.00213	241261
1309	0.001802	507324	0.000389	89868	0.004656	390901	0.001215	175267	0.000311	244473
1310	0.000199	503502	0.000715	89556	0.000711	388017	0.001471	174741	0.002187	243287
1311	0.000136	515940	0.004252	92190	0.001914	399184	0.00446	179392	0.000185	249134
1312	0.001861	509267	0.000153	91490	7.3e-05	395599	8.4e-05	177553	0.003951	248769
1313	0.000102	540307	2.1e-05	96217	7.2e-05	416518	8e-05	186379	0.004328	260608
1314	5.1e-05	486233	9.2e-05	86939	0.001696	378476	0.000125	168085	9.7e-05	237551
1315	0.00028	497138	0.000296	87936	0.005072	384501	0.000324	169881	0.004986	239878
1316	0.000102	490621	0.004478	86415	7.9e-05	378240	0.000348	166863	0.000174	235318
1317	0.000199	537113	0.002221	92305	0.001864	406112	0.004545	180214	0.003961	249456
1318	0.000113	531894	0.003707	89295	0.004796	397223	0.000506	175977	0.000209	239577
1319	6.1e-05	509495	0.004324	85567	0.00174	380404	0.005037	169750	0.006525	232168
1320	0.000129	504432	0.002651	86775	0.000126	381124	0.000165	170167	0.000323	235078
1321	7.8e-05	510833	0.004336	89020	0.004404	387872	0.000334	173900	0.007473	240737
1322	0.000204	552989	0.003651	95868	0.000958	418396	0.003309	187377	0.000136	258177
1323	0.000189	554650	0.000148	94521	0.00018	416016	0.000221	185850	0.000776	255071
1324	7.4e-05	553653	8.4e-05	95089	5.3e-05	415672	0.002758	185272	0.000265	256219
1325	0.000107	534687	0.004166	92425	0.001907	403238	0.007015	179319	0.000316	249728
1326	6.4e-05	549604	7.4e-05	95121	0.001704	412019	0.000174	183877	0.004804	257936
1327	4.5e-05	558179	0.000103	97118	0.001775	421412	0.013296	186896	0.001685	262285
1328	8.7e-05	572217	0.000121	98979	0.007539	430962	0.004914	190292	0.008475	267266
1329	0.000415	549071	0.001028	96299	0.003274	418114	0.001174	184845	0.000617	259489
1330	0.002484	551908	0.007378	96363	0.002389	418982	0.007655	185751	0.003752	258806
1331	9.1e-05	516063	0.000132	90621	8.6e-05	394281	0.000395	174550	0.00272	245193
1332	0.002188	524688	0.000731	90237	0.000182	395318	0.000302	175671	0.000254	244507
1333	9.2e-05	523936	0.008783	89031	0.003406	391061	0.000161	173799	0.004487	242026
1334	4.2e-05	526571	8.9e-05	90198	4.3e-05	391657	0.00013	176502	0.000119	244117
1335	0.000139	539005	0.003522	94269	0.004926	406243	0.000369	181772	0.003683	254428
1336	4.1e-05	559982	7.1e-05	98931	0.001449	424405	6.3e-05	189234	0.001671	266241
1337	4.4e-05	594466	0	102340	0.000809	447473	4.6e-05	197468	5.1e-05	276535
1338	0.000496	596562	0.000839	102516	0.000542	446261	0.001794	198415	0.00093	275177
1339	0.000303	578144	0.000728	100300	0.000224	433664	0.001566	194782	0.000818	269021
1340	9.1e-05	552204	0.000194	98077	8.1e-05	417364	0.000264	189247	0.000156	262420
1341	0.000132	539889	0.000147	94938	0.000123	405121	0.000392	183639	0.000181	253980
1342	0.00013	559959	0.006379	97665	0.00289	418392	0.000298	187877	0.000146	259655
1343	0.002313	579872	0.001107	100289	0.003814	434997	0.007543	193560	0.001135	267862
1344	0.000174	586670	0.017469	101781	0.008266	441933	0.005466	195754	0.012511	271529
1345	8.4e-05	573761	0.000102	98158	0.001533	431311	0.004091	191631	0.002896	264136
1346	0.000182	559190	0.003429	95061	0.005097	418260	0.001152	185704	0.013746	257236
1347	0.000187	545598	0.000426	93830	0.000146	411264	0.000635	182750	0.000426	253793
1348	0.001628	544379	0.00039	94988	0.000184	412794	0.000668	184029	0.000293	256050
1349	0.001937	560679	0.000134	96752	0.003035	423032	0.004213	188009	0.000138	260728
1350	0.00013	554189	0.005997	94888	0.006539	415485	0.013606	184335	0.010195	257388
1351	0.000131	533970	0.004037	91414	0.000143	398685	0.00025	176142	0.000157	247672
1352	0.000132	539175	0.000174	92163	0.004842	402704	0.003366	177943	0.005643	249355
1353	0.000258	566381	0.0003	96796	0.001513	423688	0.000766	186684	0.000673	261330
1354	0.001515	590837	0.00012	99862	0.003191	440348	0.000108	194292	0.000108	269456
1355	5.2e-05	595989	8.8e-05	101797	4.9e-05	446610	0.000132	196851	8e-05	274058
1356	0.000117	607732	0.000107	103238	5.5e-05	453598	0.00014	199774	0.001666	277341
1357	0.000121	626292	0.000167	107791	9.8e-05	468482	0.000141	206228	0.000174	287985
1358	0.00048	618229	0.000533	105078	0.000354	460153	0.00139	202858	0.000664	281564
1359	0.004283	612952	0.005758	104022	0.002415	455950	0.007914	201287	0.004455	278784
1360	7.4e-05	605677	0.000127	102560	0.000109	450928	0.000145	199607	0.000225	275565
1361	0.001939	588384	0.007626	99663	0.006796	438805	0.013923	194503	0.006041	267342
1362	0.000169	574812	0.000184	97684	0.00017	430025	0.000766	191859	0.000277	263611
1363	0.000313	559998	0.010785	95777	0.002992	419843	0.00343	187191	0.004655	256716
1364	0.00202	563010	0.000114	96885	0.000151	424333	0.000148	188908	9.2e-05	260956
1365	7.7e-05	529438	0.000165	90639	0.003089	398833	0.000197	177952	9e-05	245393
1366	0.000221	520164	0.000712	89836	0.000313	392763	0.000863	176201	0.002513	244729
1367	4.1e-05	532507	0.001786	92369	0.000197	400317	6.7e-05	179831	5.6e-05	251330
1368	0.001826	554843	2.1e-05	96042	3.6e-05	412763	0.000103	185044	0.003343	259973
1369	6.1e-05	521173	2.2e-05	90870	7.1e-05	396465	5.1e-05	177085	8.9e-05	245876
1370	0.002127	519604	0.001693	89766	0.002107	389269	0.001337	174978	0.001412	242875
1371	0.000221	528597	0.000242	91075	0.000106	394881	0.000129	177945	0.00017	246876
1372	0.000322	572048	0.000234	98330	0.000119	421883	6.8e-05	189968	0.000116	266105
1373	0.000693	579015	0.000583	101243	0.0003	440117	0.000173	196641	0.000186	274154
1374	0.000479	582015	0.000777	102907	0.000294	448749	0.000165	199749	0.000183	278880
1375	0.001864	594983	0.000736	104580	0.000243	457405	0.000644	203356	0.000183	284461
1376	0.000328	587886	0.001093	101544	0.000295	446947	0.000136	199042	0.000231	277479
4533	0.01655	58246	0.045297	39318	0.855285	69882	0.255167	11224	0.061458	104202
4534	0	58391	4.4e-05	45311	1.9e-05	104267	1.4e-05	71694	0.000107	139806
4535	6.9e-05	57772	0.004154	43818	0.000106	103739	0.000178	67544	0.000141	134413
4536	8.9e-05	56168	0.00047	42531	0.000298	97318	0.000123	65257	0.000302	129034
4537	3.7e-05	54787	0.00029	41395	7.7e-05	90903	0.000531	62116	0.000183	125549
4538	3.6e-05	55716	0.000401	42403	0.00023	91449	9.6e-05	62405	0.000109	128674
4539	9.1e-05	54963	0.001513	41627	0.000163	92067	4.9e-05	60691	0.000189	127316
4540	3.5e-05	57719	0.000387	43878	0.000351	99668	0.000139	64829	0.000134	134331
4541	9.4e-05	53240	0.000547	40202	0.000249	92319	0.000445	58425	0.000265	124465
4542	7.4e-05	53958	0.000778	41157	0.000252	95256	9.9e-05	60503	0.000111	126404
4543	5.5e-05	54464	0.000627	41481	0.000608	95456	0.000528	60570	0.000495	127353
4544	0.000189	58135	0.001134	44090	0.000564	101091	0.00029	65559	0.000492	134250
4545	5e-05	60439	0.00024	45868	0.000112	107051	0.000204	68610	0.000127	141263
4546	0.000115	60686	0.000369	46109	0.000147	109053	7.2e-05	69513	9.1e-05	142774
4547	0.000161	62199	0.000335	47777	0.000123	113414	0.000276	72435	0.000155	148278
4548	6.6e-05	60576	0.000259	46350	9.4e-05	106725	5.8e-05	68903	9.8e-05	143115
4549	6.5e-05	61195	0.000149	46852	8.4e-05	107277	0.000129	69869	8.3e-05	144839
4550	3.3e-05	61266	0.000214	46738	5.6e-05	106925	8.6e-05	69584	9e-05	144293
4551	6.6e-05	60808	0.00015	46661	6.5e-05	108189	2.9e-05	70154	0.000105	143071
4552	1.7e-05	58105	0.00018	44392	4.9e-05	101593	9.2e-05	65479	0.000103	135537
4553	7.2e-05	55290	0.000238	42039	0.001673	95021	0.00034	61793	0.001993	127459
4554	3.7e-05	54477	0.000726	41294	0.00027	92636	0.000249	60201	0.000233	124623
4555	9.4e-05	53245	4.9e-05	40682	0.000144	90207	6.8e-05	59176	8.2e-05	122241
4556	7.3e-05	54787	0.004242	41962	0.000633	93158	0.000629	60446	0.000594	126226
4557	0.000257	54446	0.000168	41640	0.000282	92140	0.000165	60484	0.000183	125825
4558	0.000106	56392	0.000281	42740	0.003491	97381	0.000349	63015	0.000476	130184
4559	0.0038	55004	0.030573	41507	0.009303	94919	0.003008	61176	0.006857	127169
4560	1.8e-05	56402	0.000141	42691	0.00012	99692	9.5e-05	62918	0.000145	131406
4561	3.6e-05	56297	0	42310	7.2e-05	97680	0.000112	62336	0.000131	130083
4562	0.000103	58192	0.000254	43245	0.000198	101186	0.003248	64654	0.000209	134119
4563	0.00024	58304	2.3e-05	42767	0.00012	99659	0.000216	64839	0.000316	133034
4564	0.000103	58243	0.000513	42886	0.001465	101032	0.001183	65095	0.000731	133989
4565	0.000124	56292	0.000241	41466	0.003205	97026	0.00082	63391	0.000309	129505
4566	0.000124	56350	0.00112	41951	0.000916	97156	0.001192	62924	0.000376	130256
4567	7.4e-05	54318	4.9e-05	40477	0.000172	93132	4.9e-05	60882	8e-05	125153
4568	5.2e-05	57334	0.000302	43053	0.000344	98907	0.000841	64179	0.000241	133056
4569	0.000203	54239	0.00015	40110	8.7e-05	91682	0.000132	60780	0.001785	123842
4570	3.8e-05	52873	0.000156	38466	0.00017	88330	0.00017	58849	0.000209	119651
4571	7.9e-05	50902	0.000917	37061	0.001708	84884	0.000197	55873	0.000628	114612
4572	5.6e-05	53609	0.000151	39658	0.000119	92703	0.000118	59365	0.000155	122770
4573	9e-05	55585	0.000572	41982	0.003425	96645	0.000387	62012	0.000427	128674
4574	0.000442	38422	0.002974	29591	0.000221	67726	0.000135	44520	0.000233	90259
4575	0.00068	36785	0.002028	28106	0.00101	63364	0.006648	42266	0.003211	85643
4576	0.00017	35283	0.000112	26838	6.5e-05	61474	9.9e-05	40330	0.000244	81956
4577	0.000157	50799	0.000105	38022	0.000227	88169	0.000177	56567	0.000171	116900
4578	9.3e-05	53703	0.000349	40103	0.000129	92714	0.000388	59247	0.002115	122941
4579	9.4e-05	53253	0.000151	39773	0.000143	91151	0.000136	58850	0.001867	121617
4580	0.000175	51429	0.000262	38139	0.003059	85975	0.00038	55307	0.000402	114415
4581	0.000183	49247	0.002748	36396	0.000147	81862	0.00017	52872	0.000109	109598
4582	0.000301	49811	0.003341	37116	0.00018	83365	0.000168	53429	0.000197	111513
4583	6e-05	50401	0.000265	37709	0.000187	85374	0.003939	55097	0.000202	113729
4584	0.000592	50717	0.000158	38013	0.003029	87148	0.000412	55846	0.000413	113843
4585	0.000135	51977	0.000129	38802	0.000237	88737	0.000246	56827	0.000155	116135
4586	7.7e-05	51834	0.000262	38233	0.005391	87176	0.000255	54851	0.0002	115139
4587	0.000342	52561	0.000752	38555	0.000503	87479	0.000587	54488	0.000414	115904
4588	0.000215	51173	0.000456	37251	0.000594	84117	0.005285	53168	0.001343	111687
4589	8.1e-05	49538	8.3e-05	36050	7.4e-05	80918	9.6e-05	52080	0.000233	107474
4590	0.000253	47491	0.001473	34624	0.004102	78014	0.004212	51047	0.001062	103625
4591	0.000134	44923	0.000123	32597	5.5e-05	72860	0.000236	46633	0.000163	97870
4592	0.000262	45806	0.00018	33242	0.000134	74750	0.000229	47978	0.00013	100030
4593	7.3e-05	40825	0.000237	29510	0.003695	66584	0.000375	42644	0.000363	88262
4594	0.00027	40770	0.000543	29484	0.000529	66172	0.000603	43099	0.000651	87509
4595	4.8e-05	41627	6.6e-05	30121	7.5e-05	67050	0.000231	43200	9e-05	88829
4596	4.3e-05	46886	2.9e-05	34064	5.3e-05	76133	0.000126	47694	0.000119	100891
4597	0.00028	42812	0.00129	31000	0.001842	67856	0.003197	43480	0.001911	91052
4598	0.000127	39351	0.000456	28518	0.000367	62620	0.000589	40739	0.000547	84034
4599	0.000232	38732	0.001883	28140	0.000178	61632	0.000244	41013	0.000216	83376
4600	8.8e-05	45416	0.000663	33176	0.000158	75887	0.000163	49028	0.000221	99647
4601	2.1e-05	47984	0.000143	34893	2.5e-05	80912	0.000138	50872	5.7e-05	105413
4602	0.000181	49644	0.001217	36153	0.00095	82128	0.005432	51727	0.000965	108756
4603	7.8e-05	51577	0.001579	37356	0.001301	85292	0.001817	53949	0.00202	113381
4604	6e-05	50348	0.000329	36502	0.000293	85427	0.000238	54576	0.000329	112449
4605	0.002039	50522	0.000137	36436	0.000194	87646	0.000735	55812	0.00024	112699
4606	0.000204	48942	0.00034	35245	0.000118	84752	0.000315	53966	0.004017	108800
4607	2.2e-05	45410	0.000121	33062	1.3e-05	77863	8e-05	49807	0.000139	100472
4608	0.000307	45586	0.00018	33299	0.000284	77355	0.00043	48833	0.000298	100509
4609	4.6e-05	43608	6.3e-05	31649	8.4e-05	71796	4.5e-05	44727	5.3e-05	94733
4610	0.000124	48425	0.001438	34779	0.001659	78373	0.002211	48386	0.001237	103485
4611	0.000239	46102	0.005966	33021	0.005641	74635	0.012362	46998	0.005893	98939
4612	0.000226	48578	0.000311	35314	0.000248	80661	0.00043	51138	0.00015	106624
4613	4.3e-05	46092	0.000118	34002	0.001055	76754	0.000143	48869	0.000167	102043
4614	4.1e-05	48879	5.6e-05	35990	7.3e-05	82374	0.000136	51500	9.2e-05	108423
4615	0.000217	46177	0.000207	33812	0.000171	75918	0.000272	47732	0.000278	100706
4616	0.000126	47788	0.00551	33938	0.001847	78516	0.005304	49397	0.002004	103282
4617	8.3e-05	48308	0.001498	34056	0.003529	79632	0.000535	50464	0.001003	104643
4618	0.000127	47192	0.000393	33100	0.001152	77270	0.000465	49440	0.000305	101595
4619	0.000193	46713	0.000333	33035	0.000358	75321	0.000207	48394	0.000208	100779
4620	0.000188	48000	0.000204	34352	0.000556	77331	0.001019	50029	0.001224	103784
4621	9.9e-05	50254	0.003347	37052	0.003115	83156	0.003451	53313	0.003038	109930
4622	0.000189	52826	0.000306	32651	0.000346	89507	0.000227	57297	0.001663	117290
4623	6.1e-05	49052	0.000398	30121	0.000137	80209	0.000194	51642	0.000157	108028
4624	3.9e-05	51678	0.000284	31722	0.001331	84873	0.000643	54456	0.000314	114731
4625	8.3e-05	47912	0.000103	29200	0.000337	77056	8e-05	49993	7.7e-05	104272
4626	0.000143	49097	0.000596	30179	0.000505	81243	0.001311	51855	0.000607	107049
4627	0.000358	47471	0.002323	29276	0.001239	78318	0.001356	49395	0.002032	101895
4628	0.000293	51144	0.000251	31810	0.000279	85960	0.001598	53184	0.0005	109980
4629	4.2e-05	47156	0.004124	29095	0.002818	76294	0.001719	48276	0.001688	100113
4630	0.000189	42263	0.000809	25960	0.005217	68819	0.000615	43911	0.001158	90659
4631	0.000365	41145	0.005382	25270	0.012933	66731	0.001087	42316	0.001177	88333
4632	7e-05	43043	0.00015	26662	0.000206	72756	0.000241	45583	0.002307	93609
4633	0.000612	45764	0.000353	28340	0.000326	76705	0.000496	48387	0.000423	99217
4634	4.7e-05	42711	0.000492	26402	0.000684	70179	0.002102	43769	0.000792	92137
4635	2.6e-05	38085	0.000212	23567	0.000127	62777	0.000458	39342	0.000266	82749
4636	0.000127	39324	0.000151	26554	0.000173	63485	0.000249	40179	0.000247	85030
4637	7e-05	43088	0.000105	28552	8.5e-05	70617	0.000177	45257	5.3e-05	94127
4638	0	48781	0.0013	30003	0.000238	79886	0.000299	50156	0.000256	105483
4639	2.2e-05	44504	0.004445	27445	0.000139	72202	0.000199	45339	0.000923	95391
4640	0.008017	46401	0.088995	30395	0.008215	75837	0.00984	47258	0.008897	110597
4641	0.000146	47965	9.9e-05	30431	0.001649	73388	0.000753	46470	0.000501	107892
4642	0.000427	49206	0.003666	31367	0.004323	76793	0.020817	47366	0.012869	110032
4643	0.000145	48131	0.000359	30661	0.000401	74842	0.00028	46426	0.002951	107071
4644	4.5e-05	44810	0.00014	28648	0.000187	69581	9.1e-05	43751	0.000488	100445
4645	0.000103	39010	0.000321	24909	0.000221	58865	0.000236	38160	0.000188	90258
4646	0.000273	40328	0.003812	25708	0.003694	60640	0.000352	39813	0.00067	93963
4647	0.000207	43508	0.000327	27550	0.007095	66809	0.000302	43076	0.004641	100845
4648	4.4e-05	45268	0.000106	28363	9.8e-05	71600	0.006543	44784	8.7e-05	103525
4649	0.001038	37586	0.008546	24806	0.000683	61458	0.00112	34828	0.000791	79597
4650	2.8e-05	35324	0.000128	23421	0.000119	58660	0.00012	33298	7.9e-05	75571
4651	0.000484	39259	0.002156	25973	0.002262	63208	0.000359	36234	0.000208	81894
4652	0.000254	39317	0.000667	25496	0.004294	63351	0.002079	36072	0.000838	81176
4653	0.000483	43508	0.00053	28300	0.000344	69736	0.00336	39578	0.002611	89223
4654	0.000365	46608	0.00236	30512	0.00268	77233	0.003697	43547	0.001416	96774
4655	0.109594	49729	0.089412	31752	0.082573	78004	0.163161	49393	0.187395	113114
4656	0.00113	66360	0.000214	486971	6.6e-05	1052961	5.8e-05	770509	0.000369	1956586
4657	0.000169	59327	0.000307	456442	0.000296	980505	3.5e-05	718744	7.3e-05	1831970
4658	0.00082	63416	0.001135	462356	0.000553	992761	0.000448	722648	0.000167	1852651
4659	0.00015	73399	0.000941	490713	0.000185	1048180	0.000282	774169	0.000395	1950735
4660	9.9e-05	80907	0.000199	507326	0.00018	1091934	0.000188	796974	0.000308	2016628
4661	0.000123	81421	5.3e-05	508193	0.000524	1097331	0.000165	800838	4.5e-05	2022868
4662	0.000105	86121	0.000483	523690	0.000147	1133484	0.00042	833199	0.000295	2086825
4663	0.000316	75866	0.000402	509427	0.000304	1085541	0.000121	801131	0.000355	2030847
4664	0.000294	78277	0.000244	516748	0.000799	1101795	0.00025	816201	0.001002	2061529
4665	6.5e-05	76695	8.9e-05	514704	0.00028	1095818	0.000134	812247	0.000791	2052286
4666	7.5e-05	80395	2.3e-05	520275	7.9e-05	1117129	6e-05	832070	7.9e-05	2074158
4667	0.000168	65418	3e-05	496057	8.5e-05	1049364	7.9e-05	781508	7e-05	1977857
4668	0.000193	62303	0.001489	492134	0.000872	1034793	0.000898	776279	0.001308	1959644
4669	0.000172	63842	0.000474	491498	0.000243	1031398	0.000288	770629	0.000179	1951517
4670	0.000412	70334	0.000141	495084	0.000183	1049479	0.000187	779101	0.000419	1968820
4671	0.000191	67916	0.001255	489085	0.000797	1038286	0.001014	761955	0.00061	1944855
4672	7.4e-05	67661	0.000561	488741	0.000455	1040057	0.000488	766122	0.000442	1946682
4673	0.000107	65666	0.000148	484855	0.000127	1024084	0.000367	763080	0.000228	1921889
4674	0.024705	66141	0.003895	486223	0.003876	1023764	0.007008	766977	0.005117	1926772
4675	0.000306	62144	0.000271	476111	0.000235	1003070	0.00017	742228	0.000174	1890262
4676	0.00045	64425	0.000233	479838	0.000213	1015276	0.000146	748024	0.001027	1907515
4677	8.8e-05	67799	0.001004	469973	0.000801	999232	0.000774	733861	0.000323	1866199
4678	0.000815	29448	0.000664	417146	0.000869	879116	0.000617	667209	0.001534	1677366
4679	0.001007	29790	0.001123	417584	0.00171	883022	0.00294	666411	0.001868	1683178
4680	0.000311	28972	0.000749	397601	0.000126	842228	0.002261	646947	0.000133	1612915
4681	0.000584	32513	0.000173	432571	0.000145	917273	0.000833	692708	0.000521	1750061
4682	0.000163	30729	9.5e-05	419207	8.7e-05	883754	8.2e-05	670796	7.3e-05	1693567
4683	0.000206	33954	0.000583	456127	0.001496	958662	0.000586	719854	0.000614	1836860
4684	0.00046	32599	0.000215	433043	8.5e-05	902036	7.4e-05	689663	7.6e-05	1742915
4685	0.00023	26085	0.000164	425843	0.000154	887133	0.000222	674228	0.000222	1702280
4686	0.000639	25054	0.003176	417142	0.00171	868858	0.006153	655408	0.003116	1664372
4687	0.000407	27048	0.001826	439317	0.003456	923706	0.001569	682785	0.000873	1751873
4688	0.00135	29639	0.001602	455033	0.000832	957033	0.000403	715012	0.000535	1818089
4689	0.001671	21550	0.000122	343538	0.0001	730916	0.000122	556359	0.000434	1392031
4690	0.002021	20290	0.000658	323741	0.003245	684082	0.000607	531870	0.001608	1314508
4691	0.001434	18835	0.001961	308498	0.000127	651794	0.00254	503926	0.00061	1254416
4692	0.001182	26219	0.001627	409238	0.001498	856308	0.004202	653517	0.002378	1643071
4693	0.000316	28470	0.000129	442002	0.002218	927074	0.00215	698114	0.001406	1772046
4694	0.000472	29636	0.001443	457472	7.2e-05	962054	0.000465	720959	0.000618	1834044
4695	0.000495	26265	0.002066	428463	0.001185	891303	0.001755	668257	0.001379	1714820
4696	0.000629	22267	0.000176	381586	0.000233	790489	0.00216	600129	0.0003	1531017
4697	0.002122	20267	0.000944	353742	0.000308	730045	0.002408	558134	0.00089	1418750
4698	0.000918	22877	0.000235	374924	0.000621	784005	0.000211	598233	0.000176	1509640
4699	0.000154	25919	0.001696	412084	0.000695	864299	0.000157	651359	0.000523	1650719
4700	0.000896	29015	0.004928	448440	0.006723	938553	0.006651	704156	0.005909	1792065
4701	0.000879	27309	0.000678	427800	0.002156	883942	0.000588	675601	0.000675	1706051
4702	0.000226	26562	0.000185	399137	0.001019	825308	0.001223	646139	0.000126	1608728
4703	0.000766	24800	0.001297	377151	0.000698	782157	0.000542	619557	0.001637	1526129
4704	0.001612	26050	0.0036	395843	0.003266	825658	0.004289	644914	0.003526	1601958
4705	0.000983	25428	0.00215	407043	0.000357	841197	0.00079	653124	0.000552	1629304
4706	0.000363	27543	0.002059	435205	0.001496	906294	0.001795	688656	0.000554	1736802
4707	0.000118	25441	0.000339	407442	0.002312	840674	0.000368	641499	0.00057	1619302
4708	0.000283	28222	0.001399	439444	0.00073	910459	0.003129	689616	0.002263	1745587
4709	7e-05	28516	0.000617	440758	0.001624	911430	0.002479	692738	0.001086	1752243
4710	0.000226	31010	0.000538	473863	0.00061	996471	0.000365	744917	0.000423	1888737
4711	0.000132	30305	0.001083	465244	0.000765	978370	0.000663	732669	0.000605	1856560
4712	0.000106	28405	0.000153	452441	0.000176	944336	0.000142	710725	0.000162	1804214
4713	0.000439	27305	0.00131	444895	0.001089	924001	0.002896	698847	0.00151	1774912
4714	0.00033	24261	0.000299	414851	0.000904	857768	0.001533	645343	0.00092	1650567
4715	0.000391	25576	0.000251	421474	0.000282	879267	0.000224	655171	0.001174	1681683
4716	0	24115	5.9e-05	405264	6e-05	843036	0.00011	635725	9.1e-05	1620029
4717	0.000309	22633	9.8e-05	397980	0.000161	814954	0.000343	620153	0.000202	1579319
4718	0.0002	19991	8.6e-05	361093	0.000123	731105	0.000266	568023	0.000149	1427240
4719	0.000323	18562	0.001301	338984	0.00148	684684	0.000517	529720	0.000293	1336129
4720	0.000376	21269	0.000249	360808	0.000268	743775	0.000306	565497	0.000592	1433048
4721	0.000117	25617	0.001081	408876	0.000974	855292	0.000499	639035	0.000481	1631157
4722	0.000204	29398	0.002529	459554	0.001536	965949	0.002172	717227	0.002105	1835225
4723	0.000304	29605	0.001068	463285	0.002757	972022	0.003532	726551	0.001727	1852826
4724	0.00026	26906	0.000266	439203	0.000289	913369	0.001341	690456	0.000282	1753425
4725	0.000343	26225	0.000381	427414	0.000388	893206	0.000845	672572	0.00091	1712889
4726	0.000155	25765	0.00175	423545	0.001099	886107	0.001261	663202	0.000865	1695083
4727	0.000517	27073	0.001067	434921	0.002131	917509	0.000338	673903	0.000222	1741509
4728	0.000319	25111	0.001543	422665	0.001144	883063	0.001592	653909	0.001156	1681951
4729	0.000375	26665	0.000892	438440	0.001517	915328	0.001775	685537	0.001128	1746132
4730	0	24900	0.000124	412063	0.000153	851273	0.0003	650775	0.000168	1635441
4731	0.000415	24119	0.000266	387664	0.000265	806538	0.000593	613892	0.000262	1544681
4732	0.000321	21814	0.000271	365380	0.000432	757549	0.0005	568239	0.000376	1450425
4733	4.5e-05	22084	0.000196	362262	0.000248	749529	0.000417	563091	0.000198	1443818
4734	0.000465	21516	0.000183	366746	0.001314	758129	0.000408	571527	0.000922	1464435
4735	0.000352	19900	0.000187	342969	0.001115	710360	0.000219	543328	0.00074	1373820
4736	0.000525	19045	0.000257	335244	0.000247	699584	0.000293	535785	0.00021	1342991
4737	0.00062	20967	0.000255	360559	0.000217	752663	0.000345	571074	0.000235	1441639
4738	8.3e-05	23983	0.000575	400057	0.002122	838657	0.003944	634931	0.004167	1600534
4739	0.001056	27460	0.000353	444618	0.001172	935080	0.000418	705011	0.000779	1779788
4740	0.001121	21418	0.001076	346784	8.8e-05	737841	9.1e-05	559264	0.001738	1393601
4741	0.000516	17448	0.001511	293184	0.000841	610193	0.000338	449225	0.001129	1168037
4742	0.001113	15271	0.00055	256480	0.001317	533590	0.000381	393797	0.000173	1020258
4743	0.000619	17774	0.000552	304506	0.000207	628415	0.000145	463500	0.000167	1208907
4744	0.000383	20895	0.000113	353999	0.000248	738703	0.000174	557758	0.000122	1412310
4745	4.1e-05	24303	4.4e-05	411395	4.1e-05	852725	6.1e-05	637816	5.5e-05	1638352
4746	4e-05	24992	0.000629	432640	8.3e-05	888065	0.000127	660627	7e-05	1711708
4747	4.3e-05	23050	0.000205	415096	0.000149	845984	0.000246	635342	0.000188	1641713
4748	0.000302	19847	0.000333	381700	0.000349	770285	0.000507	575609	0.000403	1504561
4749	0.000456	19719	0.000145	372472	0.000205	756846	0.000179	559493	0.000161	1473766
4750	0	22847	0.000692	395922	8.1e-05	816816	7.8e-05	599499	6.4e-05	1569301
4751	4.4e-05	22788	5e-05	402310	8.5e-05	827193	0.000116	611447	7.4e-05	1577971
4752	0.000228	17577	8.4e-05	334815	6.5e-05	664600	0.000268	500804	0.0001	1286735
4753	0.000342	14623	0.000681	289372	0.000692	565225	0.001033	430656	0.000725	1096210
4754	0.001027	13626	0.004947	259963	0.003767	508321	0.002435	386490	0.003532	982084
4755	0.001304	16872	0.004671	307456	0.005579	610651	0.004137	461247	0.004444	1171083
4756	0.00012	16635	0.001334	322410	0.000635	641150	0.0023	483809	0.000137	1234582
4757	0.00025	15973	0.001221	329236	0.000304	640641	0.000429	484710	0.000343	1241702
4758	0.001038	16370	0.000277	332648	0.000321	661144	0.000446	493001	0.000357	1270470
4759	5.9e-05	17007	0.00144	313885	0.000939	620796	9.6e-05	468036	0.000546	1195615
4760	0.000544	16555	0.001087	290828	0.000799	581930	0.00104	455835	0.00047	1113348
4761	0.00049	14294	0.00159	266041	0.002663	530183	0.002911	424182	0.002022	1014312
4762	0.001812	13248	0.001113	275792	0.000281	552401	0.000305	438981	0.00077	1055804
4763	0.000907	15437	0.000248	314804	0.000636	640069	0.000385	493295	0.000304	1229729
4764	0.000116	17260	9.9e-05	344005	0.000652	691405	0.000188	525805	0.000119	1340736
4765	0.000221	18119	0.000923	357349	0.001254	723202	0.004365	548868	0.002672	1403061
4766	0.00112	16072	0.004021	341949	0.002859	686841	0.006518	523186	0.004743	1343736
4767	0.000651	15365	0.001232	327012	0.001219	663412	0.002513	494980	0.000892	1289482
4768	0.000114	17571	0.001446	339551	0.000922	697184	0.00474	518300	0.000901	1352300
4769	0.00024	20815	0.000875	371625	0.000445	775639	0.000107	570839	0.000628	1491618
4770	4.9e-05	20252	0.001316	358534	3.8e-05	756924	5.1e-05	567575	4.8e-05	1453597
4771	0.000434	20753	0.00025	368486	0.000296	777758	0.000941	580019	0.000287	1492718
4772	0.00022	18174	0.003886	341209	0.001061	716485	0.004271	535945	0.003112	1371439
4773	0.000418	19144	0.002505	366454	0.000938	757104	0.001809	563261	0.001969	1456396
4774	0.000372	18837	0.002848	369095	0.002731	760592	0.002671	559699	0.0053	1456825
4775	0.000249	20078	0.001505	378159	0.000429	775370	0.000209	574019	0.000566	1490590
4776	0.000641	17164	0.000209	335361	0.000203	685540	0.00104	511617	0.000166	1319870
4777	0.001167	17143	0.000491	330065	0.000507	669189	0.000523	497587	0.00046	1298937
4778	0.000108	18486	9.1e-05	350295	0.000142	713093	0.000182	526092	0.000148	1382459
4779	0.000345	20299	0.002792	378646	0.000673	774710	0.002845	570854	0.000508	1495117
4780	0.000535	18708	0.000137	364617	0.000113	758324	0.0014	568525	0.000611	1451371
4781	0.000371	13485	0.00012	290671	0.000139	603916	0.000246	459829	0.000153	1157398
4782	0.001666	13804	0.000868	292758	0.001256	606087	0.000684	458749	0.001004	1168784
4783	7.4e-05	13591	0.000832	292054	0.000109	605230	0.001471	460196	0.00151	1171248
4784	0.000262	15278	0.000161	298736	0.000151	623012	0.000189	475241	0.000137	1214550
4785	0.001282	14823	0.000394	286619	0.000384	593405	0.000559	442073	0.000439	1158215
4786	7.2e-05	13884	0.000797	297354	0.001183	617777	0.000179	458724	0.000105	1195794
4787	0.000242	16552	0.000277	350250	0.000118	727514	0.000295	526227	0.00024	1392010
4788	0	14548	0.000546	302399	3.9e-05	618583	5.7e-05	459632	4.5e-05	1202843
4792	0	12309	8e-06	258173	8e-06	524366	1.5e-05	408304	1e-05	1020888
5161	1e-05	95478	5.7e-05	492952	2e-05	1081015	2.7e-05	822449	3.6e-05	1985590
5162	1.1e-05	88650	2.3e-05	472658	1.3e-05	1028309	9e-06	780552	0.000373	1884906
5163	5e-05	80216	5.1e-05	433206	8.4e-05	950013	8.6e-05	709239	7.8e-05	1742714
5164	0.000262	80106	0.005432	434632	0.002043	948286	0.001855	713026	0.002285	1744388
5165	3.9e-05	76018	9.6e-05	407504	0.000135	881195	0.0002	681155	0.00018	1629795
5166	9e-05	78003	0.001399	419704	0.001272	901557	0.001185	698546	0.001488	1668978
5167	0.000104	67088	0.00104	364272	0.001745	800036	0.000454	595137	0.001925	1473230
5168	0.000739	64951	0.001083	356329	0.001128	796981	0.002085	574994	0.000359	1459872
5169	0.00026	65309	0.004854	356420	0.00019	799780	0.001861	578246	0.002326	1457661
5170	0.000226	70746	0.00098	374612	0.000119	839128	0.00211	610287	0.000115	1526606
5171	0.001669	69494	0.002945	362281	0.002384	822308	0.001687	588166	0.007234	1487506
5172	0.000468	59804	0.002296	311370	0.002322	704680	0.001097	503112	0.000246	1274938
5173	0.000958	58448	0.00101	311805	0.001831	704454	0.003594	505836	0.00147	1277362
5174	0.00026	65420	0.000822	346621	0.000198	766642	0.000233	571540	0.000196	1399847
5175	0.000151	79702	0.001074	415130	0.000869	900189	0.00367	692424	0.001912	1654082
5176	0.000162	80198	0.00075	413502	0.001548	891352	0.003589	694367	0.002059	1641180
5177	0.000279	78724	0.003194	408005	0.004182	877227	0.002871	684493	0.002631	1614124
5178	0.000333	78089	0.000414	418226	0.00221	908733	0.00192	696927	0.001181	1669539
5179	0.000141	77966	9e-05	421930	0.000483	919802	0.001276	701989	0.001633	1691526
5180	0.00016	81294	0.000364	438993	0.000468	964463	0.0024	723735	0.00105	1772728
5181	0.000385	83124	0.005136	445081	0.005077	982572	0.008107	734892	0.002861	1801343
5182	0.00019	84125	0.000829	450157	0.001033	981252	0.000206	741200	0.001101	1802355
5183	0.001646	78365	0.004046	423334	0.004356	925364	0.002411	696879	0.003362	1700065
5184	0.000832	70878	0.001558	379386	0.000862	831538	0.000149	624846	0.001268	1525377
5185	0.000513	74024	0.003937	396006	0.001637	872931	0.00094	654984	0.002362	1599611
5186	0.000116	77525	0.000857	410743	0.000211	913049	0.00025	680181	0.000535	1666105
5187	0.000237	84374	0.002536	449210	0.001364	995946	0.003597	745849	0.002324	1820514
5188	0.000212	84962	0.001551	454442	0.001503	1009289	0.001256	755489	0.002781	1846063
5189	0.000378	79311	0.004044	431296	0.001836	942588	0.001251	713921	0.003269	1737678
5190	0.000342	81876	0.00408	442385	0.003579	957074	0.001329	735345	0.004781	1765592
5191	9.9e-05	80723	0.000126	428177	0.000995	912887	0.000261	719327	0.000218	1687683
5192	0.000129	77776	0.00371	411591	0.002723	880390	0.003331	692630	0.002817	1625419
5193	0.000396	78328	0.001258	418830	0.001219	900734	0.001131	700040	0.001675	1662675
5194	8.4e-05	83824	0.000301	448246	0.000295	976936	0.0014	746878	0.00036	1795826
5195	6.6e-05	90633	0.001259	480693	0.000825	1046709	0.000998	798656	8.3e-05	1924278
5196	0.000155	90418	0.000956	474813	0.000861	1027128	0.001596	793440	0.000847	1889925
5197	9.2e-05	87218	6.3e-05	463678	9.2e-05	995937	0.000131	770323	8.9e-05	1837054
5198	0.000127	102522	0.003277	492453	0.002551	1052961	0.005491	824253	0.001701	1944490
5199	0.000209	100674	0.000851	488624	0.001416	1047742	0.000119	817943	0.000116	1935096
5200	9e-05	99997	0.000924	481376	0.000743	1024179	0.000992	811364	0.000932	1896791
5201	0.000249	88185	0.002741	439194	0.004653	951332	0.003293	724021	0.002572	1749861
5202	0.000282	81425	0.000139	408855	0.000132	902512	0.000251	665346	0.000142	1652653
5203	0.000146	82127	0.00016	411439	0.000469	913213	0.000266	666414	0.000192	1670576
5204	0.000202	89309	0.00427	434910	0.004363	946541	0.00926	724225	0.002752	1739405
5205	0.000109	91866	0.000662	448600	0.001003	965997	0.004091	742798	0.00127	1778200
5206	0.000405	86405	0.002268	425006	0.001676	918492	0.002788	696804	0.001742	1693445
5207	0.000278	82869	0.001716	409158	0.001887	890184	0.001392	664624	0.001111	1636475
5208	7.1e-05	84920	0.000146	412171	0.000215	885114	0.000329	680300	0.000993	1630222
5209	0.000444	87901	0.002046	425758	0.003378	921934	0.009906	706104	0.002896	1693432
5210	0.000229	91599	0.000549	448243	0.000455	979680	0.002532	739675	0.003879	1794436
5211	0.000113	88788	7.5e-05	437754	0.000161	976685	0.000293	712787	0.001409	1789133
5212	0.000572	83981	0.001712	411144	0.001309	926700	0.003528	669207	0.002912	1697172
5213	0.000199	80224	0.00153	388828	0.000954	884105	0.001786	631404	0.001232	1613308
5214	0.000186	75184	0.000867	363314	0.001375	828993	0.002215	587292	0.004831	1514813
5215	0.000338	82852	0.001024	400241	0.000265	894920	0.001537	654561	0.000743	1636401
5216	0.00014	78476	0.000286	378100	0.000541	856023	0.001603	619392	0.001209	1564542
5217	0.000214	79445	0.001869	384096	0.001749	881081	0.00152	632406	0.002104	1608234
5218	0.000641	74875	0.016696	357457	0.017919	814443	0.02902	590005	0.017691	1490187
5219	0.00017	88088	0.002215	417631	0.002182	912745	0.004499	698361	0.002181	1678323
5220	0.001151	100749	0.017231	480059	0.010507	1013653	0.006189	805981	0.006062	1874250
5221	0.002207	101045	0.002543	489229	0.00534	1060341	0.006567	808430	0.003506	1948318
5222	0.001153	98040	0.001448	479423	0.001536	1051760	0.002487	782886	0.00016	1932176
5223	6.4e-05	93194	0.000118	458286	0.000186	1018366	0.003174	746311	0.000266	1862607
5224	7.6e-05	91772	0.000111	457881	8.7e-05	1009267	0.000116	749349	0.000115	1855643
5225	6.5e-05	92449	0.000141	459866	0.000129	1001129	0.000228	763491	0.000132	1842055
5226	0.000256	97771	0.005994	483638	0.003391	1038386	0.003339	812565	0.000477	1915249
5227	7.4e-05	94997	0.000842	463335	0.000972	1001138	0.000569	772736	0.000743	1844037
5228	0.000303	95862	0.003048	467562	0.003498	1011560	0.001635	779582	0.001923	1858203
5229	0.000253	86947	9.2e-05	423281	0.00058	942356	0.000136	696145	0.000502	1730208
5230	0.000226	88630	0.000162	431975	0.000819	959818	0.000508	712715	0.001338	1763627
5231	0.000166	90457	0.000667	440879	0.000871	981508	0.00207	726182	0.000439	1803550
5232	0.000246	97389	0.001446	474327	0.002165	1028998	0.004737	790542	0.002289	1895110
5233	0.000116	103844	0.000145	502973	0.000193	1072538	0.000155	844772	0.000127	1980169
5234	0.000277	97454	0.000105	477783	0.000155	1034226	0.001216	790174	0.000632	1907917
5235	0.00018	94309	0.000415	464578	0.001246	1008312	0.002646	761814	0.002234	1856206
5236	0.000163	92016	0.000602	453381	0.00111	997066	0.001544	742243	0.001326	1831693
5237	0.000246	97749	0.00374	475344	0.003641	1036900	0.006475	791010	0.003306	1905980
5238	0.000412	101830	0.000123	495813	0.000154	1082858	0.002902	833354	0.001514	1992254
5239	4.9e-05	102491	0.000251	498405	0.000253	1070480	0.000346	840140	0.000351	1975520
5240	8.9e-05	101438	0.001052	497280	0.000731	1059381	0.000121	835014	0.000451	1956853
5241	0.00017	94367	0.000221	471315	0.001902	1016501	0.000192	785853	0.001717	1864134
5242	0.000434	87504	0.001588	443231	0.002496	972297	0.002225	728507	0.001616	1771035
5243	0.000171	87619	0.002398	443730	0.003329	989210	0.004603	733441	0.001698	1796491
5244	0.000115	95939	0.00011	472956	0.000101	1048490	0.002868	786011	0.001044	1916851
5245	7.8e-05	102477	5.2e-05	480049	3.8e-05	1076616	5e-05	802001	4.1e-05	1970511
5246	0.000834	101971	0.000307	469659	0.002085	1061113	0.001927	783210	0.002617	1935905
5247	8.6e-05	104543	0.000123	481532	0.000121	1077885	0.000169	798768	0.000109	1965629
5248	0.000183	109069	0.00013	523946	0.001648	1150718	0.003701	867376	0.001377	2106065
5249	4.5e-05	111585	0.00031	545023	0.000381	1175207	0.000486	902458	0.00042	2154065
5250	0.000217	110854	0.000847	540702	0.000289	1159809	0.00041	899473	0.000827	2130263
5251	0.00025	112062	0.002822	545280	0.003623	1164587	0.007104	910178	0.003434	2142686
5252	6.2e-05	113471	8.7e-05	551564	0.000128	1184166	0.000246	917656	0.000157	2176626
5253	0.000182	110080	0.004097	537465	0.002708	1154974	0.002239	891057	0.003275	2126879
5254	0.001669	103073	0.000637	506669	7.7e-05	1105340	0.003322	840559	0.001315	2038470
5255	0.000108	102192	7.1e-05	504197	0.00026	1101643	8.3e-05	834922	6.8e-05	2031572
5256	7.9e-05	101608	0.000135	497707	9.9e-05	1082206	0.000464	828167	0.000114	1994101
5257	0.000196	107074	0.000736	523304	0.001618	1113744	0.001109	876169	0.000787	2050926
5258	6e-05	100616	0.000509	495358	0.000601	1057641	0.000653	820477	0.000829	1947866
5259	8.6e-05	105184	0.000252	522920	0.000384	1121654	0.001025	860476	0.000453	2062423
5260	0.000134	104603	9.2e-05	520336	8e-05	1122181	0.000152	853691	9.1e-05	2061821
5261	0.000102	108154	0.000239	531280	0.000331	1134777	0.001344	888596	0.000362	2087040
5262	0.000152	104957	9.6e-05	511501	0.00017	1096926	0.000154	855592	0.000857	2022370
5263	9.4e-05	106460	0.001568	519236	0.002205	1112520	0.001105	867180	0.001628	2049717
5264	0.000112	107357	0.000128	524771	0.000152	1131727	0.000599	873375	0.000164	2085422
5265	3.7e-05	109276	0.000139	538499	0.000125	1150367	0.000153	897463	0.000163	2117955
5266	0.000228	105469	0.000109	514398	0.001296	1080534	0.00237	866381	0.001339	2001002
5267	0.000116	103270	0.000853	510968	0.001234	1066815	8.2e-05	865284	0.001078	1982361
5268	0.000175	103138	0.000726	509991	7e-05	1073001	0.001081	861282	0.000102	1992368
5269	0.000146	109313	0.001582	542276	0.003395	1162889	8.4e-05	904102	0.001683	2143210
5270	6.9e-05	116552	0.000601	568801	0.002277	1224204	0.001119	945467	0.001243	2246660
5271	8.7e-05	115252	9.6e-05	563059	0.000101	1202521	0.000105	939733	0.000184	2209486
5272	6.1e-05	115153	0.001877	563600	0.000618	1205030	0.000594	940974	0.001341	2214629
5273	0.000106	103365	0.000119	502349	0.000123	1083786	0.000196	833392	0.000867	1986855
5274	0.000263	98879	0.000115	478109	0.000127	1030495	0.000308	795507	0.000203	1890682
5275	0.000271	92361	0.000101	446536	0.00013	972447	0.000895	737382	0.000284	1782794
5276	0.00051	97949	0.000874	476186	0.000278	1045516	0.000573	787026	0.002245	1914660
5277	0.000145	103555	0.000875	500702	0.000136	1109285	0.001342	821419	0.000925	2023575
5278	9.2e-05	108635	0.001319	524608	0.002054	1151199	0.001158	867225	0.002215	2104786
5279	7.3e-05	109907	0.00134	535742	0.000684	1157268	0.000115	890131	0.000521	2122265
5280	0.000202	108645	0.001279	527672	0.000572	1145086	0.002575	875663	0.001237	2097806
5281	0.000219	109510	0.00035	533742	0.000186	1149865	0.000317	890458	0.000177	2112191
5282	0.000706	107648	0.001079	526472	0.003134	1132552	0.001143	878923	0.002471	2083890
5283	0.000147	108726	0.000538	538596	0.001113	1150748	0.000381	902464	0.000614	2123548
5284	0.00012	108625	0.000707	540375	0.00107	1157829	0.000283	904260	0.000831	2134306
5285	0.000107	112552	0.002531	558994	0.000569	1202179	0.000536	934020	0.000241	2210634
5286	8.6e-05	116449	0.000198	574528	0.000232	1234244	0.000218	957917	0.000185	2264943
5287	0.000774	113716	0.000259	563975	0.000224	1207213	0.000252	941478	0.000185	2217928
5288	0.000257	109094	0.000978	544205	0.000605	1161587	0.000522	911210	0.000566	2138888
5289	0.000305	108179	0.000845	539486	0.00055	1157422	0.000496	903370	0.000557	2129798
5290	0.000185	108378	0.000562	535892	0.000464	1149246	0.00033	899894	0.00136	2119831
5291	0.000255	109688	0.001178	538215	0.00055	1163409	0.000388	902052	0.000409	2146567
5292	5.6e-05	107352	0.00077	525766	0.000252	1141103	0.000213	883189	0.000212	2109606
5293	0.000207	106205	0.000662	523795	0.000375	1147121	0.000279	879275	0.000267	2118519
5294	0.000159	107035	0.000629	524291	0.000347	1142616	0.000424	886224	0.000261	2112015
5295	0.00033	18191	0.001769	427420	0.000804	923044	0.00055	756360	0.000742	268292
5838	0	264042	0	86353	0	251630	0	458645	0	27493
5839	0	245767	0	80309	0	233575	1.4e-05	424918	0	25584
5840	9e-05	244213	0.000201	79702	9.5e-05	232085	0.000159	422600	0.000745	25506
5841	6.5e-05	244771	0.000263	79719	0.000112	232411	0.000184	423205	7.8e-05	25541
5842	0.000112	250142	0.000232	81726	0.000377	238468	0.000729	432293	0.000345	26122
5843	9.4e-05	256003	0.000685	81742	0.000147	238703	0.001361	431456	0.000154	26012
5844	5.2e-05	250802	0.0001	80040	0.000201	233301	0.000217	423684	0	25538
5845	0.000109	248023	0.003311	79131	0.000291	230074	0.000244	417800	0.000119	25198
5846	0.000208	250384	0.000463	79829	0.000338	231111	0.008818	421307	0.000471	25462
5847	9.5e-05	251751	0.000174	80293	0.000197	233021	0.000536	423875	0.000157	25543
5848	6.3e-05	254808	0.000296	81199	0.000203	236163	0.000214	429989	0.000387	25809
5849	5.9e-05	252840	0.001387	80750	0.000153	234992	0.000213	427669	0.000624	25644
5850	9.9e-05	251756	0.000705	80874	0.000174	235124	0.000259	428313	0.000467	25712
5851	0.000112	249946	0.000348	80462	0.000175	234320	0.000408	426070	3.9e-05	25596
5852	5.6e-05	248661	0.000376	79854	0.000163	232936	0.000173	422803	0	25446
5853	0.000265	252444	0.000433	80802	0.000382	235503	0.000439	425868	0.000351	25654
5854	8.8e-05	250134	0.000201	79720	0.000129	232412	0.000181	419245	0.000197	25324
5855	4.4e-05	250499	0.000113	79755	7.3e-05	232375	7.1e-05	419820	0.000118	25369
5856	8.1e-05	246074	0.000383	78376	0.000359	228718	0.000424	413213	0.00012	25001
5857	9.2e-05	249601	0.001448	79429	0.001153	231632	0.001079	419650	0.003279	25313
5858	0.001616	254309	0.013545	80991	0.010013	236382	0.011713	428829	0.016904	25792
5859	0.000284	257485	0.000647	81879	0.000121	238723	0.000131	434327	0.000154	26022
5860	0.000148	257440	7.3e-05	82015	4.2e-05	239132	5.5e-05	434963	7.7e-05	26111
5861	2e-05	253644	3.7e-05	80843	4.7e-05	235634	8.4e-05	427425	7.8e-05	25715
5862	0.000185	253571	0.003209	81031	0.001328	236359	0.001824	427094	0.002097	25749
5863	8.9e-05	247829	0.004307	78476	0.001207	229570	0.003901	416275	0.005277	25013
5864	9.6e-05	248728	0.00014	78786	9.1e-05	230597	0.000172	418539	0.00016	25002
5865	9.1e-05	240725	0.000342	76129	0.000296	222935	0.000336	404876	0.000124	24238
5866	7.6e-05	237406	6.6e-05	75671	8.6e-05	220185	7.3e-05	399909	0.000124	24099
5867	5.6e-05	232257	4e-05	74224	7.4e-05	215484	0.000393	392216	0.002914	23676
5868	0.000158	221881	0.000381	70900	0.002258	205975	0.000281	374244	0.000221	22638
5869	7e-05	227334	0.000591	72706	0.000635	211167	0.00051	384233	0.00013	23153
5870	9.3e-05	225410	0.000818	72088	0.002528	209618	0.000865	379361	0.001222	22904
5871	0.000119	227594	0.000138	72600	0.002695	211164	9.1e-05	383041	0.000216	23199
5872	0.000188	217674	0.000115	69425	6.9e-05	201913	6e-05	366874	9e-05	22170
5873	0.00045	211234	7.5e-05	66914	0.005439	195639	0.001537	355865	0.002472	21442
5874	0.000468	200826	0.000142	63434	9.2e-05	185581	0.000122	337148	9.8e-05	20325
5875	0.000267	210071	0.000136	66402	0.0021	194291	0.00035	351724	0.003028	21134
5876	4.1e-05	220760	0.000142	70274	0.000117	205308	0.000116	369731	0.000134	22393
5877	0.000124	234455	0.000161	74712	0.000128	218021	0.001685	393542	0.000547	23782
5878	0.000162	234811	0.000254	74866	0.000243	218427	0.00034	393583	0.000421	23773
5879	5.2e-05	230808	0.000178	73132	0.000168	213735	0.000117	385928	8.6e-05	23235
5880	0.000149	221949	0.000315	69907	0.000211	204127	0.000384	369894	0.000807	22298
5881	0.000314	223126	0.000228	70033	0.000211	204177	0.00022	371998	0.000134	22404
5882	8.4e-05	225550	5.6e-05	70886	2.9e-05	205838	4e-05	374772	0	22620
5883	4.6e-05	238634	6.6e-05	75278	0.002303	219668	0.000123	397742	8.3e-05	24080
5884	0.000138	238996	0.000238	75660	0.000131	220642	0.000211	398165	4.1e-05	24116
5885	0.000246	239722	0.011239	76344	0.00918	222430	0.007679	401221	0.011115	24381
5886	0.000185	238471	0.000854	76090	0.000384	221248	0.000831	399715	0.000907	24250
5887	5.1e-05	236585	0.000145	75670	0.000146	219371	0.000271	398238	0.000124	24187
5888	0.000479	229544	0.00022	72710	0.000161	211323	0.001573	385135	0.000256	23446
5889	0.000553	237098	0.000146	75189	0.002442	218307	0.001539	398269	8.3e-05	24169
5890	8.4e-05	236745	2.7e-05	75093	0.002423	217893	4.5e-05	396049	4.2e-05	23929
5891	0.000134	245615	0.000256	78267	0.002604	227739	0.000244	413235	0.000282	24828
5892	0.000211	250785	0.002957	78786	0.001467	229776	0.001388	415010	0.003117	25026
5893	5.8e-05	242270	6.6e-05	75407	2.3e-05	220061	9.5e-05	398667	0.000124	24156
5894	7e-05	241681	0.000146	75117	8.7e-05	219289	0.000141	397062	0.000166	24053
5895	8.9e-05	225161	0.000113	71011	0.002008	206651	0.000123	374812	0.000219	22793
5896	0.000218	234333	0.000161	74499	0.000111	216832	0.000137	393515	0.000126	23892
5897	0.000245	236666	8e-05	75297	3.2e-05	218973	0.000106	397242	0.000166	24116
5898	4.2e-05	235758	9.4e-05	74639	6e-05	217173	6.4e-05	393466	0.000126	23810
5899	0.000126	214648	0.000225	66588	0.002677	195776	0.000102	351508	0.000141	21321
5900	6.9e-05	202497	0.000113	61914	8.7e-05	183314	0.000112	329523	0.003796	20022
5901	0.000213	211462	0.0002	64997	0.000193	191689	0.000215	344358	0.000287	20926
5902	5.7e-05	226193	0.000414	70070	0.000377	206717	0.000266	372670	0.000177	22657
5903	8.5e-05	224092	0.000615	69912	0.00038	205484	0.00056	371473	0.004185	22462
5904	9e-05	222825	0.000144	69436	9.8e-05	204508	0.000132	370596	0.000134	22386
5905	0.000109	229731	0.000331	72439	0.004493	211666	0.001556	384293	0.002421	23132
5906	0.000103	233198	5.4e-05	73916	6.5e-05	215573	0.000121	389905	8.5e-05	23554
5907	0.000511	211198	9e-05	66754	0.000149	194191	0.000148	352361	9.4e-05	21191
5908	0.000369	208593	0.000365	65790	0.000282	191455	0.000216	347191	0.000336	20864
5909	4.7e-05	214117	5.9e-05	67439	3e-05	196741	7.3e-05	356779	9.3e-05	21472
5910	0.000226	239033	6.6e-05	75273	5.5e-05	220079	0.00018	399630	0.000207	24124
5911	7.5e-05	241175	0.000328	76226	0.002542	222680	0.000377	402869	0.000575	24334
5912	0.000105	237736	0.008358	75137	0.005184	218951	0.006817	395195	0.009741	23920
5913	9.1e-05	220548	0.00059	69486	0.00031	203079	0.000606	364985	0.0009	22233
5914	0.000139	201550	9.5e-05	62833	9.2e-05	183885	0.000102	332760	5e-05	20178
5915	0.000115	199862	4.8e-05	62040	5e-05	181730	5.8e-05	329074	0.0001	19942
5916	6.8e-05	207385	0.00014	64064	5.9e-05	187745	0.001327	340499	0.000439	20516
5917	5.8e-05	224943	0.000314	70142	0.002084	205326	0.000195	369387	0.00255	22353
5918	0.000109	228818	0.000278	71943	0.000176	210443	0.000241	377849	0.000175	22802
5919	5.1e-05	236808	0.000851	75186	0.000407	218784	0.000665	392561	0.000671	23854
5920	4.2e-05	240785	0.00017	76412	0.000311	222118	0.000313	399817	8.2e-05	24244
5921	0.000116	224507	0.000113	70599	9.7e-05	205657	8.1e-05	370859	8.9e-05	22392
5922	0.000424	191082	0.000385	59722	0.000224	173978	0.001272	314522	0.000634	18936
5923	0.000262	183313	0.000473	57133	0.005354	167360	0.000473	300425	0.009298	18284
5924	9.2e-05	174329	0.013584	54182	9.4e-05	159229	9.1e-05	286126	0	17409
5925	0.000146	144064	0.000229	43724	0.000208	129875	0.000374	232355	0.00035	14298
5926	4.9e-05	121306	0.000138	36202	4.7e-05	107293	8.2e-05	194171	8.3e-05	12031
5927	0.000129	116605	0.000494	34405	0.003131	101889	0.000581	186020	0.000437	11432
5928	0.000152	151620	0.000153	45794	0.000179	134445	0.000183	246028	0.0002	14997
5929	0.000549	145758	6.8e-05	44222	0.004053	129788	0.000144	235562	0.003357	14300
5930	0.000307	140058	0.000377	42486	0.000321	124767	0.000352	227418	0.000289	13850
5931	0.000202	143483	4.6e-05	43575	0.00029	127806	0.000252	233991	0.000212	14156
5932	0.000182	181497	0.000107	56242	0.000238	164091	0.000185	297999	0	18125
5933	6.4e-05	217723	4.4e-05	68334	9e-05	199095	7.8e-05	360987	0.000184	21776
5934	7.9e-05	214585	0.011365	66782	9.2e-05	196561	0.00135	354893	0.00014	21449
5935	0.000419	186323	0.015468	58314	0.003101	168957	0.000306	307208	0.000325	18474
5936	0.000177	186300	0.000239	58494	0.000206	169559	0.00025	307493	0.000271	18476
5937	7.7e-05	194818	6.5e-05	61381	5.6e-05	178051	6.5e-05	321395	0.000103	19413
5938	0.000153	222461	0.001856	70588	0.001026	205591	0.001311	366781	0.001125	22220
5939	0.000108	204320	0.00098	64289	0.000299	187211	0.001102	333066	0.004341	20273
5940	0.000184	207080	0.000307	65188	0.000274	189453	0.000272	337974	0.000438	20525
5941	8.1e-05	209990	0.002448	66168	0.002162	192421	0.001991	343963	0.003298	20922
5942	9.2e-05	207186	0.00095	65297	0.000469	189956	0.000826	339132	0.001891	20620
5943	0.000423	210221	0.000348	66105	0.000348	192621	0.000346	344008	0.001242	20939
5944	3.9e-05	203403	0.001108	63199	0.000373	185002	0.000671	332310	0.003423	20156
5945	3.5e-05	199551	0.000405	61663	0.00036	180337	0.00031	325981	0.00056	19629
5946	0.000237	173092	0.000342	52623	0.000193	155089	0.001272	281343	0.000178	16875
5947	0.000361	163621	0.000303	49487	0.003029	145931	0.000223	264854	0.00248	15726
5948	0.000265	181285	0.000743	55185	0.003285	163173	0.000271	294788	0.000396	17661
5949	6.1e-05	196736	9.9e-05	60784	0.000134	178451	0.000137	320675	0.002382	19312
5950	0.001357	202600	0.000426	63345	0.002584	185003	0.0003	330407	0.003379	20125
5951	0.000173	184803	0.000911	58183	0.000554	169695	0.002714	299981	0.001417	18354
5952	9.5e-05	168710	0.000171	52715	0.002476	155086	0.001963	273497	0.00626	16772
5953	0.000182	170278	5.7e-05	52919	0.000193	155629	0.00022	276660	0.000473	16899
5954	4.4e-05	181472	3.6e-05	56135	7.3e-05	165091	6.8e-05	294387	0.000111	18016
5955	0.000134	186462	5.2e-05	57881	8.3e-05	169298	7.3e-05	301595	0.000216	18536
5956	0.000298	191184	0.001039	59660	0.000522	174364	0.000815	310296	0.003372	18978
5957	8.9e-05	191111	0.000691	59354	0.006509	173605	0.00081	311256	0.000315	19058
5958	6.8e-05	205775	0.000234	64143	0.000251	187002	0.000222	337621	0.000146	20520
5959	0.000217	184331	0.000139	57615	0.000149	167364	0.001611	299107	0.000165	18230
5960	0.000259	177287	0.000293	54626	0.00025	160148	0.000328	280543	0.002832	17305
5961	0.000166	168697	0.000135	51855	0.003293	153659	0.000116	267074	0	16561
5962	0.000126	158535	0.000164	48637	0.000103	145503	0.000178	253113	0.003172	15765
5963	0.00024	158286	0.000203	49226	0.000191	146449	0.000307	257023	0.004721	15885
5964	8.4e-05	167614	3.8e-05	52224	0.000123	154647	0.000147	272931	0.000119	16805
5965	0.000196	199052	0.000192	62630	0.00018	183255	0.000315	323840	0.000353	19820
5966	0.000168	190420	0.010872	59694	0.002016	174623	0.000357	310576	0.000687	18927
5967	0.001951	173715	0.000352	54047	0.000259	158155	0.000265	282629	0.000175	17141
5968	0.001609	136074	0.000241	41519	0.000359	122442	0.000262	217937	0.003509	13393
5969	0.000838	150290	0.001037	46274	0.000704	136381	0.001365	242554	0.001076	14870
5970	4.9e-05	164231	9.8e-05	51015	6e-05	149967	0.000279	265105	0.001472	16301
5971	6.8e-05	220219	5.7e-05	69652	0.000202	202600	8.9e-05	361037	9.2e-05	21811
5972	4.6e-05	216763	5.8e-05	68556	8.5e-05	199253	8.2e-05	353686	4.7e-05	21434
5973	0.000131	206704	0.002543	65266	0.001339	189626	0.001989	335368	0.00234	20517
5974	0.000168	184158	0.0019	57359	0.000795	167328	0.001705	294471	0.003814	18090
5975	0.000211	175244	0.000407	54039	0.000266	158166	0.000355	278598	0.00035	17166
5976	9.7e-05	164323	0.000319	50203	0.001839	147378	0.000315	260718	0.000311	16102
5977	0.000128	172003	0.000304	55891	0.00019	163209	0.000283	289464	0.000336	17843
5978	1.8e-05	167606	0.000238	54700	0.000258	159105	0.000468	283957	0.001597	17530
5979	0.000276	188523	0.000372	61831	0.000239	179643	0.000748	320824	0.000305	19684
5980	1.2e-05	168512	7.3e-05	54671	3.8e-05	159967	1.1e-05	285612	0	17680
5981	5e-06	198372	0.000205	63342	2.1e-05	187484	2.1e-05	336927	0	20558
6475	0	214510	0	67349	5e-06	200057	2.1e-05	384138	0	22228
6476	7e-06	143566	0	43653	1.5e-05	133394	4.7e-05	255667	0	14528
6477	0.000877	110543	0.001802	32737	0.001667	103775	0.003954	196257	0.01001	11189
6480	0.000363	113079	0.000287	34843	0.000352	107966	0.000177	203011	0.000258	11637
6481	0.000171	175641	0.003877	54679	0.00228	165819	0.000852	315835	0.002056	17993
6482	0.000205	209398	0.012286	65523	0.011521	197026	0.012736	373984	0.017549	21654
6483	6.9e-05	204001	0.000845	63938	0.00071	192921	0.001061	366643	0.00119	21008
6484	7.8e-05	193522	0.000182	60413	0.000306	183193	0.000319	348360	0.000651	19984
6485	0.000157	197442	0.000582	61860	0.000375	186631	0.001821	355333	0.001668	20379
6486	0.000103	204632	0.000139	64711	0.000109	192960	0.000188	367487	0.000141	21250
6487	0.000142	196695	0.000257	62170	0.006592	186280	0.000184	352746	0.000244	20504
6488	9.4e-05	191520	0.000347	60547	0.000193	181750	0.00061	344102	0.000251	19894
6489	0.000124	192960	0.003147	60692	0.001596	183014	0.003078	346055	0.007701	19997
6490	7.7e-05	182156	0.00124	57238	0.000714	172386	0.001449	326365	0.001493	18759
6491	0.000396	171678	0.000336	53600	0.000382	162104	0.000303	306713	0.000171	17548
6492	0.0001	169276	0.000303	52748	0.000169	159901	0.000218	302283	0.000233	17133
6493	0.000109	183434	0.000386	57012	0.000508	173278	0.000434	329287	0.000694	18720
6494	0.000206	189700	0.000186	59055	0.000106	179713	0.001562	343211	0.000255	19621
6495	6.6e-05	181463	0.000124	56501	0.000139	172521	0.000228	329658	0.000213	18804
6496	0.000102	196806	0.001476	61667	0.001395	186375	0.00441	355809	0.003471	20457
6497	0.000128	202449	4.7e-05	63710	3.7e-05	190967	0.001259	363665	0.003234	21025
6498	0.000157	209564	6.1e-05	65294	0.001438	196841	0.000139	375125	0.000368	21756
6499	0.000131	191036	0.000303	59488	0.000268	178966	0.000313	341536	0.003083	19789
6500	0.000379	166077	0.018171	52500	0.01014	158871	0.002915	299118	0.003245	17258
6501	0.003555	107467	0.000236	33944	0.000235	106414	0.00021	195156	0.000358	11183
6502	0.00161	104941	0.001266	33172	0.001793	104289	0.001689	190593	0.001648	10920
6503	0.000246	121951	0.000208	38538	0.001078	118765	0.0001	220523	0.000238	12581
6504	0.00019	157712	8.1e-05	49421	0.001787	150500	8.4e-05	284709	6.2e-05	16174
6505	0.000717	145116	0.000486	45248	0.000287	139131	0.003588	263928	0.000335	14931
6506	0.000421	133026	0.000243	41168	0.000477	127833	0.000164	243909	0.000366	13645
6507	0.000167	143741	0.000112	44746	0.00016	137389	0.000152	262370	0.000941	14874
6508	0.000167	161523	0.000218	50526	0.00028	153379	0.000163	294283	0.0003	16686
6509	8.5e-05	176769	0.000126	55620	6.5e-05	168001	7.8e-05	320779	0.000164	18308
6510	0.000313	201064	0.000803	63514	0.000321	190151	0.000801	364459	0.001722	20908
6511	0.000353	195637	0.003345	61583	0.001444	183543	0.001825	351763	0.00542	20297
6512	0.000483	178095	0.000887	56351	0.000573	167435	0.000953	318842	0.004983	18462
6513	0.000356	177059	0.015544	55971	0.000492	166761	0.000755	316613	0.004437	18480
6514	0.000282	177137	0.000677	56154	0.000667	167806	0.002257	317747	0.004121	18440
6515	0.000297	181717	0.002786	57426	0.007361	171859	0.004253	326797	0.00907	18854
6516	0.000236	186692	0.00187	58820	0.001241	176413	0.001616	335396	0.004266	19222
6517	0.000196	189179	8.4e-05	59575	0.004549	179167	9.1e-05	340117	0.000206	19404
6518	0.000483	190364	0.0001	59729	9.4e-05	180329	0.000989	340859	0.000257	19422
6519	0.0001	190789	0.000435	59827	0.000227	180320	0.00024	341376	0.000257	19462
6520	0.00017	164300	5.8e-05	51486	0.002074	155756	7.2e-05	293314	0.000118	16884
6521	0.000468	177209	0.000395	55752	0.002811	168601	0.001793	318453	0.004078	18392
6522	0.000121	173572	0.001614	54520	0.000491	164948	0.000955	312044	0.000167	17986
6523	0.00019	220969	0.0001	70286	9.6e-05	208706	0.000159	396637	0.001305	22987
6524	0.000197	202709	0.000577	64071	0.000405	192659	0.000542	365397	0.000378	21152
6525	0.00034	185521	0.001904	58290	0.001158	177894	0.001966	337172	0.003134	19145
6526	9.9e-05	181499	0.000528	56815	0.000566	174861	0.000922	330649	0.001553	18668
6527	0.000195	200153	0.001365	63010	0.001997	191740	0.001337	362014	0.002623	20588
6528	2.2e-05	225462	0.00021	71400	0.000355	214161	0.00029	404123	0.000299	23375
6529	0.000314	219899	7.2e-05	69501	0.002529	208767	0.000112	392572	0.002414	22780
6530	2.7e-05	223326	0.00017	70529	0.000738	211440	0.000153	399005	0.00013	23138
6531	0.000122	204252	0.011579	64083	0.001318	194202	0.002111	364780	0.005109	21138
6532	0.000304	203808	0.000751	63939	0.002777	193762	0.000877	364887	0.008481	21224
6533	0.000114	201603	0.000363	63397	0.000651	192126	0.00039	361225	0.002766	20967
6534	8.1e-05	223000	0.000551	70729	0.001173	211371	0.001874	399220	0.000732	23223
6535	0.000158	234017	2.7e-05	74320	5.9e-05	221289	4.8e-05	417730	8.2e-05	24348
6536	0.000163	226600	4.2e-05	71610	0.002406	214434	6.9e-05	403234	0.005679	23594
6537	0.000628	213303	0.000254	66967	0.000312	201984	0.000443	378875	0.000181	22069
6538	0.000119	210305	0.006	65995	0.004835	199580	0.006456	375447	0.008146	21851
6539	6.8e-05	221425	0.000989	69772	0.000834	209900	0.000903	395489	0.0017	22939
6540	0.000631	233129	0.026547	73830	0.01299	220330	0.013324	417448	0.024035	24298
6541	0.000197	223858	0.001073	70804	0.000666	211687	0.000802	400498	0.001248	23241
6542	9.7e-05	227905	0.000221	72401	0.00018	216139	0.000233	408284	0.000337	23739
6543	8.6e-05	221023	0.000199	70287	0.0022	209990	0.000159	395983	8.7e-05	22936
6544	0.00033	230399	0.000736	73349	0.000459	217839	0.000516	412855	0.001041	24013
6545	0.000117	222940	0.00024	70844	0.000148	210100	0.000168	399799	0.000129	23267
6546	0.000289	225119	0.000182	71519	0.000142	211535	0.000173	404586	8.5e-05	23560
6547	0.000133	225530	0.00021	71596	0.000236	211796	0.000293	405479	0.00055	23656
6548	0.000215	214059	0.002449	67789	0.003463	202688	0.001971	385146	0.003021	22178
6549	0.000269	212094	0.002188	67180	0.00189	201085	0.002365	381403	0.002998	22018
6550	0.000101	207437	7.6e-05	65609	0.000132	196518	0.000126	373622	9.2e-05	21627
6551	0.000218	174705	0.000147	54480	0.000107	167495	0.000175	315157	0.000276	18119
6552	0.00049	148966	0.000195	46065	0.000284	144527	0.000215	269369	0.000131	15255
6553	0.000276	144894	0.000335	44719	0.004058	142182	0.000218	261404	0.000409	14656
6554	4.7e-05	171069	0.000261	53733	0.000133	164927	0.000184	309646	0.003822	17530
6555	0.000145	213253	0.000163	67471	0.002587	202174	0.000269	383220	0.000182	21995
6556	6.2e-05	226835	4.2e-05	71785	4.7e-05	213043	5.4e-05	405255	0.000128	23360
6557	3.9e-05	231700	2.7e-05	73220	3.7e-05	217642	0.000107	412603	0.000712	23871
6558	6.9e-05	189557	0.000319	59517	0.003096	179885	0.00024	338094	0.002471	19425
6559	0.00017	182194	0.002598	57346	0.004347	172538	0.00324	326279	0.0077	18831
6560	0.00028	153427	0.005319	47755	0.007989	147079	0.005451	274648	0.006298	15720
6561	0.000748	164499	0.002663	51071	0.002265	157602	0.002264	295556	0.007085	16938
6562	0.000212	160217	0.001081	49975	0.000466	154577	0.000574	287632	0.001098	16400
6563	0.000131	183030	0.000208	57580	0.002384	175755	0.000213	328925	0.003006	18964
6564	0.002764	182352	0.000279	57309	0.000194	174830	0.000215	325666	0.000265	18877
6565	0.000866	167473	0.000229	52381	0.002646	161743	0.000904	298700	0.000116	17266
6566	0.000313	134314	0.000193	41535	0.000115	130694	0.000159	238877	0.00022	13619
6567	0.000394	142035	0.000432	43980	0.003204	139210	0.000257	253231	0.000277	14435
6568	0.000127	165516	0.000116	51663	0.000118	160758	0.000135	296356	0.000292	17101
6569	4.2e-05	213542	0.000105	66821	0.000103	203673	0.000149	382410	0.00018	22262
6570	0.000143	216829	0.005099	68248	0.000136	205178	0.000219	387781	0.000177	22612
6571	9.4e-05	192218	0.002246	60097	0.001777	182935	0.002168	345917	0.002721	19849
6572	9.2e-05	194654	0.0019	61045	0.001319	185691	0.001952	350356	0.001843	20074
6573	0.000129	209655	9.1e-05	66287	0.000106	198626	0.000143	377201	4.6e-05	21634
6574	3e-05	236246	5.3e-05	75323	6.8e-05	222096	7.1e-05	421482	8.1e-05	24617
6575	7.9e-05	228341	0.000165	72810	0.00144	215310	9.6e-05	407245	0.000126	23730
6576	0.000104	222186	0.000808	70503	0.003236	210437	0.000522	396211	0.006032	23042
6577	0.000565	214084	1.5e-05	67566	6.9e-05	204227	4.7e-05	381256	4.5e-05	22210
6578	0.000281	209856	6.1e-05	65936	0.003114	200405	0.00016	374111	0.003753	21849
6579	6.2e-05	194728	3.3e-05	61095	0.001913	187637	7.8e-05	347535	9.9e-05	20223
6580	6.8e-05	205545	0.000387	64555	0.0003	196949	0.000408	367443	0.000609	21358
6581	0.000246	170940	0.014605	53337	8.4e-05	166206	8.2e-05	305989	0	17833
6582	0.000518	171688	9.3e-05	53842	0.000173	167214	0.001742	308201	0.004275	17777
6583	6.1e-05	163323	6e-05	50283	0.003253	161085	0.000102	293304	0.010903	17151
6584	0.000232	185632	0.010627	57967	0.004269	180362	0.000108	333264	0.003256	19349
6585	0.002958	187617	0.000255	58828	0.004523	181315	0.001817	336281	0.005945	19679
6586	0.000796	191031	0.000182	60315	0.000125	183916	0.00033	342003	0.000251	19957
6587	3.2e-05	185052	0.000325	58409	0.000781	179270	0.000225	333440	0.000465	19358
6588	3.5e-05	201083	0.000141	63649	0.002193	193787	7.8e-05	360762	0.003353	20878
6589	2.9e-05	204070	4.6e-05	64764	3.1e-05	195246	4.6e-05	366297	4.7e-05	21272
6590	0.000146	212938	0.000462	67043	0.0001	200972	9.3e-05	378344	9.2e-05	21847
6591	0.000172	215660	0.002222	67500	0.001191	202291	0.000943	383724	0.007021	21791
6592	0.000225	226397	0.000976	70724	0.003091	211923	0.000917	401239	0.001144	22729
6593	0.000395	233039	0.000299	73559	0.004374	220383	0.000145	413392	0.007552	23835
6594	0.000456	230258	9.7e-05	71869	0.000137	218720	0.003221	408819	8.4e-05	23702
6595	0.000437	230916	0.014257	73436	7.3e-05	220291	3.9e-05	409629	0.002898	23813
6596	0.000546	228820	9.6e-05	72696	0.004691	219766	0.001537	406014	0.001409	23415
6597	0.000131	206232	0.000107	65610	0.00019	199946	0.000131	367030	0.003284	21318
6598	6.4e-05	203400	9.3e-05	64704	0.001807	197570	9.1e-05	361319	0.000192	20866
6599	4.7e-05	211316	0.000119	67250	8.3e-05	204551	9e-05	376009	0.002011	21878
6600	8.8e-05	237543	0.000237	75851	0.00011	227287	0.000123	423200	0.000161	24772
6601	0.00048	241417	0.001114	77194	0.000563	230730	0.000754	429901	0.000358	25112
6602	5.6e-05	232511	0.000162	74094	0.001224	224759	0.000102	412909	4.2e-05	23865
6603	7e-05	228949	0.00011	72520	0.000384	221195	0.000316	405229	0.000171	23325
6604	6.8e-05	207367	0.000525	64702	0.000955	198878	0.000723	367960	0.000287	20913
6605	3e-05	200532	0.000144	62329	0.000126	190800	0.000101	356719	9.8e-05	20328
6606	5.6e-05	195948	0.000132	60783	0.000123	186652	0.000129	349635	0.000151	19892
6607	6.3e-05	222312	0.000329	69943	0.000438	212382	0.001015	397078	0.000349	22930
6608	5.7e-05	243698	5.2e-05	77508	0.000108	231615	0.000294	434849	3.9e-05	25425
7106	0	1110585	0	50533	0	1190387	0	700504	0	846872
7107	7e-06	1044132	0	49714	0.000313	1154989	5e-06	653860	5e-06	795350
7108	0.00015	1064481	0.000221	49724	6.8e-05	1190498	0.000315	668992	9e-05	828806
7109	0.000315	1069559	0.000263	49381	8.3e-05	1178367	0.001262	663092	0.000113	825399
7110	0.000453	1041265	0.000941	47832	0.000391	1141908	0.000521	652232	0.000533	801070
7111	6.9e-05	1039645	4.2e-05	47319	4.9e-05	1148667	6.9e-05	650947	8.6e-05	810894
7112	0.000132	991028	0	44998	7.2e-05	1066707	0.000103	628695	6.3e-05	745654
7113	0.00046	1000763	0.000568	45735	0.000202	1092310	0.0013	629853	0.000476	765417
7114	0.000445	910615	0.000905	41969	0.001123	980533	0.000474	576385	0.001008	686525
7115	0.000352	962239	0.000854	44492	0.000413	1075198	0.000668	605870	0.000814	755662
7116	0.000407	947783	0.000608	44389	0.000634	1058335	0.000473	596659	0.000604	743894
7117	0.000244	1066797	0.00032	50026	0.000339	1237149	0.000308	669079	0.000338	871495
7118	0.000243	955171	0.000391	46031	0.00045	1082865	0.000385	602783	0.000602	765598
7119	0.000188	949691	0.000306	45691	0.002221	1066892	0.000259	601159	0.000513	753958
7120	8.3e-05	953575	8.7e-05	45722	0.000282	1070217	0.000588	603597	0.000165	757043
7121	0.000346	1051363	0.002301	49536	0.000817	1203253	0.000366	661985	0.001532	849333
7122	7.8e-05	1117263	5.9e-05	50815	7e-05	1280558	0.000112	702806	6e-05	904705
7123	5.8e-05	1133309	0.000194	51439	6.9e-05	1295150	0.000115	713703	0.000114	914528
7124	0.000112	1111774	9.8e-05	51168	7e-05	1273939	8e-05	697943	7.3e-05	898503
7125	0.001124	1052335	0.003217	49421	0.002468	1204862	0.002636	658672	0.003029	847783
7126	0.000407	1026499	0.000187	48043	0.000136	1166454	0.000777	642623	0.001353	824580
7127	8.3e-05	1027558	0.000104	48096	9.1e-05	1168028	0.000293	642359	0.000103	825067
7128	8.1e-05	1028453	0.000144	48780	8.5e-05	1173986	0.000156	642816	8.4e-05	834191
7129	4.1e-05	1038422	8.1e-05	49575	5.1e-05	1196779	4.3e-05	647935	5.2e-05	847818
7130	8.8e-05	974450	0.00091	48345	0.000546	1104198	0.000818	605112	0.000276	782355
7131	7.4e-05	954592	0.000572	47162	0.000201	1072919	0.000906	592796	0.000253	758308
7132	6.8e-05	951303	0.000446	47118	0.000222	1058452	0.00041	589626	0.00035	748550
7133	0.00038	977515	0.010742	46360	0.001382	1086619	0.000306	608038	0.001979	768942
7134	0.000272	996016	0.00061	47516	0.00042	1119308	0.000483	619360	0.001773	790662
7135	5.2e-05	1031249	0.000479	48064	0.000318	1165178	0.000368	644161	0.000829	822957
7136	6.7e-05	1073599	2e-05	49815	6.4e-05	1213678	6.7e-05	672910	5e-05	858173
7137	6.4e-05	965292	6.5e-05	45950	0.000331	1070640	0.00012	606280	0.000501	759206
7138	0.000475	905579	0.000136	44166	0.000895	1000009	0.000236	568700	0.001449	710269
7139	8.9e-05	899600	0.000182	44066	0.000526	1014930	0.000305	563698	0.00015	718487
7140	5.1e-05	984827	0.000396	47953	0.000105	1135887	0.000179	614463	0.000105	801262
7141	9.8e-05	1005708	0.000144	48720	0.000112	1173198	0.000155	625139	0.000122	824999
7142	7e-05	979157	0.000336	47654	0.000176	1113053	0.00026	612122	0.000148	785972
7143	7.7e-05	927725	0.000108	46273	0.000181	1037234	0.000278	582673	0.000108	730877
7144	3.5e-05	927179	6.6e-05	45730	7.5e-05	1022008	6.5e-05	585590	6.1e-05	722813
7145	6.5e-05	902149	0.000461	45570	0.000513	1002928	0.000947	567974	0.000207	704618
7146	0.000104	936466	0.000484	45424	0.000355	1037123	0.000258	589759	0.000364	729981
7147	0.000412	929800	6.7e-05	44909	0.000849	1021479	0.000241	585778	0.000665	718451
7148	9.4e-05	939486	0.000132	45570	0.000125	1048264	0.000393	588353	0.000159	736413
7149	7.4e-05	952052	0.000214	46640	0.000202	1092886	0.000193	595423	0.000142	766083
7150	4.7e-05	993121	0.000165	48607	6.6e-05	1166605	8.2e-05	619820	6.6e-05	816409
7151	9.6e-05	992913	0.001438	49361	0.000615	1153471	0.001454	620152	0.000571	808738
7152	0.00011	972953	0.0036	48061	0.001092	1102180	0.001628	608602	0.000455	777860
7153	7.7e-05	900421	0.000179	44712	0.000246	997691	0.000241	567695	0.000242	709478
7154	0.000196	901211	0.000361	44326	0.000323	1001451	0.000346	569516	0.000348	712676
7155	7.1e-05	913859	0.000156	44805	8.9e-05	1017205	0.000132	577405	0.000113	722830
7156	8e-05	936852	0	45911	0.000412	1044941	0.000151	589609	9.3e-05	740370
7157	0.000417	944567	6.5e-05	46138	0.000136	1048819	0.000717	593094	0.000168	744011
7158	5e-05	932458	6.4e-05	46686	6.5e-05	1051160	0.000108	582091	6.6e-05	742126
7159	0.000125	985708	0.000775	49062	0.000287	1131470	0.001078	614776	0.000355	796132
7160	0.000201	1004600	0.01535	48795	0.002474	1153003	0.012482	629387	0.00233	809085
7161	7.7e-05	1035267	0.000509	49145	0.000121	1185648	0.000349	649679	0.00013	833312
7162	3.7e-05	975639	0.000171	46768	0.000189	1106991	0.000251	609771	0.000642	776268
7163	8.7e-05	967014	0.00051	47030	0.000137	1102022	0.000153	600936	0.000128	770541
7164	6e-05	926909	6.7e-05	44718	5.3e-05	1050167	7.8e-05	579074	7.1e-05	736216
7165	9.9e-05	971044	0.015109	46263	0.000423	1111740	0.000694	606983	0.000635	782763
7166	6.5e-05	944961	0.000156	44963	8.7e-05	1077450	0.000115	589342	0.00036	758330
7167	6.1e-05	988485	0.000467	47149	0.000185	1128767	0.000464	614114	0.000135	792810
7168	6.5e-05	991917	0.008858	47756	0.000277	1134498	7.8e-05	616399	0.000715	795899
7169	0.000148	1038181	0.000406	49272	0.000173	1194514	0.000673	649271	0.000317	841092
7170	9.8e-05	1033381	0.001524	49863	0.001061	1180319	0.001485	641188	0.001102	834301
7171	7e-05	998285	0.000724	49721	0.000324	1124458	0.00102	611862	0.000214	797708
7172	0.000417	975777	0.000102	49210	0.000811	1090346	0.001187	596526	0.000171	772867
7173	6.2e-05	941631	0.000277	46885	0.000122	1046829	0.000174	575608	0.000325	740563
7174	7e-05	968145	0.001288	47359	0.001152	1078528	0.001241	597873	0.001117	763040
7175	5.8e-05	937789	0.007542	46144	0.00042	1044240	0.000338	582259	0.000517	739118
7176	8.8e-05	842087	0.009834	42607	0.000368	927117	0.000185	528894	0.000784	659652
7177	0.000215	822316	0.000195	41077	0.000262	906117	0.000318	518932	0.00025	644961
7178	5.5e-05	837444	4.8e-05	41418	7.2e-05	925764	7.8e-05	528925	6.7e-05	658079
7179	6.3e-05	835778	0.000526	43754	0.000359	923028	0.001132	521049	0.00013	652569
7180	0.000216	796800	4.6e-05	43146	7.3e-05	872683	0.00055	494452	0.000617	613936
7181	0.000185	709652	0.00013	38578	0.000309	764135	0.000175	439381	9.7e-05	536273
7182	0.000159	708934	0.001144	37572	0.000603	768437	0.000937	439587	0.000717	540082
7183	0.000232	761849	7.7e-05	39111	0.000361	834068	0.000334	472479	0.000312	588997
7184	5.8e-05	855968	4.5e-05	44142	7.1e-05	964083	0.000113	529757	9.5e-05	681157
7185	9.4e-05	926520	0.000106	47387	0.000269	1071514	0.000153	573365	0.000105	753376
7186	0.000103	946260	0.000147	47606	0.000297	1094057	0.000124	588648	0.000117	767539
7187	0.000375	968438	0.000585	47842	0.000195	1118016	0.001025	603716	0.000245	784908
7188	4.4e-05	991268	6.2e-05	48219	0.000354	1132904	8.9e-05	620781	8.7e-05	796183
7189	5.7e-05	989438	0.000515	48556	0.000229	1138726	0.000384	616609	0.00025	800701
7190	0.000386	972711	0.000228	48225	0.000209	1120195	0.000891	604904	0.000847	787511
7191	9.9e-05	950190	0.000439	47858	0.000244	1105718	0.000353	588636	0.000286	777210
7192	8.3e-05	919422	0.000871	47071	0.000491	1055462	0.000736	569548	0.000332	741952
7193	0.000124	783139	0.000398	40172	0.000269	864740	0.000722	481926	0.000357	604962
7194	0.000311	765530	0.000129	38710	0.000363	827187	0.000401	471886	0.000335	578569
7195	0.000111	755122	0.000847	37783	0.000158	814571	0.000171	466940	0.000158	569541
7196	5.1e-05	903273	9e-05	44242	8.9e-05	1004305	0.00015	564892	9.3e-05	707881
7197	4e-05	963292	0.000276	47123	0.000114	1082605	0.000136	603530	0.000118	764129
7198	0.00013	969783	0.00037	48676	0.000149	1094353	0.000625	606360	0.000244	773857
7199	0.000342	928911	0.000126	47515	0.000353	1042436	0.001101	581322	0.001196	736417
7200	0.000195	932648	0.000127	47091	0.000199	1049971	0.000284	587232	0.00021	745870
7201	3.3e-05	910947	4.3e-05	46506	7.8e-05	1026283	0.0002	575361	5.1e-05	729800
7202	7.4e-05	833759	0.000464	45280	7.6e-05	941210	0.000347	523931	0.000126	664091
7203	0.000422	775663	0.000889	42732	0.00093	868068	0.001038	487605	0.001015	609750
7204	0.000155	773957	0.006944	41905	0.00408	870503	0.004874	486009	0.00447	609010
7205	0.000103	851418	0.000661	43874	0.000357	968442	0.000597	534140	0.00046	681048
7206	5e-05	915189	0.000302	46295	0.000494	1051036	0.000933	573281	0.000633	738126
7207	4.7e-05	891042	0.000177	45091	9.6e-05	1016691	0.000668	561430	0.000112	716062
7208	0.000117	768035	0.000172	40635	0.000185	848260	0.000285	484093	0.000204	603205
7209	7.4e-05	783786	0.000195	41020	0.000451	862007	0.000537	493051	0.000123	615430
7210	3.1e-05	819664	0.000233	42872	8.2e-05	898916	0.000162	512885	7.5e-05	641016
7211	0.000146	921757	0.011574	45534	0.000988	1024542	0.00058	575507	0.000401	725867
7212	0.000261	815235	0.004759	41182	0.002866	895972	0.004498	513395	0.003831	632178
7213	0.000627	803285	0.002043	40145	0.001724	883285	0.001415	505270	0.007636	626207
7214	0.00015	842736	7.1e-05	42396	0.000152	939362	0.000318	532038	0.000173	664988
7215	7.3e-05	908821	0.000108	46099	0.000123	1034446	0.000619	566817	0.000141	732580
7216	0.000113	799385	0.001905	40938	0.000836	913722	0.000542	495905	0.000202	642729
7217	0.000413	787458	0.003383	41092	0.002045	896291	0.003799	489087	0.00175	630169
7218	9.4e-05	790975	0.000707	41003	0.000229	891500	0.000704	494497	0.000231	627070
7219	8.4e-05	931667	2.1e-05	48447	0.000127	1051683	0.000219	583676	0.000138	741704
7220	5.2e-05	907479	0.000251	47784	0.000161	1028023	0.000299	564327	0.000184	722318
7221	0.00036	883128	0.000129	46646	0.000101	998850	0.000911	546894	0.000112	698767
7222	0.00016	863959	0.000153	45649	0.000267	987543	0.000441	534942	0.000233	691716
7223	9.5e-05	864118	0.000336	44594	0.000126	985797	0.000166	536680	0.000101	690993
7224	9.2e-05	904800	0.006026	46298	0.000646	1043906	0.000882	562382	0.00024	733817
7225	5.6e-05	875216	0.000221	45214	0.00014	1012857	0.00026	542730	0.00011	711421
7226	0.000132	913498	0.003942	47179	0.001096	1057084	0.002997	565993	0.001439	742108
7227	6.4e-05	870496	0.000487	45209	0.000186	994179	0.000944	540256	0.000704	694696
7228	0.000133	889009	0.000363	44065	0.000481	995758	0.000351	552817	0.000273	689053
7229	7.2e-05	833738	0.024903	41601	0.00166	932627	0.000365	520550	0.001946	642478
7230	0.000126	767339	2.7e-05	37400	0.000148	845592	0.000133	481937	0.000162	581150
7231	0.000297	775592	0.000157	38223	0.001369	864289	0.000843	487558	0.001909	599302
7232	4.7e-05	758473	0.000184	38020	0.000154	846522	0.000188	477460	0.000129	589435
7233	0.001466	735834	0.000103	38666	0.001219	829160	0.001711	462251	0.003392	579667
7234	0.000654	723382	0.012875	39146	0.0009	810023	0.000498	457886	0.000408	568992
7235	0.000118	764982	4.8e-05	41328	0.000149	858933	0.000162	481299	0.000131	603676
7236	7.8e-05	802730	2.3e-05	42910	7.8e-05	908528	7.7e-05	506161	7.5e-05	643412
7237	0.000953	777528	0.000121	41392	0.000952	874082	0.002391	493417	0.000992	620759
7238	0.000188	716498	2.6e-05	38614	0.000182	798410	0.000161	459148	0.000189	570610
7239	0.000307	778575	0.000123	40615	0.000303	868851	0.000276	496943	0.000254	619133
7240	3.4e-05	799998	4.7e-05	42221	6.2e-05	896413	6e-05	504024	6e-05	635628
7241	8.3e-05	907162	4.3e-05	46818	0.000132	1024329	0.00044	566481	0.000137	721892
7242	2.9e-05	891244	0.000256	46820	0.000119	1016580	0.000209	553935	0.000265	715805
7243	0.00012	814059	0.000236	42287	0.000121	923479	0.000182	505149	0.000126	656139
7244	0.000324	730809	0.000431	39416	0.00046	837277	0.00122	450816	0.000492	593433
7245	7.1e-05	677211	0.001532	37847	0.000371	771633	0.001332	418232	0.0004	547750
7246	0.000156	681095	0.001919	39073	0.000283	770585	0.001435	423605	0.000335	546731
7247	0.000353	640441	2.6e-05	38490	0.000348	716501	0.000355	402619	0.000409	501278
7248	2e-06	646186	2.6e-05	37846	1e-05	719172	2e-06	413222	6e-06	498937
7249	7e-06	766159	0	42070	7e-06	863748	2.2e-05	489966	2e-05	594114
7764	1.3e-05	873533	4.3e-05	23194	2.1e-05	993290	2.3e-05	555997	1.8e-05	708324
7765	9e-06	794525	0.000151	19810	4.8e-05	898656	1.8e-05	513165	1.2e-05	644192
7766	7e-05	828729	0.002147	20955	0.000941	932476	0.001444	533825	0.001406	669245
7767	0.001058	647240	0.00029	17252	0.001466	743964	0.001608	396233	0.001168	524143
7768	0.000629	659545	0.001284	17917	0.000653	762788	0.00105	401815	0.00072	534756
7769	9.3e-05	620953	0.000435	16087	0.000447	713400	0.000392	390738	0.000151	504335
7770	0.00014	715736	0.00018	16693	0.000173	798642	0.000155	485255	0.000143	580595
7771	0.000111	700554	0.000502	15932	0.000204	784970	0.000724	474841	0.000313	569437
7772	0.000478	753078	0.001372	17491	0.001265	854386	0.001849	498559	0.001128	611635
7773	0.002332	712739	0	16728	0.00494	824661	0.001631	459140	0.000174	576071
7774	0.004006	668785	0.001537	15616	0.004033	780629	0.00321	431154	0.00433	538770
7775	0.001608	581493	0.001344	14135	0.000491	677920	0.001693	384012	0.002749	470673
7776	0.000804	665496	0.001947	16949	0.001036	767976	0.000751	442279	0.001005	538415
7777	6.5e-05	673265	6.2e-05	16013	0.000112	773430	0.000181	446503	0.000107	544026
7778	5.2e-05	746336	0.000118	16938	8.5e-05	856995	0.00012	484905	0.000677	602671
7779	0.000228	758597	0.003019	16891	0.001394	863807	0.003487	499318	0.00214	612500
7780	8.3e-05	854846	0.00019	21070	0.000108	959581	0.000158	569177	0.000691	692952
7781	0.000341	904856	0.000396	22756	0.00045	1007727	0.001203	605991	0.000163	731087
7782	7.5e-05	867559	0.000643	21767	0.000166	968613	0.000375	579362	0.000114	701542
7783	0.000155	772206	0.000204	19597	0.000429	880641	0.000267	501910	0.000387	625650
7784	0.00031	793489	0.000731	20529	0.000309	907437	0.000408	514728	0.000303	643888
7785	5.3e-05	822630	0.000235	21245	8.7e-05	938271	0.000146	535739	8.8e-05	667194
7786	5.9e-05	859034	4.6e-05	21978	7.3e-05	962592	8.9e-05	572205	6.3e-05	695558
7787	0.000163	850876	0.003594	21146	0.000796	952624	0.003443	567887	0.000807	687973
7788	0.000408	857806	0.000139	21535	8.2e-05	962326	0.000103	570501	0.00011	693940
7789	5.1e-05	896245	0.00018	22230	9.2e-05	1000596	0.000115	600631	9.3e-05	724302
7790	7e-05	833808	4.8e-05	20678	0.0001	934565	0.00013	555783	0.000102	674431
7791	0.00018	800905	0.000413	19358	0.000187	892983	0.000199	537050	0.000215	646149
7792	5.5e-05	745900	0.000461	17359	0.000142	839710	0.000254	492556	0.000118	603114
7793	0.000719	770331	0.001314	17499	0.000589	871998	0.000798	505040	0.000466	624896
7794	0.000202	721066	0.001334	17241	0.000725	822281	0.002396	469197	0.000362	587758
7795	0.000345	760026	0.000477	18854	0.000343	862244	0.000416	492267	0.000318	619283
7796	0.002258	633303	0.000177	16926	0.002882	716270	0.003886	414266	0.002476	518623
7797	0.001156	688299	0.00306	17648	0.001157	775324	0.001146	445854	0.001081	561646
7798	0.000378	707121	0.000896	17861	0.000268	798921	0.001159	458162	0.001013	575447
7799	4.9e-05	913154	0.003051	22944	0.000663	1032920	0.001464	585983	0.000661	738625
7800	4.7e-05	950760	0.00099	24254	0.000144	1080476	0.000306	613651	0.000124	771507
7801	7.4e-05	719046	0.000854	21084	0.000227	813283	0.000607	477804	0.000105	588182
7802	0.000579	719957	0.004291	21208	0.000848	809101	0.001042	482854	0.000554	588356
7803	0.000368	646480	0	18542	7.5e-05	719566	0.000315	440967	0.000682	526019
7804	0.000103	861312	0.000183	21892	0.000432	954387	0.000158	582013	0.000642	694650
7805	8.2e-05	765336	0.000722	18005	0.00019	855670	0.000862	511379	0.000531	617634
7806	0.001386	704371	0.026729	16125	0.003683	797950	0.008265	461478	0.001698	570815
7807	0.0004	644613	0.002256	14630	0.000571	739242	0.001554	419602	0.000541	525180
7808	0.000567	668945	0.00137	15323	0.000565	766143	0.000493	436165	0.000575	545682
7809	0.000392	800308	0.000887	19155	0.000365	911792	0.000297	522015	0.000357	651831
7810	4.8e-05	903898	0.000927	22643	0.000162	1019823	0.00067	594014	0.000117	733632
7811	0.000537	957877	0.0179	24358	0.009934	1069313	0.01826	638233	0.009223	774078
7812	0.000104	920849	0.004502	23321	0.002389	1024281	0.004243	620559	0.001623	743094
7813	0.00015	906514	0.003116	22464	0.001491	1016197	0.002168	603771	0.001344	732414
7814	0.000382	925038	0.000781	23048	0.00097	1042937	0.000983	609163	0.002212	747828
7815	0.000123	870838	0.01942	21061	0.006307	978827	0.016677	577790	0.005721	703560
7816	0.000126	856260	0.000387	20675	0.000327	953326	0.000397	576349	0.000292	690694
7817	0.00013	846137	0.002123	21198	0.00096	946794	0.002862	567532	0.001333	682482
7818	0.000184	848613	0.001929	21774	0.001261	948706	0.003035	566148	0.000971	684625
7819	0.000128	783174	0.000292	20563	0.000238	886422	0.000587	524723	0.000193	633608
7820	0.000368	801651	0.012419	21016	0.000913	899569	0.000396	540517	0.000424	648248
7821	7.7e-05	848976	0.00031	22613	9.3e-05	965201	0.000105	562748	8.4e-05	688130
7822	0.000367	909484	4.2e-05	23682	0.000101	1033315	0.001267	588888	7.6e-05	735757
7823	0.001016	881184	0.001436	23675	0.000923	1007717	0.00083	568913	0.001518	715246
7824	0.000106	884511	0.000284	24687	0.000117	1006959	0.000261	571678	9.5e-05	718851
7825	9.4e-05	965316	3.6e-05	168581	0.000113	1099132	0.000133	630103	0.000124	791728
7826	9.8e-05	1150309	0.000432	173437	0.000259	1208319	0.000265	685520	0.000198	1258812
7827	0.000105	1112422	0.000327	195714	0.000308	1669904	0.001772	837072	0.00028	1277058
7828	0.00011	1039394	0.000204	186222	0.000492	1554256	0.000936	787588	0.000269	1198885
7829	0.000112	1018083	0.00013	176720	0.000187	1495799	0.000605	775006	0.000604	1157985
7830	6.7e-05	1043111	0.000128	164609	0.00018	1502964	0.000527	772263	0.000521	1148827
7831	0.000128	1071449	0.000161	167417	0.000501	1542529	0.000875	778165	0.000205	1175279
7832	0.000121	1126112	0.000372	180220	0.000189	1644381	0.0002	811352	0.000166	1251112
7833	0.000111	1156977	0.000599	183640	0.00045	1681734	0.000259	832720	0.000306	1279458
7834	7.5e-05	1110614	0.000526	180578	0.000257	1621424	0.000477	816892	0.000322	1238945
7835	9.7e-05	1049647	0.000369	176337	0.000471	1545811	0.000367	782159	0.000638	1183911
7836	0.000131	1020673	0.000379	179447	0.000172	1519109	0.000212	773183	0.000234	1172976
7837	7.4e-05	1028274	0.000373	171617	0.000162	1503508	0.000634	771060	0.000267	1159775
7838	0.000186	1019076	0.000926	163080	0.000759	1482756	0.001171	750846	0.000379	1136263
7839	0.000186	1060771	0.00121	161171	0.000571	1529427	0.001082	767023	0.000541	1161826
7840	9e-05	1004160	0.000276	166750	0.000311	1485261	0.000145	732297	0.000146	1133428
7841	0.000151	999288	0.000132	174080	0.00019	1492786	0.000189	735108	0.000208	1145029
7842	9.6e-05	975651	0.000344	183108	0.000363	1484322	0.000134	731798	0.000135	1151055
7843	6.5e-05	1085239	0.000495	191925	0.000437	1632641	0.000864	795435	0.000371	1254463
7844	0.000202	1129953	0.000422	194180	0.000203	1684641	0.000741	825788	0.000375	1293001
7845	0.00011	1140272	0.001032	186122	0.000348	1678631	0.000317	819228	0.000467	1276845
7846	0.000882	1103460	0.000127	180810	0.001203	1623127	0.001371	788746	0.002106	1237702
7847	0.000108	1109163	0.000127	181090	0.000147	1630437	0.000447	789746	0.000361	1240709
7848	4.2e-05	1096848	0.000217	184480	0.00016	1623478	0.000362	791033	0.001206	1239277
7849	9.4e-05	1130689	7.5e-05	187009	0.000586	1659020	0.000107	819841	0.001246	1268462
7850	5.1e-05	1078301	0.004914	180920	8.5e-05	1579275	0.000382	791481	0.000431	1214375
7851	8.8e-05	1079678	0.000135	178167	0.000424	1588337	0.00041	779923	9.6e-05	1210038
7852	0.000119	1077800	0.000714	176502	0.000432	1584360	0.00215	783305	0.000885	1204696
7853	0.00305	1067301	0.000101	178740	0.003147	1590806	0.000629	765307	0.002271	1199857
7854	0.001991	939176	0.000127	173086	0.001782	1438513	0.000862	685529	0.000355	1091128
7855	0.000304	945049	0.000168	172493	0.00133	1450644	0.00065	687256	0.000575	1098817
7856	9.9e-05	986733	3.9e-05	178223	8.2e-05	1500127	0.000115	727304	9.3e-05	1145927
7857	7e-05	1149781	8.9e-05	190589	8e-05	1692457	7.4e-05	840466	8.1e-05	1294935
7858	7.9e-05	1161699	0.000354	197680	0.000494	1711366	0.001692	859391	0.000411	1318517
7859	0.000109	1160837	2.5e-05	198619	0.000117	1717136	0.000152	849301	0.000161	1321882
7860	9.1e-05	1145533	0.000292	202203	0.000195	1705064	0.000313	846486	0.000441	1318781
7861	0.000127	1110690	0.000159	201635	0.000789	1677063	0.000806	814698	0.000391	1292048
7862	0.000299	1019705	0.000145	193649	0.00017	1572078	0.000658	744810	0.000778	1205509
7863	0.000117	967169	0.000128	171301	0.000166	1468214	0.000182	684973	0.000201	1114485
7864	9.4e-05	957685	0.000247	161902	0.000168	1430412	0.000228	682950	0.000347	1084188
7865	7.9e-05	1006927	0.000112	160096	0.00014	1464982	0.000353	730735	0.000697	1115882
7866	9.9e-05	1060682	0.000207	173626	0.000185	1546982	0.000987	789455	0.00027	1185088
7867	0.000119	1018712	0.000161	167641	0.000152	1500774	0.000418	745541	0.001395	1143836
7868	0.000112	1021437	0.000136	162224	0.000123	1500902	0.000231	726445	0.000149	1133081
7869	0.000106	1017229	0.000322	161319	0.000232	1493178	0.000768	722518	0.000325	1126644
7870	0.00016	1073165	6.8e-05	162090	9.7e-05	1540989	0.000623	765427	0.000519	1168470
7871	5.8e-05	1132539	6.6e-05	151478	6.6e-05	1570896	6.3e-05	806488	7.6e-05	1186574
7872	7.2e-05	1199308	0.000232	151069	0.000305	1644883	7.5e-05	839778	0.000507	1232518
7873	5.9e-05	1173702	0.000119	150816	0.000698	1617282	0.000494	828129	0.002163	1215703
7874	0.001996	1113025	0.000165	151230	0.001652	1537890	0.001752	804058	0.002696	1171128
7875	7.8e-05	1082983	0.000351	153676	0.000172	1514934	0.000235	788239	0.001081	1155662
7876	0.000395	1129855	2.6e-05	156524	0.000492	1575511	8.6e-05	816328	0.001216	1197771
7877	8.6e-05	1135452	9.4e-05	170085	0.000235	1622823	7.2e-05	828813	0.000913	1234388
7878	8.1e-05	1129716	0.000142	154862	0.000309	1564110	0.00053	823355	0.000215	1193287
7879	9.5e-05	1134971	0.000382	156936	0.000753	1573200	0.000257	828742	0.000417	1202336
7880	7.4e-05	1101242	0.000157	146291	0.00014	1503603	0.000193	808381	0.000411	1156861
7881	7e-05	1146941	0.000344	162949	0.000136	1599794	0.000159	843872	0.000618	1230478
7882	6.2e-05	1084843	6.7e-05	148299	6e-05	1495828	9.7e-05	796521	8.9e-05	1148841
7883	0.000832	1203637	0.000357	157081	0.001471	1656677	0.000993	855200	0.000192	1252391
7884	4.9e-05	1232843	9.4e-05	160200	9e-05	1693788	0.000192	871952	8.8e-05	1279252
7885	3.1e-05	1299545	5.1e-05	177316	3.1e-05	1804757	5.2e-05	926363	4.5e-05	1370589
7886	6.2e-05	1142244	9.2e-05	185000	8.6e-05	1644426	0.000137	844808	0.000485	1274647
7887	8.8e-05	1106256	0.000137	182133	0.000181	1600092	0.000178	829557	0.000338	1244774
7888	0.00469	1056758	0.000245	175581	0.00154	1542693	0.001337	797927	0.002141	1196683
7889	0.000249	1130042	0.010222	162294	0.002555	1610043	0.002265	834751	0.016897	1222908
7890	0.000182	1099958	0.00021	152170	0.000448	1556510	0.000261	807292	0.000658	1174111
7891	0.000272	1101227	0.001101	148073	0.000576	1545867	0.000431	784740	0.001272	1159711
7892	9.4e-05	1122407	0.003388	145209	0.000496	1561783	0.000315	778497	0.000723	1165438
7893	7.7e-05	1169883	0.003236	156078	0.000933	1635903	0.000472	794709	0.001004	1218505
7894	6.6e-05	1153854	7.5e-05	159851	0.001224	1626890	9.9e-05	806358	0.00011	1218840
7895	0.000231	1196956	0.000196	178833	0.00097	1710632	0.000361	841814	0.001099	1291336
7896	0.000119	1179322	0.000219	182583	0.000309	1696012	0.000327	851363	0.000308	1291122
7897	0.000188	1162570	0.000105	180834	0.000425	1674465	0.000941	836140	0.000392	1279600
7898	0.000285	231666	0.007771	163556	0.001186	1466587	0.0016	719963	0.001676	504271
7899	0.000116	138427	8.3e-05	132278	0.000167	474037	0.000128	539194	0.000193	398340
7900	0.000237	114000	0.001267	130985	0.002945	448490	0.000209	143508	0.002593	379424
7901	0.000252	119037	0.003237	136843	8.9e-05	472001	0.002879	149727	0.001162	396807
7902	0.000161	123877	0.000169	142172	0.000524	490527	0.008171	154209	0.00128	411674
7903	0.000161	124041	0.000133	142827	0.002079	489730	0.000136	154010	0.002143	413048
7904	0.000186	118265	0.000603	136056	0.00129	465726	0.000244	147589	0.00277	394276
7905	5.6e-05	124784	0.000394	142302	0.000448	488714	0.000326	156364	0.001493	416706
7906	0.000123	122261	0.0001	139384	0.000643	478696	0.000124	152918	0.001077	408699
7907	0.00016	124935	0.000126	142297	0.000125	488310	0.000161	154962	0.000342	415189
7908	4.3e-05	117239	3e-05	132814	6.3e-05	461056	6.9e-05	145010	0.000105	390076
7909	0.00017	117817	0.008364	134503	0.003382	467224	0.000645	145716	0.004129	392313
7910	0.000183	120473	0.005477	137840	0.003362	477733	0.006651	149309	0.027365	404387
7911	7.6e-05	118681	0.000163	135139	8.8e-05	464570	7.5e-05	146903	0.000233	395272
7912	0.000188	116826	0.000135	133331	0.000174	458533	0.000239	146274	0.000245	391350
7913	0.000174	120989	0.000152	137727	0.000127	473904	9.9e-05	151959	0.000252	404280
7914	7.6e-05	118632	6.6e-05	135842	0.001548	468265	0.002909	148832	0.002495	397587
7915	5.8e-05	119853	4.4e-05	137370	8.7e-05	469517	8.7e-05	149757	0.000685	400042
7916	0.000262	103061	0.00046	117418	0.000264	405201	0.000116	129116	0.000689	342511
7917	0.000551	89005	0.006746	100954	0.001193	349487	0.000608	111779	0.006022	293741
7918	0.00033	84775	0.000418	95803	0.001314	334931	0.00048	106185	0.005516	280994
7919	0.000163	92172	8.6e-05	104722	0.00011	364222	0.000113	115375	0.000167	305795
7920	6.1e-05	114321	4.6e-05	130692	4.4e-05	452904	5.6e-05	142338	4.2e-05	383139
7921	0.000214	107347	0.000196	122427	0.00019	430932	0.001883	134328	0.000411	359945
7922	0.000338	79912	0.005882	91300	0.00177	325985	0.001821	101599	0.019956	268136
7923	9e-05	77637	0.003704	88829	0.000155	315712	0.000122	98758	0.000336	259304
7924	6.1e-05	82188	0.00049	93896	0.000971	329620	0.000269	104243	0.001934	273061
7925	0.000329	88127	0.000565	99173	0.001942	344482	0.002927	110711	0.000362	289948
7926	0.00102	66677	0.000925	74610	0.001418	259448	0.005222	83677	0.00384	216955
7927	0.00108	70376	0.001416	79102	0.00772	275266	0.018405	88616	0.008228	231166
7928	5.7e-05	87494	9.1e-05	99363	0.000108	343841	0.000211	108818	0.000162	290442
7929	0.000191	99389	0.004325	113992	0.000999	393319	3.2e-05	124448	0.000997	332846
7930	0.000682	85072	0.00043	97660	0.00073	335701	0.002319	107354	0.001549	284136
7931	0.000463	82053	0.000276	94275	0.000434	322637	0.000432	104049	0.002097	274655
7932	0.000169	94459	0.000194	108444	0.000181	370899	0.000135	118133	0.000206	316101
7933	0.000171	93573	0.000102	107372	0.000135	370135	0.000137	117097	0.000125	312729
7934	0.000573	90704	0.005403	103833	0.00675	358239	0.001582	111916	0.010115	300634
7935	0.000172	87288	0.000352	99359	0.000761	342856	0.000328	106767	0.001567	285880
7936	0.000373	99313	0.002105	113539	0.003754	389489	0.000348	120675	0.006608	326876
7937	0.000161	105861	7.4e-05	120858	0.000146	416443	0.000178	128897	0.000479	350386
7938	5.8e-05	102966	0.004224	118144	0.00234	405496	0.004302	127155	0.002839	343817
7939	0.00016	87293	0.00171	101774	0.002078	348426	0.000233	111813	0.002756	296826
7940	0.001102	77157	0.004162	91070	0.003946	309671	0.000797	100350	0.002193	264517
7941	0.000383	83646	0.000293	98895	0.000319	335580	0.0033	108470	0.000303	287388
7942	9.2e-05	98079	9.6e-05	114106	7.1e-05	392127	5.6e-05	124058	7.8e-05	332842
7943	0.000111	89765	5.8e-05	103179	0.000486	357966	0.000127	110337	0.000841	299681
7944	0.000753	86296	0.001356	98821	0.001875	342875	0.001228	103435	0.003208	282392
7945	0.000185	91655	0.000827	105138	0.001064	362658	0.0004	110122	0.005236	299649
7946	6.3e-05	110753	0.000645	127100	9.3e-05	439677	0.000112	134298	0.000791	366457
7947	0.000222	112480	0.000193	129602	0.000176	449300	0.000179	139590	0.001536	380176
7948	0.000121	107440	0.000912	123893	0.000513	430676	0.000233	133259	0.002784	363111
7949	0.000209	110147	0.009704	126644	0.006781	438724	0.006123	136367	0.024937	369207
7950	9.9e-05	100920	0.000233	115772	0.000246	399153	0.000153	123931	0.000962	334743
7951	0.000785	87927	0.000419	100324	0.000383	344900	0.000447	107380	0.000356	289488
7952	0.000905	75163	0.000557	86154	0.000551	294066	0.000624	91291	0.000534	247268
7953	0.0004	82552	0.00055	94526	0.00053	324321	0.00076	100055	0.001898	272890
7954	0.000116	94483	0.000463	107917	0.000542	368776	0.000238	113260	0.001072	311550
7955	0.000271	92186	0.000502	105524	0.000466	364595	0.000487	112853	0.006728	304861
7956	5.6e-05	89558	0.000107	102739	7.6e-05	355666	5.4e-05	110309	0.000273	296543
7957	2.7e-05	75296	0.000276	86850	0.000128	304128	0.000196	96827	0.000441	254036
7958	0.000913	77803	0.009728	89845	0.007198	313847	0.007995	99560	0.007202	262845
7959	0.000259	84821	0.000123	97632	0.001133	339877	0.000378	108470	0.0003	286551
7960	6.5e-05	106874	0.006314	122587	0.002977	422634	0.000113	132545	0.001966	357586
7961	8e-06	122516	5e-05	140963	3.5e-05	482631	3.3e-05	151868	0.000129	412207
7962	0.000172	116032	4.5e-05	133285	4.8e-05	456561	4.2e-05	143882	0.001422	388264
7963	0.000164	103905	0.000167	119646	0.000123	413686	0.000132	128904	0.000355	349460
7964	0.0001	99852	0.000105	114305	0.000128	397918	0.000122	123387	0.000164	335168
7965	0.000123	89657	0.000136	103119	7e-05	356865	0.000145	110130	0.000124	298933
7966	0.000471	80717	0.000466	92301	0.000436	321276	0.003813	99670	0.000738	265563
7967	0.000142	77583	5.6e-05	88642	0.000114	307088	6.3e-05	95763	4.7e-05	254262
7968	0.00025	76061	0.000266	86393	0.000331	301829	0.000412	94563	0.000365	251898
7969	6.1e-05	82125	4.3e-05	93391	2.8e-05	322270	5.9e-05	101052	7.7e-05	273869
7970	1.1e-05	93904	1.9e-05	105763	9.9e-05	364309	0.000104	115415	0.000125	310769
8542	0	101366	1e-05	104994	0.000123	365736	0.000128	133228	9.6e-05	323924
8543	6.5e-05	91759	7.4e-05	94975	0.000247	336058	9.7e-05	123853	0.000397	294531
8544	0.000288	76455	0.003491	79053	0.000182	286418	0.000183	103958	0.002139	245028
8545	0.000957	90909	0.019709	94832	0.01568	337826	0.01021	122720	0.00594	292938
8546	7.9e-05	88608	7.5e-05	92810	0.0005	332247	6.7e-05	119979	7.6e-05	287642
8547	0.000126	103013	0.000326	107315	0.000675	383776	0.00066	137951	0.001591	333126
8548	8.5e-05	94210	0.000122	98172	0.000956	353396	0.001875	125897	7.6e-05	303221
8549	0.000136	80740	4.8e-05	83659	0.000552	302797	0.000102	108161	0.000147	258159
8550	0.000621	83734	0.009577	87394	0.005912	310048	0.0032	112201	0.001548	269997
8551	0.000127	86370	0.000167	89749	0.003344	313960	8.6e-05	116113	0.003185	281353
8552	0.00029	86086	0.000168	89359	0.00331	315091	0.000154	116824	0.003959	279902
8553	0.000656	67080	0.006067	69561	0.002386	248941	0.007634	91170	0.006446	216726
8554	0.001559	68654	0.001519	71756	0.004608	259956	0.001538	92980	0.009726	222705
8555	0.00011	81672	0.000837	86024	0.000877	305447	0.000192	109393	0.00111	266748
8556	5.8e-05	104315	7.3e-05	110202	8.8e-05	385469	8.5e-05	140384	0.001508	341517
8557	8.2e-05	85442	0.000374	88125	0.000788	312198	0.002244	114984	0.002255	277566
8558	0.001143	70873	0.000841	72518	0.001734	262447	0.00055	96283	0.001376	227493
8559	0.000846	60315	0.000604	61236	0.000761	224646	0.000379	81709	0.00078	192415
8560	0.000993	69508	0.011227	71699	0.003173	258758	0.006148	94665	0.009162	223305
8561	0.00018	83108	0.0003	86523	0.002137	306058	0.000161	111790	0.002179	267516
8562	0.000106	94184	7.1e-05	98459	0.004284	349246	0.004412	126687	0.007659	303559
8563	0.000246	97717	0.000314	101985	0.000359	362435	0.000274	131221	0.000636	314704
8564	9e-05	99497	0.000106	104118	0.000609	367756	0.000143	132968	0.0001	320972
8565	7.3e-05	109815	0.000486	115232	0.003374	406106	0.000282	145260	0.004597	355262
8566	5.7e-05	104609	0.002232	108894	0.001324	383041	0.002317	137660	0.003646	334072
8567	0.00013	99758	0.000222	103710	0.001059	369203	0.000136	132337	0.001677	320235
8568	0.00037	105400	0.005626	110745	0.005899	389560	0.002232	140689	0.011395	341013
8569	0.001383	115671	0.000155	122392	0.000109	430562	0.000103	154930	0.000875	379599
8570	0.000449	107001	0.000107	112569	8.5e-05	399281	0.000112	143328	0.000226	349244
8571	0.000383	94010	0.000468	98336	0.000412	351912	0.000358	125864	0.000453	304775
8572	0.000247	92930	0.000246	97421	0.000223	349442	0.000233	124351	0.000179	301317
8573	2.2e-05	90228	7.3e-05	95419	8e-05	338473	9.1e-05	120254	8.9e-05	292782
8574	0.00102	101016	0.00094	107468	0.000806	379859	0.000713	134560	0.001662	328486
8575	7.3e-05	96196	0.000236	101728	0.000161	361057	0.00014	128597	0.000254	311618
8576	0.000128	109675	0.000716	115890	0.0005	403622	0.002652	146331	0.001993	356276
8577	0.000234	106957	0.001988	112678	0.003111	387621	0.001146	143155	0.006206	348202
8578	0.000102	107858	0.000141	113330	0.004116	393085	7.6e-05	145145	0.000128	351150
8579	9.4e-05	95593	0.000211	99349	0.002899	355978	0.002219	129350	0.001785	308184
8580	0.000773	82795	0.000496	86674	0.000606	313660	0.002948	112634	0.00422	268034
8581	0.000806	88107	0.011718	93020	0.003371	331701	0.000746	119382	0.010287	289098
8582	9.2e-05	109239	0.000121	116082	0.000109	404275	0.00013	145924	0.000116	360644
8583	4.5e-05	132012	0.005828	140175	0.007317	485698	0.00289	175095	0.005249	437076
8584	8.9e-05	134974	9.1e-05	143551	0.000129	497178	7.8e-05	178793	0.00015	446320
8585	0.000176	125032	0.000113	132632	0.000108	461260	8.4e-05	166102	0.000615	411366
8586	0.000406	120571	0.002811	127369	0.002584	439546	0.001968	160538	0.005274	396493
8587	0.000174	109330	0.000243	115051	0.003755	402346	0.000151	145408	0.000436	357530
8588	0.000216	101905	0.000197	106851	0.000902	375958	0.000169	136242	0.000436	332777
8589	0.000249	104409	0.004349	109674	0.000398	389294	0.000367	138934	0.002642	337242
8590	0.00024	104098	9.1e-05	109325	0.003871	386737	0.010901	139617	0.010664	339361
8591	0.000984	104701	0.000446	109828	0.002445	389801	0.002899	139680	0.001236	341433
8592	0.000196	101967	0.000224	107028	0.000294	377969	0.002615	136132	0.001658	334077
8593	9.6e-05	115130	0.000303	122242	0.000777	424592	0.000137	153286	0.000777	379752
8594	0.000137	116697	0.00326	123945	0.000107	430639	0.002722	156150	0.001485	383883
8595	0.000224	125228	0.000563	133255	0.000502	463819	0.000414	166832	0.004901	411384
8596	6.6e-05	121177	0.003875	129026	6.7e-05	450676	7.5e-05	160839	0.001703	398797
8597	0.000143	118907	0.000687	126655	0.00543	443667	0.002345	157794	0.006317	395296
8598	0.000161	112015	0.000321	118391	0.00189	417443	0.000222	148638	0.001252	372884
8599	4.4e-05	114029	5e-05	120837	0.000151	424940	5.9e-05	152120	0.000108	380499
8600	8.1e-05	123849	3e-05	131440	3.9e-05	456289	7.3e-05	164674	7.5e-05	411315
8601	5.7e-05	123137	3.8e-05	131460	4.4e-05	454982	4.3e-05	163893	0.000195	409793
8602	0.000165	114939	0.000294	122516	0.002696	425889	0.000261	153156	0.002931	379791
8603	0.000173	98287	0.000201	104584	0.000617	371128	0.000217	133557	0.001838	324203
8604	0.000294	95270	0.000465	101144	0.00046	358419	0.000176	130366	0.000593	312131
8605	0.000179	106053	0.000327	113070	0.000295	396553	0.000159	144840	0.005079	349101
8606	0.0002	124805	0.002363	134157	0.001839	462321	0.001041	167132	0.006201	413173
8607	0.000215	139633	0.000126	151069	0.0001	518227	9.2e-05	184488	0.000171	463130
8608	5.9e-05	135451	0.000123	146553	0.000148	506934	8.4e-05	178748	0.000222	450083
8609	0.000338	142138	0.00015	153750	0.000602	531849	0.000101	187459	0.000259	471806
8610	0.000221	140195	0.003843	150907	0.000973	523907	0.000114	184486	0.000131	465374
8611	0.000117	145413	0.000338	156692	0.000239	539881	0.00024	191758	0.001801	482058
8612	0.000162	135968	0.00015	146393	0.00078	505063	0.000128	179199	0.001936	449303
8613	0.000282	138383	0.002099	149139	0.002241	509670	0.001614	182121	0.008126	457304
8614	0.00013	138358	0.000127	149453	0.000147	511160	0.002779	182410	0.000212	457712
8615	0.000307	149789	0.000346	161726	0.000337	551918	0.000254	196528	0.000857	496921
8616	0.000225	151446	0.000636	163472	0.00081	561905	0.000242	198302	0.002728	501870
8617	0.000142	155204	0.004433	167834	0.001185	577034	0.000133	203233	0.002019	515080
8618	0.000136	147428	0.000196	158463	0.003061	546221	0.002489	192480	0.001198	489014
8619	0.000233	141714	0.00437	152171	0.003327	521193	0.001979	184980	0.001006	469136
8620	5.1e-05	138504	0.000114	148583	0.000102	507869	0.00021	181376	0.000285	459021
8621	0.001239	142021	0.000177	152272	0.000134	521966	0.000129	185732	0.000318	468294
8622	5.9e-05	153623	0.000315	165260	0.000227	568665	0.000209	201185	0.001335	508514
8623	8.5e-05	152727	3.7e-05	163862	0.000512	568314	7e-05	198684	0.000141	505063
8624	0.000308	155773	0.001582	166831	0.001122	578506	0.000498	202821	0.001912	515040
8625	0.000108	148495	0.000612	158523	0.00139	548923	0.000325	193796	0.000924	489005
8626	9.1e-05	154024	0.000109	164719	0.000137	568796	0.000154	201865	0.001531	507601
8627	7.4e-05	148671	0.00012	158763	0.000368	548990	0.000108	195276	0.002749	487756
8628	0.000144	153121	0.000469	164105	0.002013	567383	0.00025	199928	0.006088	504109
8629	0.000102	146725	0.000127	157009	0.000162	543863	0.000105	190906	0.002841	483639
8630	9.9e-05	141730	0.006888	152288	0.000845	525713	0.005989	185494	0.00212	466919
8631	0.000153	143549	0.00039	153894	0.000654	532058	0.000144	187324	0.001012	472268
8632	0.000103	145582	0.000122	155805	0.000932	538794	0.0001	189765	9.6e-05	478055
8633	5.8e-05	155602	0.00066	166750	0.001214	573956	0.000465	202356	0.001528	511090
8634	0.000194	144269	0.000129	154727	0.000609	533991	7.9e-05	188758	0.000127	472491
8635	0.000109	138128	0.000108	147976	0.000523	506832	0.00011	181528	0.000281	452009
8636	0.000192	135770	0.004215	145687	0.000707	500581	0.00019	178635	0.000247	445601
8637	0.000271	143737	0.001932	154246	0.000834	528484	0.000988	188287	0.007478	471638
8638	0.000202	153638	0.000994	164985	0.001432	571234	0.003182	201415	0.008897	507381
8639	0.000115	157101	0.000514	169306	0.000806	576702	0.003499	205197	0.002215	518305
8640	0.000296	158637	8.2e-05	171397	0.000603	581734	8.2e-05	207206	0.00121	524695
8641	0.00014	157615	0.000153	170181	0.003718	578216	0.002163	206194	0.001424	522355
8642	0.000285	154408	0.000264	166456	0.007472	569466	0.002715	202966	0.000312	513194
8643	9.8e-05	153494	0.000157	165513	0.000103	564886	5.5e-05	201565	0.000125	511528
8644	2e-05	151988	0.00011	163596	8.4e-05	561273	9e-05	199537	9.2e-05	502456
8645	0.000162	154574	9.6e-05	166683	0.000818	568209	6.9e-05	201967	0.002497	513065
8646	2.6e-05	151518	4.3e-05	162936	0.000647	557554	3e-05	197575	0.000152	500636
8647	5.3e-05	151860	6.1e-05	163465	8.1e-05	556022	4e-05	198352	0.000281	504468
8648	8.6e-05	151683	0.004508	163051	0.001285	557889	0.000186	198595	0.001422	502708
8649	3.2e-05	155204	0.00021	166787	0.000136	572299	9.8e-05	203360	0.000501	515092
8650	0.000213	150322	0.000118	161491	0.000115	557924	4.6e-05	196854	0.001302	497571
8651	0.000198	151304	0.000184	162921	0.000171	560624	0.002377	198131	0.002693	500589
8652	9.5e-05	146962	0.000411	158067	0.000833	541703	0.000223	192719	0.005239	486140
8653	0.000151	151911	0.005004	163258	0.002334	557886	0.000744	198847	0.00348	503674
8654	4.1e-05	144994	0.00411	156186	0.000997	535657	7.4e-05	190439	0.001302	481734
8655	0.000242	144555	9.6e-05	155587	0.000127	533947	0.000121	189947	0.000238	479605
8656	9e-05	144084	0.000194	154801	0.000567	534444	0.005078	189252	0.005387	475042
8657	0.0001	150251	0.000118	161495	0.000927	553178	0.004651	195657	0.004564	494481
8658	0.000127	149938	4.3e-05	161028	0.002852	556126	0.002722	195437	0.0015	491391
8659	0.000144	153054	0.000164	164203	0.00219	566297	0.002609	199313	0.002254	502634
8660	4.6e-05	153043	9.1e-05	164835	0.000197	568256	0.000105	200090	0.000101	502999
8661	9e-05	155757	0.000244	167873	0.000151	576058	0.002162	203948	0.000272	514947
8662	0.001315	153585	0.006391	166002	0.002611	565701	0.003106	201849	0.00284	510896
8663	6.6e-05	152304	0.000207	164230	9.4e-05	561572	9.5e-05	200246	0.000146	507158
8664	0.000126	150906	0.000288	163174	0.000124	558613	0.000186	198978	0.000538	504045
8665	6.4e-05	140127	0.00018	150303	0.000146	521621	0.000184	184370	0.000149	462616
8666	0.00012	141839	0.000198	151660	0.000146	527430	0.000259	185670	0.000137	465502
8667	0.000132	144236	0.000143	154379	0.000128	537317	0.000133	188521	0.000127	472377
8668	0.000281	124479	0.000473	133099	0.00043	460324	0.000593	162020	0.000415	404519
8669	0.000453	125863	0.000808	134831	0.00086	465289	0.000689	163981	0.000756	410228
8670	0.000126	126690	7.4e-05	135029	0.00012	467177	0.00011	164216	9e-05	410288
8671	0.00011	154306	0.000145	165542	0.000119	571935	0.000159	200830	0.00014	507729
8672	0.000261	153457	0.000504	164793	0.000629	568782	0.000509	200254	0.000538	507738
8673	0.000168	148595	0.000251	159321	0.00028	550774	0.000344	194642	0.000167	491167
8674	0.000108	148675	0.000188	159632	0.000361	551727	0.000411	194830	0.000224	491638
8675	0.000137	146025	0.000197	157552	0.000323	541379	0.000327	192522	0.000232	483756
8676	0.000502	23881	0.000826	29060	0.000803	481775	0.000776	179061	0.000681	83732
12091	0.001012	165960	0.000315	12710	0.000104	154321	8.3e-05	638021	0.001349	108225
12092	2.9e-05	1543328	0	111233	7.4e-05	202471	9e-06	777892	1e-06	969964
12093	1.6e-05	1481248	9e-06	106612	8e-05	199545	6.7e-05	763820	1.2e-05	926961
12094	0.000137	1309562	0.000323	95873	0.000195	174669	0.000134	687474	0.000247	820917
12095	9.5e-05	1320824	0.001398	96600	0.001882	175875	0.001017	688558	0.000351	828838
12096	0.000332	1329400	0.000707	97647	0.000487	176582	0.000413	690441	0.000533	839199
12097	9.6e-05	1350569	0.000284	98731	0.00014	178891	0.000148	701682	0.000172	854031
12098	9e-05	1328904	0.000134	97371	0.000245	175708	0.003303	692626	0.0003	841348
12099	0.000131	1309086	0.000479	95995	0.000226	172599	0.000189	682118	0.000427	828825
12100	9.6e-05	1390715	0.000443	101510	0.000268	186765	0.000293	717027	0.000304	881143
12101	7.5e-05	1290278	0.000232	95005	0.000138	173301	0.000198	670125	0.000133	818603
12102	0.000115	1236335	0.000252	91365	0.000275	167009	0.000226	642504	0.000192	786705
12103	0.000157	1149835	0.000584	85545	0.000236	156745	0.000372	599051	0.000446	736069
12104	8.9e-05	1219514	0.000111	90073	0.000114	166733	0.000204	632732	0.000159	780991
12105	0.000133	1206393	0.000281	88873	0.000159	163951	0.000562	622797	0.000532	771389
12106	7.6e-05	1230863	0.000245	89794	0.000128	164616	0.000239	628623	0.00029	781811
12107	6.5e-05	1194311	0.002017	86256	0.000148	155126	0.000255	603697	0.000258	751060
12108	4.7e-05	1061451	5.2e-05	76868	0.000103	136454	0.000158	536614	4.8e-05	665232
12109	0.000341	1040496	7.9e-05	75594	0.000313	134257	0.000666	528706	0.00075	655033
12110	7.6e-05	1085009	0.000743	79387	0.000466	143812	0.00358	554693	0.001388	689354
12111	3.7e-05	1164391	4.7e-05	85282	0.000116	155277	0.000669	590738	0.000274	743832
12112	7e-05	1233751	0.001188	90084	0.000215	163030	9.2e-05	620164	0.000503	785009
12113	9.2e-05	1221733	0.003235	89327	0.000503	160904	0.009406	613439	0.002556	777496
12114	4.1e-05	1301967	6.4e-05	93934	0.000106	170518	9.7e-05	652846	0.000161	822262
12115	0.000153	1289843	0.000729	93267	0.000627	168985	0.002493	649361	0.001047	814684
12116	3.5e-05	1270709	2.2e-05	91200	0.000527	163153	5.7e-05	634908	0.000227	796186
12117	6.9e-05	1215896	0.001813	87152	0.000826	156265	0.004105	606330	0.001221	765156
12118	5.4e-05	1181920	4.7e-05	84540	0.000178	151341	6.1e-05	587590	0.000333	741845
12119	6.6e-05	1216250	6.9e-05	87407	0.000169	159324	0.001681	608706	0.000453	768299
12120	3.8e-05	1236469	2.3e-05	88630	4.3e-05	163538	0.000866	613261	5.4e-05	775031
12121	8.3e-05	1330306	0.001313	95192	0.000349	177598	0.002432	660318	0.001982	832409
12122	3.6e-05	1334679	0.00039	94848	0.000176	175903	0.00082	656329	0.000988	827990
12123	3.8e-05	1328969	5.3e-05	94894	0.000291	175215	0.00089	659586	0.000122	830780
12124	4e-05	1289611	7.6e-05	92630	0.000188	170530	3.9e-05	645017	0.000465	811228
12125	4.5e-05	1277661	2.2e-05	92567	7.5e-05	172358	0.001056	647509	6e-05	812341
12126	4.4e-05	1323318	4.2e-05	96043	5.6e-05	178882	2.5e-05	677254	0.000242	840070
12127	0.000231	1383837	0.00014	100235	0.000413	186418	8.1e-05	713677	8e-05	872698
12128	4.7e-05	1310772	4.2e-05	94837	3.4e-05	176895	5.2e-05	670332	0.000187	825693
12129	0.000263	1271453	0.000511	91995	0.000402	171822	0.001477	645843	0.000373	803833
12130	8.5e-05	1274301	0.001213	92311	0.00023	173710	0.000535	644728	0.000598	809337
12131	5e-05	1328774	0.001452	96420	0.000183	180376	0.000585	675285	0.000283	844032
12132	6.5e-05	1362429	0.000547	98731	0.000189	185333	0.000366	694921	0.000388	866854
12133	2.9e-05	1332766	8.3e-05	96275	0.00034	179183	0.000278	675202	0.000254	841375
12134	4.6e-05	1339354	9.3e-05	96482	0.000236	177773	0.000952	679861	9.7e-05	844319
12135	5.8e-05	1318404	0.000689	95728	0.000352	175918	0.000187	673971	0.000494	832684
12136	4.5e-05	1347947	6.1e-05	98123	9.9e-05	181283	8.1e-05	693431	0.00039	851224
12137	6e-05	1326021	0.000156	96051	0.000175	176954	0.000853	679067	5.9e-05	823909
12138	6.9e-05	1319164	0.000159	94287	0.000445	175231	0.001552	673277	0.000663	784470
12139	0.000234	1218473	0.000543	86514	0.000336	160897	0.001648	623245	0.000815	702750
12140	0.000123	1210172	0.000162	86367	0.000129	162797	0.000137	621176	0.000144	689830
12141	0.000452	1211315	0.000768	87281	0.000413	164614	0.000467	621097	0.000643	718137
12142	7.5e-05	1274011	6.6e-05	91003	7e-05	170795	5.1e-05	642118	0.000434	773657
12143	7.6e-05	1302489	0.001457	93358	0.000401	174636	0.00254	655576	0.001852	813119
12144	7.1e-05	1303659	0.000642	91929	0.000159	170149	0.000105	647793	0.000121	793815
12145	5.8e-05	1300687	0.000372	91443	9.4e-05	171098	0.000547	643877	0.000132	787700
12146	0.000116	1292240	0.000746	91207	0.000117	170789	0.000133	639810	0.000806	784383
12147	6.5e-05	1298756	0.000129	93195	0.000559	177173	0.002208	656578	0.000643	811290
12148	0.000137	1316507	0.000208	96035	0.000859	180373	0.003029	672201	0.001547	837147
12149	4.1e-05	1277479	0.00056	92900	0.000403	171309	0.000562	645847	7.1e-05	799497
12150	8.2e-05	1304015	0.000381	94522	0.000109	173736	0.003526	658493	0.000134	813327
12151	0.000646	1266854	0.000717	92022	0.000965	169976	0.002058	635954	0.000484	795904
12152	0.000238	1278089	0.000421	92663	0.000967	171738	0.004666	642465	0.000468	810690
12153	4.2e-05	1236244	0.001076	89187	0.000153	163770	4.2e-05	613785	5.6e-05	781104
12154	5.2e-05	1263483	8.8e-05	91183	0.000114	167177	9.8e-05	632465	6.5e-05	798286
12155	0.000172	1213074	0.00016	87661	0.000297	161562	0.000685	607125	0.000222	756815
12156	7.6e-05	1177946	0.000625	84836	0.000102	156923	7.5e-05	590341	0.000336	727251
12157	0.00013	985319	0.002237	70182	0.000424	127360	0.002725	485548	0.002327	599831
12158	0.000182	970460	0.000627	68610	0.000323	123787	0.001435	474484	0.000576	597687
12159	7.6e-05	977637	0.000258	69781	0.000127	126420	0.001091	479495	7.5e-05	610085
12160	7.6e-05	1181483	0.000506	85055	0.000646	157936	0.003151	591269	0.0008	749728
12161	3.9e-05	1299069	0.000878	94546	0.000287	177579	0.000281	660813	0.00051	825975
12162	4.3e-05	1291784	0.000372	94020	6.2e-05	176841	5.6e-05	656719	0.000332	820254
12163	0.000141	1243001	0.000771	90807	0.00107	171057	0.001127	630681	0.001219	789830
12164	0.000283	1217431	0.003962	88842	0.000628	167145	0.004716	614986	0.002499	773164
12165	6.3e-05	1235795	0.0001	89635	0.000438	166559	0.00103	622245	0.000449	779577
12166	5.7e-05	1249286	0.000677	90063	0.000108	166119	0.001461	629661	0.000324	783113
12167	0.000257	1229375	0.001308	88707	0.000321	165317	6.9e-05	623134	0.000972	775774
12168	5.9e-05	1192081	8.1e-05	86839	0.000128	163644	6.6e-05	603936	0.000477	758696
12169	0.00013	1198919	0.000762	87950	0.000185	167698	0.001781	609182	0.000569	769661
12170	0.000535	1159642	0.010237	84696	0.003746	158846	0.008811	586305	0.007572	735768
12171	0.0001	1156715	0.000736	84295	0.000662	155668	0.000942	584899	0.001029	730904
12172	9.9e-05	1136612	6.1e-05	82332	0.000207	149733	0.00023	573155	0.000306	712736
12173	6.7e-05	1142670	0.000121	82696	0.000127	149333	0.000154	578580	0.000165	716282
12174	5.3e-05	1154692	0.001992	83338	0.00034	150042	0.005369	580747	0.001697	722420
12175	0.000311	1122687	0.00154	81173	0.000563	145766	0.005664	560334	0.000773	702511
12176	9.2e-05	1021720	0.002087	73779	0.000962	131968	0.008375	510428	0.001792	634900
12177	0.000196	1002012	0.001349	72652	0.000362	132673	0.000434	502628	0.00065	626627
12178	0.000164	966741	0.000269	70580	0.000272	132238	0.000102	487809	0.000348	612098
12179	0.000108	1125624	0.000194	82385	0.000288	156409	0.001484	570663	0.001448	719654
12180	6.9e-05	866001	0.001179	62757	6.1e-05	115299	0.001011	438195	0.000612	545490
12181	0.000992	877244	0.001263	63327	0.001358	111906	0.001046	442543	0.001126	542644
12182	0.000148	812136	0.001419	58484	0.000689	101582	0.005105	406629	0.001199	498925
12183	0.000148	960632	0.0005	68049	0.000332	120330	0.000332	469578	0.00037	580706
12184	0.000795	976757	0.009405	69646	0.003152	126582	0.005984	479601	0.004803	598951
12185	0.00029	954370	0.000549	67434	0.000562	122826	0.001591	460143	0.000742	579870
12186	0.000185	895693	0.001309	63388	0.000497	114579	0.005973	434448	0.001937	547207
12187	0.000242	875373	0.001126	61288	0.000582	108301	0.000927	422954	0.001493	527001
12188	0.000124	939176	0.00048	66622	0.00027	118637	0.000949	465675	0.000384	573460
12189	5.1e-05	1129223	0.000651	81450	3.4e-05	148504	6.3e-05	569365	5.7e-05	703641
12190	0.000228	1220735	0.000306	88323	0.000427	161679	3.6e-05	614999	0.000409	762876
12191	9e-05	1143160	0.000228	83198	9e-05	155085	0.001058	575578	0.000158	721187
12192	0.000102	947052	7.3e-05	68232	0.000232	125268	0.000144	465396	0.000116	586182
12193	0.000132	915735	0.002309	65408	0.000603	119444	0.001847	447307	0.001562	564805
12194	6.9e-05	995152	2.8e-05	70994	0.000589	128981	0.001711	489088	0.000417	614201
12195	0.000147	1112230	0.000919	80480	9.4e-05	149177	0.000307	557579	0.000485	702404
12196	7.5e-05	1094035	0.000553	79499	0.000229	148174	0.000206	548907	0.000285	690286
12197	0.000171	875451	0.000288	62565	0.00032	112569	0.000191	434125	0.000241	539357
12198	0.000386	828179	0.003133	58733	0.000764	103374	0.008838	410393	0.002109	501638
12199	0.000218	839191	0.000432	60225	0.000214	107298	0.000239	417952	0.000733	513995
12200	5.4e-05	988981	9.7e-05	71984	0.000321	130956	0.000122	499293	0.000143	610075
12201	0.000129	955329	0.000216	69574	0.000419	126341	0.000241	482306	0.000311	588984
12202	0.000411	841553	0.000394	60988	0.000252	107166	0.00138	425329	0.000399	506812
12203	0.000325	870900	0.000429	63000	0.00052	111594	0.001185	439665	0.001095	526245
12204	7.9e-05	958543	5.8e-05	69552	9.5e-05	125780	0.001044	483793	0.000261	585664
12205	5.7e-05	1134881	0.000425	82416	9.2e-05	152009	0.002916	573124	0.001353	707367
12206	3.7e-05	1166265	0.000615	84597	0.00031	158046	0.000933	587517	0.000224	736441
12207	6.1e-05	1066823	0.000207	77452	0.000464	142350	0.000704	533902	0.000665	667837
12208	0.000124	926299	0.00268	67168	0.000542	121840	0.000388	458371	0.000317	574975
12209	0.000255	791755	0.000699	57225	0.000298	100801	0.000305	390576	0.000272	484739
12210	0.000417	842446	0.000444	60804	0.000451	108650	0.001465	416969	0.000485	519216
12211	0.000119	901547	0.000153	65382	0.00034	120762	0.000662	449946	0.000148	565917
12212	0.000108	1085859	0.000732	79238	0.000278	151125	0.000112	546692	0.00014	694445
12213	6.6e-05	1038235	0.00061	75417	0.000121	140411	0.000113	521832	0.000133	654797
12214	9.3e-05	1129345	0.000172	81507	0.000194	149189	0.000315	567912	0.000311	703661
12215	4.5e-05	1084859	0.000282	77974	0.000151	139259	0.001211	547407	0.000617	668928
12216	6.6e-05	1148884	0.000169	82840	0.000272	150838	0.000162	581880	0.000193	716451
12217	5.2e-05	1131894	0.001211	81726	0.000388	149449	0.001249	573079	0.000644	708301
12218	7.2e-05	1129472	0.000344	81343	0.000375	149347	0.000646	568241	0.001089	708004
12219	0.00011	1093383	0.001566	78563	0.000128	140927	0.000195	548249	0.000437	679752
12220	7.4e-05	1114823	3.7e-05	80068	8.3e-05	143806	8.4e-05	559271	0.000123	692992
12221	0.000553	1143883	0.00472	82632	0.002229	148922	0.006288	574941	0.003816	712996
12222	0.000369	1049970	0.001529	75855	0.000913	137971	0.007088	525235	0.001745	653410
12223	0.000262	728672	0.001233	52733	0.000428	93368	0.001783	361663	0.001393	448025
12224	0.001344	670418	0.001281	48403	0.001975	85057	0.001401	329119	0.001474	411008
12225	0.000116	755653	0.000843	54550	0.000166	96153	0.000972	372531	0.00029	466081
12226	3.1e-05	1039694	0.000173	75034	8.7e-05	137727	0.000112	516450	7.7e-05	652760
12227	0.000145	1043114	0.000131	76155	0.000174	143283	0.000916	524259	0.000187	664729
12228	0.000181	994535	0.000274	72865	0.000223	139086	0.000274	499285	0.000218	637324
12229	6.5e-05	970671	0.000507	70944	0.000121	132268	0.000125	486638	0.000105	616844
12230	8.2e-05	1032910	0.00016	74915	0.000249	136742	0.000151	517753	0.000131	639761
12231	4.6e-05	1011287	5.5e-05	72552	0.000192	129930	5.5e-05	505285	5.4e-05	613011
12232	6e-05	1025806	0.000109	73653	0.000248	132952	0.000499	512575	0.000379	623400
12233	6.5e-05	986341	0.000113	70895	0.000236	126986	0.000108	491637	8.1e-05	601856
12234	1.2e-05	899810	9.2e-05	65241	8e-06	120187	2e-05	448715	7e-06	561459
12235	1e-06	978830	0	70031	0	130393	2.5e-05	479391	3e-06	605656
12695	1.1e-05	748380	3.8e-05	52612	2e-05	99689	7e-06	400341	1.1e-05	473390
12696	0.000109	662038	0.000172	46495	9.1e-05	88018	0.00011	354525	0.000115	416543
12697	0.000166	761034	0.000224	53627	0.000438	100447	0.000349	407030	0.000335	480418
12698	8.1e-05	937359	0.000136	66347	0.000147	122589	0.000167	502774	0.000266	593540
12699	0.000136	919413	9.2e-05	65305	0.000116	120611	0.000611	491306	0.000206	583815
12700	0.000219	966282	0.00019	68324	0.000338	127328	0.001083	510536	0.000234	611702
12701	0.000177	925421	7.6e-05	65612	0.00023	121734	6.7e-05	489115	0.000223	586146
12702	0.000152	943701	0.000744	67213	0.00021	123547	0.000913	506928	0.00036	600479
12703	0.00017	628962	0.001056	44515	0.000676	82863	0.001386	335589	0.000578	396377
12704	0.001795	605596	0.004564	42502	0.002199	80046	0.004146	318828	0.002872	378831
12705	0.000261	620309	0.000621	43506	0.000304	82175	0.000378	322815	0.000686	386547
12706	0.000138	927106	0.001775	65354	0.000718	122578	0.002689	483806	0.001342	582838
12707	0.001377	943055	0.000359	66765	0.001143	125058	0.003418	491777	0.002721	593873
12708	0.001181	874414	0.000756	62158	0.00183	116402	0.003348	455779	0.000756	550509
12709	0.000422	798344	0.000141	56610	0.000309	106780	0.000232	414267	0.000637	500727
12710	0.000512	744441	0.00117	52151	0.000454	99179	0.000179	385470	0.00072	465005
12711	0.00034	796088	0.000358	55833	0.000557	105906	0.002797	415403	0.000908	500225
12712	0.000173	861734	0.001889	60883	0.000572	113541	0.004935	455692	0.001327	544148
12713	0.00266	1002052	0.002408	71424	0.003322	132166	0.002802	531384	0.001484	637980
12714	0.004796	1014275	0.004149	72059	0.004253	133328	0.001233	535402	0.002905	643469
12715	0.000362	1049887	0.000188	74323	0.000331	139004	0.000296	551271	0.00035	664772
12716	5.8e-05	916999	6.2e-05	64420	0.000387	121467	0.001029	478039	0.000504	578890
12717	0.000319	847451	0.000489	59267	0.000658	112532	0.000555	441050	0.000505	532946
12718	0.000317	857229	0.000451	59899	0.000439	113832	0.000361	446577	0.001166	539293
12719	5.4e-05	956757	7.5e-05	66795	6.3e-05	126523	5e-05	500427	6.5e-05	603191
12720	7.2e-05	1060901	0.000216	73975	0.000535	140162	0.001122	553318	0.000257	668999
12721	4.6e-05	1018863	0.000155	70873	8.2e-05	134534	0.000236	529330	0.000154	641589
12722	7.3e-05	950408	7.6e-05	65624	0.000167	125932	0.000269	487892	0.000474	594607
12723	4e-05	943583	6.2e-05	64982	5.6e-05	124826	6e-05	483664	6.1e-05	591142
12724	5.7e-05	989981	7.3e-05	68464	0.000122	130676	8.2e-05	511258	6.6e-05	621569
12725	3.7e-05	1071623	0.000679	75157	0.00019	142233	0.000909	563509	0.000697	678387
12726	0.000147	1093179	0.001416	77704	0.000435	144940	0.00022	580725	0.001092	694040
12727	6e-05	979918	7.2e-05	69355	0.000123	130545	9.7e-05	517588	0.000105	621256
12728	0.000483	940526	0.001541	66823	0.001383	125133	0.002382	496585	0.001467	596351
12729	0.002771	869630	0.003699	61371	0.004786	116806	0.000531	452394	0.002329	547509
12730	0.000173	1621406	6.6e-05	921276	0.000116	2149910	0.000845	1191023	0.000424	1819670
12731	4.3e-05	1666875	0.000114	895609	8.1e-05	2093646	0.000638	1199746	0.000191	1820634
12732	0.000239	1814919	0.000221	948911	0.000342	2228396	0.000749	1298366	0.000299	2006387
12733	0.000133	1941111	0.000146	946151	0.000272	2209818	0.000205	1365070	0.000626	2072570
12734	9.8e-05	1843502	0.000174	921468	0.000224	2151696	0.000608	1308244	0.000542	1990018
12735	0.000355	1833865	0.000197	927229	0.000171	2166351	0.001336	1304137	0.001272	1997646
12736	0.000193	1866302	9.6e-05	931634	0.000992	2178471	0.000466	1320998	0.000208	2022637
12737	0.000248	1928570	0.000137	948926	0.000107	2223863	7.7e-05	1357941	0.000419	2081086
12738	0.000179	1865862	0.000173	924521	0.000688	2178030	0.000815	1315057	0.000333	2026798
12739	0.000162	1882927	0.000168	936785	0.000271	2203336	0.000834	1330500	0.000246	2050184
12740	0.000306	1877472	0.000127	949462	0.00076	2225740	0.000275	1332319	0.000668	2055624
12741	0.000207	1957743	0.000145	970665	0.000372	2263743	0.000296	1382843	0.000257	2118151
12742	0.000132	1926928	0.000242	956444	0.000421	2237163	0.000761	1358165	0.000711	2088639
12743	0.000372	1933401	0.000277	948123	0.00035	2220573	0.000313	1359184	0.000549	2084194
12744	0.000339	1919926	0.000285	948882	0.000278	2226234	0.000585	1352800	0.000266	2078527
12745	0.001563	1888914	0.003055	959527	0.001441	2250198	0.007924	1346465	0.006479	2072842
12746	0.000286	1940131	0.000766	966326	0.000234	2260176	0.000989	1372205	0.000837	2106860
12747	0.001099	1951985	0.002007	962505	0.001149	2247553	0.005083	1374673	0.001519	2110777
12748	0.000138	2013363	0.001485	971286	0.000565	2263621	0.000154	1406858	0.000262	2155329
12749	0.000194	1988839	8.8e-05	975744	8.7e-05	2275416	0.000961	1399276	0.000847	2143216
12750	8.1e-05	1880701	5.4e-05	949557	4.4e-05	2224219	0.000109	1334286	7.9e-05	2057654
12751	6.9e-05	1889153	4.5e-05	950206	3.7e-05	2229069	6.6e-05	1339476	0.000139	2063645
12752	0.00143	1827689	0.00344	929731	0.002538	2188358	0.0014	1301820	0.000849	2015248
12753	0.000502	1773090	0.000263	933056	0.000696	2201336	0.000248	1272639	0.00155	1982818
12754	0.000246	1714785	0.00851	913094	0.004868	2146796	0.004418	1235069	0.00291	1923393
12755	0.000106	1831755	0.00011	924797	0.000696	2164973	0.00091	1298706	0.000371	1995934
12756	0.000101	1981193	0.004037	945786	0.001662	2209059	0.002722	1385208	0.002488	2107974
12757	0.000695	2036485	0.002055	967735	0.000567	2259175	0.001401	1424706	0.000107	2164095
12758	7.5e-05	2076151	0.000113	964031	0.00011	2254461	0.000318	1437890	0.000297	2186355
12759	0.000758	2088781	0.000382	958134	0.000143	2241689	0.00047	1439310	0.000168	2187602
12760	7.4e-05	2109769	0.000139	950139	8.4e-05	2222421	0.000127	1443701	0.001024	2193410
12761	0.000673	2045442	0.003152	957032	0.000864	2240305	0.002392	1417634	0.002545	2162446
12762	0.000199	2064130	0.000369	964156	0.000215	2258707	0.000359	1434551	0.000285	2179097
12763	0.000159	1811281	0.001999	954816	0.000762	2242714	0.000315	1301102	0.000323	2027860
12764	0.000579	1785429	0.002549	905308	0.004137	2123656	0.002549	1261427	0.004019	1965360
12765	0.000126	1774105	0.000265	913845	0.001858	2146914	0.000204	1261231	0.000173	1970284
12766	9.6e-05	2032996	0.0001	929219	8.7e-05	2172334	8.2e-05	1399948	0.000914	2127560
12767	0.000246	1941509	0.000422	980423	0.000586	2298954	0.000245	1378218	0.000574	2122851
12768	0.000309	1971437	0.00066	983465	0.000283	2304421	0.00064	1393527	0.000555	2141347
12769	0.000125	1694532	0.000285	963287	0.000332	2266755	0.000138	1244504	0.000186	1965701
12770	0.00059	1742401	0.000625	903280	0.000261	2125366	0.002466	1238265	0.000816	1936109
12771	0.00022	1705721	0.000383	895872	0.000123	2109076	0.000222	1217804	0.000145	1907523
12772	5e-05	1989137	0.000132	902381	5.7e-05	2115312	6.7e-05	1365571	0.000851	2072750
12773	8.8e-05	1974804	0.000146	957803	0.00012	2248641	0.00012	1384675	0.000136	2115248
12774	0.000201	1942532	0.002468	923467	0.000659	2166476	0.000792	1349117	0.000943	2054087
12775	0.000171	1735301	0.000598	799416	0.001385	1890513	0.000361	1187333	0.000976	1796344
12776	0.00023	1767790	0.003088	796084	0.000892	1881609	0.000797	1202255	0.00114	1809836
12777	0.000233	1711399	0.000492	730973	0.000208	1717679	0.0008	1144037	0.001557	1706885
12778	0.000133	1793748	0.00024	784159	0.001221	1831841	0.000875	1206006	0.000376	1816741
12779	0.000109	1759707	0.002558	742299	0.000838	1722850	0.000199	1169450	0.000217	1747596
12780	0.000102	1878812	0.002139	827876	0.00087	1923750	0.000709	1266515	0.000242	1909827
12781	8.4e-05	1942730	0.000195	800258	0.001382	1857363	0.000115	1289803	0.001074	1918465
12782	8.6e-05	2061541	0.001898	853978	0.000579	1985336	0.001611	1377628	0.001034	2049263
12783	0.00023	2038177	0.000241	841167	0.00121	1955544	0.000217	1361737	0.000294	2022845
12784	0.000111	2123108	0.000328	931923	0.000751	2174506	0.000157	1443281	0.00016	2174736
12785	0.000665	2097705	0.000175	915030	0.000836	2135111	0.001085	1423103	0.001106	2141430
12786	8.3e-05	1860777	0.000237	628769	0.001045	1446665	0.00013	1193665	0.000181	1716201
12787	0.000216	1847632	0.000573	631628	0.005039	1457898	0.001875	1189114	0.002125	1710835
12788	3.9e-05	1826415	0.00011	624699	0.001135	1444515	0.0006	1176298	7.6e-05	1691164
12789	9.3e-05	2078846	0.000137	915578	0.000691	2144317	7.2e-05	1418786	8.5e-05	2129965
12790	0.000125	2073347	8.5e-05	903439	0.000568	2112721	0.000107	1410247	0.000836	2114912
12791	0.003258	2047716	0.005956	912695	0.001755	2131342	0.001486	1395699	0.002798	2107765
12792	0.00188	1887233	0.002017	829081	0.002088	1935185	0.001084	1274466	0.002026	1920101
12793	0.000923	1863121	0.000552	833187	0.000725	1949192	0.00103	1264018	0.001215	1909073
12794	8.4e-05	1889823	0.000641	829562	0.00132	1938956	0.001802	1272395	0.001009	1916022
12795	0.000685	2046416	0.001787	916989	0.001699	2138237	0.002222	1390783	0.00077	2100276
12796	6.2e-05	2091877	0.000344	932266	0.000261	2170445	0.000202	1421849	0.000962	2145105
12797	0.00039	1999592	0.000216	924236	0.00291	2160155	0.001644	1372193	0.001358	2084257
12798	0.000401	2030609	7.4e-05	935231	7.3e-05	2186816	0.000105	1393726	9.4e-05	2116042
12799	8.3e-05	1998206	0.00028	899384	0.00017	2101526	0.000953	1362647	0.001509	2061125
12800	0.000598	2106682	0.00601	912712	0.005562	2126549	0.003747	1424139	0.004952	2138212
12801	0.000242	2078531	0.005195	889831	0.007135	2074556	0.004071	1400474	0.005655	2099078
12802	0.000101	2113276	0.001062	908098	0.000183	2117431	0.000259	1424898	0.001011	2141041
12803	4.9e-05	2122260	0.00018	907079	0.001281	2118437	0.000795	1431284	0.000127	2140484
12804	9.2e-05	2174141	0.003828	930544	0.004413	2172500	0.001314	1464106	0.00195	2193494
12805	0.000406	2108017	0.003879	866786	0.002472	2023197	0.002004	1405816	0.00126	2091283
12806	0.001419	2067742	0.00727	863935	0.00352	2010332	0.005843	1380390	0.001942	2063148
12807	0.002017	2024417	0.001733	859319	0.00445	2007005	0.003901	1361204	0.00501	2037961
12808	5.7e-05	1983960	0.001528	862512	0.000366	2014849	0.000874	1342386	0.000756	2015924
12809	7.7e-05	1816343	0.00016	746062	0.000158	1730217	0.000122	1217442	0.000186	1799661
12810	8.5e-05	1819948	0.005146	734126	0.001835	1701549	0.000509	1213490	0.00136	1792059
12811	5.5e-05	1917936	9.7e-05	770319	0.000718	1780352	9.5e-05	1271187	0.000129	1886358
12812	0.000741	2116587	0.002793	893663	0.002437	2079888	0.002446	1417198	0.000783	2128442
12813	0.00066	2109122	0.000247	886629	0.000652	2059410	0.001104	1415857	0.000582	2118113
12814	5.6e-05	2108850	0.00025	912957	0.000292	2119091	0.000181	1428967	0.000232	2140872
12815	0.000237	2038116	0.002109	884384	0.006741	2056516	0.003523	1377904	0.003884	2069520
12816	7.5e-05	2037347	0.000251	898645	0.001432	2095899	0.000199	1376894	0.00024	2080194
12817	0.000189	2013314	0.000108	869045	8.6e-05	2026617	0.000896	1350317	0.00037	2035117
12818	0.000123	2072101	0.000677	890358	0.000293	2078928	0.000398	1390253	0.001055	2094398
12819	0.000562	2082750	0.000783	901304	0.000651	2105874	0.001452	1401708	0.000914	2110699
12820	0.000209	2129338	0.002583	949900	0.00082	2219727	0.001048	1452386	0.001471	2190589
12821	0.000526	2134867	0.000238	950238	0.000536	2218205	0.001214	1459175	0.000782	2195919
12822	0.000196	2151030	0.001933	941083	5.3e-05	2195885	7.7e-05	1460584	0.000915	2196821
12823	9e-05	2124707	0.016299	899879	0.004413	2093244	0.006942	1426893	0.008302	2136242
12824	0.00014	2110464	0.000253	868956	0.000478	2024504	0.000179	1400563	0.000213	2095182
12825	0.000159	2107631	0.001302	857874	0.000775	2005899	0.000561	1398699	0.001583	2087489
12826	0.000828	2100232	0.002983	866267	0.000657	2023490	0.000514	1401646	0.000729	2094330
12827	0.00165	2127757	0.00011	912259	0.000117	2129846	0.000815	1437273	0.000127	2154628
12828	0.000196	1969936	0.000111	853602	0.000482	1991579	0.001095	1328261	0.000688	1996984
12829	0.000453	1698005	0.000329	714776	0.000473	1551917	0.001919	632754	0.000316	1685411
12830	0.000341	568090	0.000328	664157	0.002382	1444647	0.000363	525759	0.000603	942158
12831	0.000125	592042	9.9e-05	637145	0.004116	1522841	0.003606	550194	0.003445	994776
12832	0.000112	689957	0.000126	739230	0.002295	1768353	9e-05	636172	0.00014	1165678
12833	0.000503	715259	0.002216	766305	0.001674	1833252	0.000598	660992	0.001342	1206756
12834	0.000344	682249	0.007766	734481	0.004686	1753048	0.003353	633095	0.005097	1149479
12835	0.000321	570233	0.000177	616306	0.000267	1469298	0.001768	534982	0.000234	961861
12836	0.000485	504669	0.000826	543833	0.001168	1295052	0.000503	471609	0.000512	845099
12837	0.000236	521568	0.014889	557131	0.009718	1333243	0.011477	485146	0.012966	871914
12838	8.1e-05	614982	0.009312	653768	0.005197	1575505	0.013394	571842	0.007071	1026381
12839	0.001747	683561	0.017697	736002	0.00498	1754141	0.009842	634145	0.007857	1150879
12840	0.001522	679517	0.002129	732838	0.001307	1746595	0.004867	630616	3.8e-05	1145221
12841	6.9e-05	638268	0.000109	690078	0.000156	1649115	0.000316	587798	0.00016	1071944
12842	9.5e-05	591042	0.000151	640593	0.003009	1536569	0.006687	545506	0.003186	993146
12843	0.000141	432336	0.000238	474228	0.000292	1140849	0.00021	409377	0.000246	728255
12844	0.00062	462784	0.002829	505557	0.002846	1213622	0.002285	438607	0.004809	783311
12845	8e-05	498059	9.2e-05	541595	0.00147	1297138	0.000961	470530	9.9e-05	844466
12846	0.000178	505279	0.000282	549921	0.002282	1312121	0.00015	474347	0.001916	853521
12847	0.000651	379659	0.001337	414337	0.002465	988488	0.004594	357656	0.00209	631438
12848	0.000529	342196	0.000637	373497	0.000498	894252	0.000543	320526	0.003672	568418
12849	0.000386	341725	0.012212	382575	0.009388	902661	0.024103	331323	0.022555	586179
12850	0.000417	395829	0.008678	445381	0.005129	1040480	0.000543	381270	0.00348	676793
12851	0.000153	432430	0.002776	479790	0.003379	1126827	0.002181	413072	0.004808	730085
12852	0.000142	563779	0.008001	620805	0.005448	1461989	0.008549	535236	0.007555	955805
12853	3.1e-05	622225	6.1e-05	671480	4.2e-05	1595432	0.001469	573993	0.000996	1041361
12854	0.000118	671485	0.004372	724826	0.005191	1728092	0.007858	627239	0.004501	1130877
12855	0.000286	696224	0.000831	745323	0.002477	1781401	0.004643	641434	0.002217	1168173
12856	0.000128	633327	0.001836	681767	0.00367	1631734	0.003004	587504	0.0001	1069087
12857	0.000123	602887	0.002577	644071	0.004211	1549894	0.001964	556403	0.006752	1015986
12858	0.000164	574420	0.008276	613802	0.002985	1476172	0.000178	526790	0.002767	961469
12859	0.001557	614644	0.001587	657818	0.002766	1581539	0.004013	561436	0.001088	1029492
12860	3.7e-05	644456	0.001451	691205	0.000317	1655134	4.4e-05	589096	7.1e-05	1079629
12861	5.1e-05	680724	0.003126	732926	0.003802	1750360	0.001463	626966	0.00509	1151321
12862	9.1e-05	701903	7.9e-05	756037	0.000562	1801029	5.2e-05	648567	8.2e-05	1185993
12863	5.8e-05	671727	0.000194	717817	0.002264	1719574	0.002656	617578	0.00092	1125617
12864	0.00011	580389	0.000179	621039	0.000879	1490270	0.002158	531472	0.001088	974624
12865	0.004319	506555	0.012193	544640	0.004005	1308741	0.001433	460524	0.001976	849544
12866	9e-05	489276	0.000182	533349	0.000217	1277228	0.00018	439615	0.000199	827651
12867	0.000278	546146	0.001554	591442	0.000861	1419603	0.001634	491472	0.000274	918512
12868	0.000111	611070	0.000226	664641	0.000654	1587202	0.00016	557066	0.000154	1035262
12869	0.000241	523559	0.000429	575699	0.000133	1371346	0.000238	478770	0.000316	886232
12870	0.0005	488075	0.000654	542402	0.001012	1286463	0.000606	447463	0.000538	826440
12871	0.000285	476753	0.000316	525135	0.00027	1250198	0.000327	433874	0.000296	804359
12872	2e-06	529998	2.8e-05	579183	1.1e-05	1382812	1e-05	476515	1.8e-05	888513
12873	2e-06	607362	6e-06	640261	1.4e-05	1539768	2.1e-05	530261	3.6e-05	992923
13310	0.000431	11608	0.000601	31601	0.000207	62740	0.000337	23719	0.000338	44345
13311	0.000232	17234	0.000148	67427	0.00029	134641	0.000338	50333	0.000291	92884
13312	4e-06	532329	1.7e-05	541316	9e-06	1388894	1e-05	509922	1.3e-05	911302
13313	6e-06	488646	1.4e-05	502106	1.4e-05	1298524	6e-06	472293	5e-06	848905
13314	0.000266	485663	0.001313	498163	0.001069	1253663	0.000594	477729	0.001526	837063
13315	0.000158	593680	0.000705	620126	0.000854	1468811	0.000287	595034	0.000672	1010929
13316	0.000135	608271	0.000299	635547	0.000356	1513422	0.000271	606274	0.00037	1032886
13317	8.2e-05	609524	0.0002	628504	0.000225	1544053	0.000103	599822	0.000153	1035440
13318	0.000206	558877	0.009069	581899	0.001392	1461267	0.004194	542962	0.003661	952641
13319	0.000152	466587	0.000127	489218	0.000109	1226644	0.000108	455752	0.000152	803160
13320	0.000577	473164	0.00551	502161	0.001314	1243070	0.002105	460882	0.000483	815010
13321	2.9e-05	1594812	7.5e-05	629120	7.1e-05	1470819	6.8e-05	584434	6.8e-05	965114
13322	1.7e-05	1593014	0.00419	666804	0.002021	1570262	4.9e-05	618402	5.7e-05	1023696
13323	0.641377	1530045	0.09108	644652	0.06604	1522675	0.088907	599809	0.048293	987450
13324	7.1e-05	1908861	0.000634	2193078	0.000362	3861961	0.000157	1513176	0.000657	1852979
13325	0.000104	1916350	0.000149	2161070	0.000131	3809066	0.000152	1489298	0.000928	1870146
13326	0.00016	1936738	0.000302	2181324	0.000776	3831228	0.001039	1493998	0.000408	1877110
13327	0.000183	2020350	0.000407	2256744	0.000258	4073710	0.000287	1596687	0.000326	2036576
13328	0.000216	2042796	0.000764	2276635	0.000358	4120871	0.000731	1631456	0.00035	2051507
13329	0.00054	2142520	0.001529	2382442	0.000798	4304118	0.000832	1725260	0.001338	2196749
13330	0.000133	2128608	0.000304	2364555	0.000216	4263501	0.00049	1705816	0.000989	2188695
13331	0.000126	2148160	0.000929	2386624	0.000231	4363806	0.000157	1727011	0.000301	2238069
13332	0.000298	2129031	0.000792	2361197	0.000862	4366267	0.000656	1710840	0.001335	2231410
13333	0.000147	2197418	0.000502	2441488	0.000757	4543263	0.000752	1777412	0.000433	2323565
13334	0.000204	2103304	0.001023	2345145	0.000542	4338426	0.000582	1704932	0.000414	2231422
13335	0.000493	2138267	0.000249	2383834	0.000234	4406964	0.000148	1736843	0.000163	2275893
13336	0.000311	2068682	0.001071	2304153	0.000647	4230773	0.000662	1666709	0.001054	2163626
13337	6.9e-05	2107788	0.000161	2343784	0.000454	4289679	0.000123	1687024	0.000158	2165862
13338	6.6e-05	2047297	0.000102	2263961	0.000119	4148208	0.0001	1626166	0.000125	2102308
13339	5.2e-05	2099101	9.8e-05	2329134	9e-05	4252575	0.000248	1681068	0.000155	2168062
13340	6.7e-05	2107254	9.8e-05	2333230	0.000124	4256872	0.0001	1681695	0.000114	2168878
13341	0.000281	2134740	0.000287	2380897	0.000338	4310074	0.000203	1709170	0.000398	2177704
13342	5.4e-05	2078684	0.00012	2332442	0.000161	4228492	0.0001	1680744	0.00021	2151310
13343	8.8e-05	2068452	6.7e-05	2327930	0.000112	4223884	7.7e-05	1685336	0.000193	2155917
13344	5.1e-05	2098545	8.9e-05	2357392	0.000106	4308875	6.7e-05	1720166	9.6e-05	2221785
13345	8.2e-05	1926158	0.000405	2157984	0.000455	3967722	0.000252	1570461	0.000309	2057912
13346	0.000104	1672398	0.001206	1872255	0.000847	3495183	0.000196	1386838	0.000268	1855020
13347	0.000145	1511935	0.001218	1704133	0.000385	3206727	0.000518	1266514	0.000802	1717204
13348	0.000116	1616570	0.000227	1820942	0.000616	3410127	0.000159	1346313	0.000947	1807402
13349	9.3e-05	1875358	0.000105	2106976	0.000745	3904141	0.000335	1542136	0.000155	2052137
13350	9e-05	2126700	0.000123	2363294	0.000365	4377809	0.000113	1726424	0.000157	2284974
13351	8.2e-05	2064339	0.00019	2290920	0.000598	4214194	0.000126	1662185	0.000366	2161967
13352	0.000116	2111803	0.001015	2344672	0.000833	4327900	0.000737	1704440	0.001016	2230496
13353	0.000136	2015710	0.00023	2251528	0.000189	4152943	0.000457	1627466	0.000173	2123252
13354	0.000649	2115794	0.003726	2352682	0.001862	4382268	0.002291	1707122	0.002125	2261641
13355	0.000167	2020981	0.000918	2246733	0.000537	4163638	0.001084	1619719	0.000313	2126283
13356	0.0007	2026171	0.001752	2260973	0.00108	4159589	0.000638	1637129	0.0012	2142598
13357	0.000114	1963412	0.000987	2204693	0.000734	4041952	0.000349	1593712	0.000421	2075865
13358	0.000206	2009921	0.003053	2272169	0.002112	4138695	0.00366	1648830	0.002444	2138843
13359	9.6e-05	2009856	0.001127	2277564	0.001184	4169279	0.003047	1648227	0.003061	2154319
13360	5.2e-05	2066455	0.000309	2324707	0.000275	4280064	0.000307	1679877	6.4e-05	2206733
13361	7.2e-05	1951344	0.000354	2194132	0.000123	4078033	8.7e-05	1582115	0.000128	2101837
13362	4.9e-05	1906249	0.001478	2140982	0.000604	3965580	0.001044	1544330	0.000351	2042693
13363	0.000335	1837280	0.001328	2073259	0.002185	3861949	0.003857	1501895	0.002914	2014483
13364	6.5e-05	1905875	0.000336	2139632	7e-05	3975850	8.7e-05	1548273	7.8e-05	2057973
13365	6e-05	1823629	0.001117	2032497	0.001125	3818950	5.7e-05	1474846	0.003282	1983861
13366	0.000114	1849941	0.002128	2052879	0.001898	3836748	0.003596	1485226	0.006339	1987684
13367	4e-05	1852066	0.000473	2059275	0.000106	3853616	6.2e-05	1481604	0.000106	2011130
13368	0.00012	1915005	0.00326	2145721	0.001998	3972681	0.007609	1543304	0.003932	2069635
13369	6.4e-05	1900243	0.0035	2139337	0.001172	3962591	0.002395	1531856	0.001643	2062330
13370	5.8e-05	1766017	0.000652	1996069	0.000876	3713665	0.000847	1436420	0.000753	1928581
13371	0.000396	1837337	0.004104	2073339	0.003234	3854281	0.008621	1490589	0.003366	1984729
13372	7.8e-05	1807611	0.000374	2030216	0.000109	3778031	7.6e-05	1442093	8.3e-05	1915962
13373	0.000111	1871079	0.003238	2104871	0.001454	3844049	0.006482	1473639	0.004773	1899672
13374	0.000103	1828051	0.000119	2065243	0.000572	3758243	0.001609	1437308	0.00183	1844632
13375	9.1e-05	1916706	0.001141	2151794	0.000474	3918051	0.000518	1514808	0.000335	1952911
13376	0.000412	2026374	0.003184	2259104	0.002393	4169426	0.002707	1624421	0.002195	2146696
13377	0.000135	2048221	0.000489	2276712	0.000298	4208738	0.0005	1650441	0.000341	2187938
13378	0.000622	2023989	0.003406	2246400	0.002171	4153910	0.002176	1623433	0.00238	2134098
13379	8e-05	1961569	0.000396	2173725	0.000393	4026883	0.000884	1560355	0.000897	2039194
13380	5.5e-05	1959928	0.000853	2167659	0.000554	4004980	0.002367	1548266	0.001225	2017917
13381	7.4e-05	1820341	0.000393	2023318	0.000434	3789560	0.001095	1466760	0.001436	1968004
13382	0.000105	1868686	0.000134	2077862	0.000346	3890508	0.000127	1507751	8.9e-05	2029921
13383	6.6e-05	1947807	0.000171	2167806	0.000175	4063173	0.00015	1588887	0.000158	2154776
13384	0.000154	2021352	0.001471	2261189	0.000758	4205510	0.000928	1637289	0.000678	2205404
13385	8.8e-05	2045351	0.000133	2285262	0.000111	4271787	0.000108	1663677	0.000119	2260578
13386	5.6e-05	1944198	0.000271	2180625	6.5e-05	4114211	5.9e-05	1594179	6.8e-05	2192092
13387	0.000102	1915776	0.000146	2152203	0.000443	4068609	0.000184	1579614	9.5e-05	2172311
13388	0.000105	1947337	0.000214	2189221	0.000196	4132279	0.000159	1607220	0.000238	2211568
13389	5.6e-05	1979015	0.000185	2215696	0.000329	4171539	0.000286	1637169	0.000701	2242547
13390	6.9e-05	2122798	0.000222	2355134	0.000222	4420379	0.000126	1736229	0.000131	2355246
13391	0.000463	2034441	0.001756	2267515	0.001914	4177541	0.002801	1667051	0.001144	2225347
13392	0.00087	2080875	0.001154	2320278	0.001442	4253819	0.000276	1683035	0.001404	2231475
13393	0.000472	1989872	0.001848	2231197	0.001781	4072771	0.001155	1599351	0.002472	2114076
13394	0.000257	1902965	6.2e-05	2137865	0.000539	3988507	6.9e-05	1528322	0.000153	2057426
13395	0.000113	1956189	0.000139	2190153	0.000126	4090141	0.000112	1574383	0.000103	2117237
13396	7e-05	1991772	0.000136	2227866	0.000378	4175993	0.000291	1615174	0.000285	2177885
13397	5.3e-05	2143880	0.00011	2395432	0.000106	4439845	0.000215	1745767	9e-05	2324672
13398	8.7e-05	2060524	0.000291	2314368	0.000167	4299090	0.000115	1688061	0.000153	2266008
13399	8.5e-05	1969518	0.000211	2213241	0.00017	4147285	0.000133	1626267	0.000149	2203366
13400	6.9e-05	1950847	0.000653	2178381	0.000159	4112172	0.000915	1601700	0.000408	2182635
13401	0.000554	1993202	0.000394	2209727	0.000499	4190118	0.000104	1625892	0.000134	2224443
13402	7e-05	2124926	0.000122	2346029	0.000645	4410715	0.001643	1718476	0.000269	2334852
13403	0.001065	1822627	0.000865	2021077	0.00092	3874094	0.001934	1509973	0.000276	2110148
13404	0.000988	1750559	0.000237	1950812	0.000266	3745819	0.000524	1455219	0.000257	2032938
13405	7e-05	1656378	9.6e-05	1850830	7.4e-05	3568327	8e-05	1386256	7.4e-05	1951190
13406	4e-05	1924063	0.000868	2146934	0.000833	4047251	0.000223	1580617	0.000547	2157484
13407	8.6e-05	2014285	0.001581	2239360	0.000473	4210435	0.001418	1647617	0.001595	2242277
13408	6.6e-05	2061802	0.000993	2288522	0.000796	4305272	0.00108	1687029	0.00099	2290048
13409	6.4e-05	1814961	0.003583	2032888	0.001008	3811802	0.001277	1501265	0.000822	2023462
13410	9.5e-05	1665226	0.002729	1872497	0.000963	3512212	0.002678	1382542	0.002525	1883974
13411	7.4e-05	1657201	0.000903	1870268	0.000688	3504922	0.001115	1380157	0.002545	1890496
13412	5.5e-05	1889472	5.3e-05	2122914	0.000101	3972614	5.5e-05	1558103	0.001401	2154853
13413	9.9e-05	2013337	0.002919	2278370	0.003713	4244970	0.006961	1673498	0.003534	2286720
13414	0.001434	1966811	0.003799	2229644	0.004467	4159067	0.005641	1624975	0.005356	2218471
13415	0.000849	1628563	0.001321	1835841	0.001059	3528702	0.002388	1363709	0.001765	1920721
13416	0.000207	1636770	0.00116	1844389	0.000266	3536511	0.000379	1368353	0.000264	1922532
13417	9e-05	1695802	0.000914	1907716	0.000178	3641888	0.000105	1404272	0.000223	1961734
13418	0.000412	1957133	0.006424	2228522	0.002716	4102983	0.007602	1600731	0.003923	2143498
13419	0.000351	1955347	0.000452	2214294	0.000524	4093301	0.000118	1590364	0.000223	2138486
13420	0.000325	1903832	0.002841	2153797	0.002427	3984243	0.00409	1552673	0.001872	2077370
13421	0.000135	1843174	0.003656	2094038	0.004076	3851061	0.006869	1497119	0.006812	1988695
13422	9.4e-05	1547024	0.000113	1773959	0.001018	3276606	0.000354	1250135	0.00012	1661563
13423	0.000475	1544189	0.000233	1776106	0.000267	3296838	0.000502	1254117	0.000294	1694806
13424	0.000278	1629666	6e-05	1854266	0.00021	3489109	0.00032	1320211	0.000758	1802769
13425	5.2e-05	1728786	0.000365	1971490	0.000275	3696439	0.000474	1419197	6.8e-05	1928955
13426	0.000184	1704310	0.000174	1917232	0.00032	3601145	0.000308	1371439	0.000166	1834625
13427	8.6e-05	1657613	0.000206	1855608	0.000484	3506798	0.000118	1328253	0.00057	1795111
13428	4.9e-05	1833339	0.000129	2035503	0.000143	3852685	8.5e-05	1463228	0.000219	1978636
13429	0.000132	1899145	0.000875	2145157	0.001462	4028506	0.003279	1551739	0.000839	2111205
13430	0.000107	1962997	0.002583	2239281	0.001154	4174989	0.004801	1629576	0.004963	2225355
13431	0.000263	1953554	0.000123	2245352	0.00048	4150422	0.001026	1637109	0.001047	2235447
13432	0.000133	1953329	0.001589	2238615	0.000373	4149964	0.000673	1634934	0.000905	2227401
13433	0.000121	1842213	0.003574	2109409	0.003405	3939610	0.004091	1564403	0.002974	2163164
13434	0.001362	1760743	0.000472	2000739	0.000954	3796885	0.00047	1495718	0.00138	2094503
13435	0.000116	1759862	0.000129	1989176	0.000114	3782731	0.000396	1488442	0.000176	2086566
13436	4.9e-05	1875287	0.000601	2105610	4.9e-05	3994593	0.000258	1552703	0.001235	2161384
13437	0.000183	2043626	0.000864	2268175	0.000976	4276479	0.001293	1665664	0.001456	2290167
13438	0.002219	2050963	0.013769	2252237	0.008824	4269162	0.009484	1660677	0.010225	2286561
13439	0.000387	2072571	0.001595	2282246	0.001917	4306317	0.001393	1678450	0.001686	2296758
13440	7.3e-05	2031058	0.000127	2235199	0.00034	4236429	0.000329	1643715	0.000113	2266273
13441	8.5e-05	2064760	9.2e-05	2229317	0.000433	4294541	0.000463	1655451	0.000181	2276381
13442	0.000125	2091180	0.000693	2259183	0.000288	4354706	0.000118	1681380	0.000664	2315538
13443	8.9e-05	2096806	0.000245	2257250	0.000302	4329499	0.000377	1688986	0.000126	2302642
13444	0.000717	1908289	0.000664	2056877	0.000255	3969285	0.000267	1553224	0.000476	2151394
13445	0.001251	1880472	0.00149	2009556	0.000308	3917112	0.005091	1522896	0.000632	2116829
13446	0.000122	1710293	9.2e-05	1818286	0.000144	2313718	0.000119	857779	9.8e-05	1825519
13447	7.2e-05	1254969	0.000335	1881773	0.000178	2302962	0.00051	886241	0.000503	949899
13448	7.5e-05	1092896	0.000657	1747329	0.000205	2044769	0.000583	800454	0.000454	847912
13449	0.000166	1035331	0.000964	1233972	0.0004	1915321	0.002098	764699	0.002043	770970
13450	6.2e-05	1032397	6.1e-05	1234014	5.3e-05	1908807	7e-05	759488	0.000312	766874
13451	0.000217	1028182	0.000817	1229400	0.00079	1918503	0.000655	738402	0.001337	769491
13452	0.00012	889728	0.00053	1076262	0.000431	1672687	0.002564	624426	0.001287	661994
13453	0.000112	894249	0.00064	1095914	0.000345	1692177	0.001473	628157	0.000669	678930
13454	9.6e-05	983245	0.001333	1171462	0.001453	1815121	0.002186	684031	0.002108	734025
13455	0.000105	854481	0.002149	1010819	0.00127	1554778	0.001939	606057	0.001176	652850
13456	0.002038	753649	0.002388	898909	0.001781	1368652	0.00245	535454	0.001731	568598
13457	0.000333	727718	0.001322	880910	0.000457	1332094	0.002454	521132	0.000626	554337
13458	9.7e-05	945173	9.3e-05	1136819	0.000151	1747450	0.000157	674568	0.000288	704556
13459	5.1e-05	1152368	0.00015	1357835	0.000103	2127201	6.2e-05	827866	0.000254	863081
13460	3.7e-05	1234402	0.000443	1439244	0.000233	2274498	0.001238	882036	0.000995	925195
13461	9.5e-05	1133192	0.000609	1319870	0.000325	2086821	0.000341	811278	0.000213	846970
13462	9.7e-05	1106469	0.000493	1279504	0.000146	2021570	0.000664	788090	0.000288	820399
13463	3.8e-05	1120957	0.00016	1294386	8.6e-05	2050108	8.4e-05	797557	0.000488	827806
13464	7.5e-05	1109130	0.000508	1294252	9.2e-05	2032306	9.1e-05	787664	0.00019	820172
13465	0.000227	1104188	0.000302	1287056	0.000345	2029744	0.000353	778045	0.000498	820875
13466	0	1021620	1e-05	1194272	1e-06	1876238	3.2e-05	716095	1.8e-05	758023
13467	2e-06	1220626	2e-05	1394242	1.5e-05	2217052	4e-05	853615	2.2e-05	901200
13468	0.000274	43813	0.00083	84323	0.001787	92355	0.000767	99034	0.001275	67434
13469	0.000121	32997	0.000676	62106	0.000521	69148	0.000397	73039	0.000793	46668
13470	3.6e-05	27498	0.000583	41180	3.4e-05	58355	0.000203	44257	0.000513	31186
13471	0	22719	0.00052	30766	0.000189	47537	0.002539	33089	0.000824	24267
13472	0.00072	16670	0.001229	22781	0.000579	34521	0.000546	21969	0.000876	17119
13473	0.0007	14276	0.000631	17426	0.000288	27783	0.000426	16444	0.000441	13596
13474	7.8e-05	12883	0.001429	16094	0.000431	25509	0.000789	15209	0.000894	12300
13475	8.9e-05	11285	0.000431	13917	0.000316	22180	0.001909	13620	0.001202	10816
13925	0.000414	12078	0.000319	15681	0.000492	30457	0.000246	12200	0.000163	12274
13926	6.1e-05	16342	0	26230	0.000148	40656	0.000441	20415	0.000179	16741
13927	0.00011	27348	0.000222	54158	0.000295	67838	0.000198	50630	0.003349	38517
13928	0	1423247	3e-06	1622005	7e-06	2605492	7e-06	1114731	9e-06	1082410
13929	5e-06	1348262	1.7e-05	1532094	9e-06	2479525	1.2e-05	1068923	9e-06	1029582
13930	4e-05	1333269	8.4e-05	1520219	0.000103	2427334	9.4e-05	1061730	6.8e-05	1021014
13931	5.1e-05	1160103	0.000155	1311260	0.000147	2098052	0.000433	919958	9.7e-05	888786
13932	0.000385	1147721	0.00046	1298698	0.000466	2067517	0.000317	910444	0.000465	876925
13933	0.00044	1128338	0.000771	1282422	0.000866	2043842	0.000349	900910	0.000747	860565
13934	7.7e-05	1264287	0.000602	1455226	0.000457	2293722	0.001206	1019642	0.001168	964826
13935	7.7e-05	1227706	0.000625	1412226	0.000371	2223000	0.000183	996347	0.000256	941175
13936	6.8e-05	1168143	0.001545	1338214	0.000191	2111464	0.001207	946272	0.000668	897302
13937	0.000193	1090879	0.002232	1239512	0.000247	1977520	0.001608	879899	0.001682	839278
13938	0.000169	1097023	0.002527	1243622	0.000781	1982882	0.003456	879397	0.002691	839721
13939	0.003065	1130819	0.002918	1276261	0.003057	2035434	0.001784	894867	0.003957	859051
13940	0.000477	1202922	0.001231	1365150	0.00045	2158081	0.00015	951195	0.000373	910894
13941	5e-05	1036409	0.001187	1186740	0.000437	1811613	0.003904	809739	0.002287	772486
13942	0.002191	896975	0.001875	1026694	0.003059	1539803	0.000693	685904	0.001196	659484
13943	0.00062	919621	0.001732	1054718	0.001822	1569685	0.005559	698474	0.002855	674710
13944	4.7e-05	1096626	0.000731	1252136	0.000508	1938682	0.000935	852460	0.000542	822845
13945	6e-05	1230291	0.000808	1407684	0.000729	2216487	0.000533	981550	0.000525	940072
13946	0.000213	1240560	0.000792	1420063	0.000448	2241932	0.001707	990686	0.000382	950623
13947	6e-05	1224541	0.000109	1399925	0.000122	2205058	8.5e-05	977876	9.6e-05	937684
13948	6.5e-05	1378752	0.000218	1585372	0.000303	2490684	0.000133	1093931	0.00019	1049885
13949	4.2e-05	1301073	0.000651	1492266	0.000123	2364420	0.000476	1038119	0.00015	992776
13950	0.000118	1384443	0.000119	1590630	0.000175	2532787	0.000107	1098074	0.000133	1056954
13951	6.1e-05	1293000	0.000105	1482669	0.000177	2360883	6.1e-05	1027614	0.000329	987832
13952	9.1e-05	1352330	0.000224	1551073	0.00024	2467491	0.000108	1074863	0.000185	1031008
13953	7.3e-05	1302918	0.000215	1494333	0.000178	2369424	0.000103	1040965	0.000115	993816
13954	4.4e-05	1093822	0.000308	1250890	0.000542	1997517	0.000216	867210	0.000661	836761
13955	0.000463	1104250	0.000585	1263943	0.000477	2013413	0.0013	870168	0.000446	845074
13956	6.9e-05	1116969	0.000175	1274932	0.000193	2041745	0.000427	878295	0.000457	853424
13957	8e-05	1366656	0.003257	1566707	0.002206	2489917	0.002729	1088968	0.002231	1041491
13958	7.5e-05	1302688	0.001247	1488008	0.00042	2385692	0.000915	1039326	0.000553	991623
13959	0.000148	1224983	0.000264	1397215	0.000339	2253247	0.00021	984473	0.000522	936642
13960	0.00013	1264850	0.000198	1441062	0.000178	2336662	0.000116	1011822	0.000133	968189
13961	4e-05	1265454	9.5e-05	1445807	8.6e-05	2340118	0.00017	1021480	0.000387	970870
13962	0.000136	1341615	0.000284	1536477	0.000292	2471286	0.00068	1079109	0.000866	1026198
13963	0.000396	1322350	0.000975	1517017	0.001511	2427553	0.001613	1065822	0.001076	1009398
13964	0.000102	1318212	0.000545	1513162	0.000676	2410429	0.000489	1055794	0.000521	1007694
13965	0.000108	1301747	0.000405	1495789	0.000375	2380144	0.000348	1043308	0.000179	995662
13966	8.3e-05	1265949	0.00017	1451752	0.000161	2317720	0.000174	1013638	0.000163	971221
13967	9.7e-05	1374103	0.000833	1574336	0.000392	2514846	0.000655	1092618	0.00023	1049410
13968	4.4e-05	1375936	0.000371	1575972	0.000116	2519501	6.1e-05	1085481	0.00024	1051251
13969	5.8e-05	1427299	0.000387	1636281	0.000495	2609397	0.000668	1125940	0.000441	1086739
13970	4.9e-05	1378085	0.001788	1581875	0.000887	2510884	0.001012	1093832	0.001102	1049262
13971	7.9e-05	1336758	0.002421	1534442	0.002307	2432489	0.001579	1066073	0.002209	1018441
13972	0.000146	1364369	0.000736	1568051	0.000613	2481482	0.003087	1082931	0.002145	1039284
13973	6e-05	1315934	0.000328	1501440	0.000186	2397440	0.001961	1044123	0.000812	1000408
13974	0.000125	1259093	0.000407	1415993	0.000321	2323570	0.001532	996166	0.00092	956033
13975	0.000107	1207050	0.001111	1351325	0.000492	2236448	0.000276	963595	0.001586	916546
13976	5.2e-05	1260142	0.000148	1420621	0.000281	2334211	0.000886	1006187	0.000203	959027
13977	7e-05	1336095	0.000875	1515507	0.000525	2444211	0.000839	1062432	0.000494	1014889
13978	6.4e-05	1266754	7.2e-05	1426997	0.000103	2309179	4.8e-05	993556	7e-05	959512
13979	0.001252	1270158	0.001969	1429972	0.001378	2314790	0.000503	995840	0.001135	962390
13980	7e-05	1192743	0.000731	1345366	0.000711	2187120	0.000467	945489	0.000922	905436
13981	0.00013	1190186	0.00169	1340267	0.001911	2198797	0.00149	955937	0.001873	896570
13982	7.4e-05	1174317	0.000967	1317993	0.000765	2176893	0.000345	944733	0.00051	884380
13983	5.5e-05	1246777	0.000155	1404306	0.000234	2292698	0.000105	997690	0.000131	941657
13984	6.9e-05	1315843	0.000516	1501632	0.000566	2398469	0.000349	1051888	0.000435	1004619
13985	7.7e-05	1331399	0.000127	1524546	0.000177	2414459	0.00012	1063048	0.000119	1015839
13986	9.8e-05	1311866	0.000426	1503522	0.00015	2375450	0.0001	1051295	9.9e-05	1000811
13987	7.6e-05	1321594	0.000155	1515148	0.000188	2393887	0.000125	1056828	0.000155	1007749
13988	5.4e-05	1276037	0.000146	1462432	0.000146	2309700	0.000126	1016140	0.000123	973271
13989	0.000103	1192634	0.00178	1365369	0.00065	2175348	0.003376	955889	0.001643	908937
13990	0.000207	1249087	0.00092	1430149	0.000232	2282960	0.001485	993104	0.000436	951791
13991	6.3e-05	1293774	6.9e-05	1481189	0.00017	2372864	6e-05	1025066	0.000519	987531
13992	6e-05	1455658	0.000615	1667446	0.000843	2665188	0.000929	1143511	0.001027	1106822
13993	6.9e-05	1387586	0.00095	1588277	0.000376	2535724	0.000329	1101201	0.000371	1056203
13994	0.00017	1350935	0.004221	1547543	0.004753	2462229	0.002835	1085406	0.004298	1026805
13995	0.000113	1338670	0.00204	1535976	0.001236	2433297	0.001087	1078604	0.001074	1017869
13996	0.000103	1368418	0.000471	1568722	0.000507	2489157	0.00037	1095268	0.00089	1039689
13997	6.2e-05	1424227	0.000168	1631236	0.000318	2595483	0.000732	1129328	0.000164	1082113
13998	5.6e-05	1420567	0.0004	1623443	0.000142	2591409	5.5e-05	1121216	0.000137	1078863
13999	4.2e-05	1324653	0.000884	1505057	0.000139	2417004	0.000488	1048343	0.000283	1008373
[truncated: 66 more rows]
